# Supplementary material for: Innate and adaptive immune traits are differentially affected by genetic and environmental factors
Source: Nat Commun. 2017 Jan 5;8:13850. doi: 10.1038/ncomms13850 (PMC5227062; doi:10.1038/ncomms13850)
Supplement: Supplementary Data 1 — An Excel spreadsheet with all "ACE" values from the structured equation modeling of immune trait values. Table 1 is the CSF (subset frequency) traits; table 2 is the SPEL (surface protein expression) traits. The best model, ACE, and 95% CI are given in columns. The last column has a rough summary category for each trait. [file ncomms13850-s2.xlsx]

## Sheet: suppl table 1
Trait ID	Canonical name	Best fitting Model	A	C	E	95% CI	CI_A_Upp	CI_A_Low	CI_C_Upp	CI_C_Low	CI_E_Upp	CI_E_Low	RAW_corr_MZ	RAW_corr_DZ	Robust	max code	trait code	New Name
P6 newB:1000	B IgA	AE	0.6	X	0.4	CI_AE	0.46256	0.704906	X	X	0.295094	0.53744	0.553	0.333	Good	90003	invnorm_R_immuno_90003	B Memory (CD5-)
P6 newB:1002	B IgA	AE	0.487	X	0.513	CI_AE	0.333861	0.61437	X	X	0.38563	0.666139	0.526	0.215	Good	90025	invnorm_R_immuno_90025	B Memory (CD5-)
P6 newB:1003	B IgA	AE	0.45	X	0.55	CI_AE	0.293428	0.581455	X	X	0.418545	0.706572	0.478	0.218	Good	90036	invnorm_R_immuno_90036	B Memory (CD5-)
P6 newB:1005	B IgA	AE	0.57	X	0.43	CI_AE	0.42857	0.680506	X	X	0.319494	0.57143	0.527	0.326	Good	90058	invnorm_R_immuno_90058	B Memory (CD5-)
P6 newB:1006	B IgA	AE	0.569	X	0.431	CI_AE	0.429038	0.67947	X	X	0.32053	0.570962	0.526	0.331	Good	90069	invnorm_R_immuno_90069	B Memory (CD5-)
P6 newB:1008	B IgA	AE	0.602	X	0.398	CI_AE	0.468068	0.705945	X	X	0.294055	0.531932	0.574	0.334	Good	90091	invnorm_R_immuno_90091	B Memory (CD5-)
P6 newB:1009	B IgA	AE	0.601	X	0.399	CI_AE	0.464664	0.706403	X	X	0.293597	0.535336	0.561	0.334	Good	90102	invnorm_R_immuno_90102	B Memory (CD5-)
P6 newB:1011	B IgA	AE	0.536	X	0.464	CI_AE	0.381747	0.659461	X	X	0.340539	0.618253	0.563	0.225	Good	90125	invnorm_R_immuno_90125	B Memory (CD5-)
P6 newB:1012	B IgA	AE	0.47	X	0.53	CI_AE	0.314089	0.599447	X	X	0.400553	0.685911	0.505	0.216	Good	90136	invnorm_R_immuno_90136	B Memory (CD5-)
P6 newB:1023	B IgA	AE	0.638	X	0.362	CI_AE	0.506806	0.737161	X	X	0.262839	0.493194	0.66	0.274	Good	90258	invnorm_R_immuno_90258	B Memory (CD5-)
P6 newB:1024	B IgA	AE	0.649	X	0.351	CI_AE	0.520852	0.745416	X	X	0.254584	0.479148	0.686	0.26	Good	90269	invnorm_R_immuno_90269	B Memory (CD5-)
P6 newB:1026	B IgA	AE	0.644	X	0.356	CI_AE	0.516122	0.740502	X	X	0.259498	0.483878	0.689	0.264	Good	90291	invnorm_R_immuno_90291	B Memory (CD5-)
P6 newB:1027	B IgA	AE	0.656	X	0.344	CI_AE	0.527249	0.752192	X	X	0.247808	0.472751	0.692	0.257	Good	90302	invnorm_R_immuno_90302	B Memory (CD5-)
P6 newB:1029	B IgA	AE	0.467	X	0.533	CI_AE	0.312526	0.596039	X	X	0.403961	0.687474	0.484	0.241	Good	90324	invnorm_R_immuno_90324	B Memory (CD5-)
P6 newB:1030	B IgA	AE	0.373	X	0.627	CI_AE	0.203625	0.519916	X	X	0.480084	0.796375	0.417	0.15	Good	90336	invnorm_R_immuno_90336	B Memory (CD5-)
P6 newB:1036	B IgA	AE	0.652	X	0.348	CI_AE	0.517502	0.750627	X	X	0.249373	0.482498	0.692	0.223	Good	90402	invnorm_R_immuno_90402	B Memory (CD5-)
P6 newB:1038	B IgA	AE	0.464	X	0.536	CI_AE	0.292319	0.60634	X	X	0.39366	0.707681	0.504	0.159	Good	90424	invnorm_R_immuno_90424	B Memory (CD5-)
P6 newB:1039	B IgA	AE	0.424	X	0.576	CI_AE	0.244899	0.575477	X	X	0.424523	0.755101	0.487	0.121	Good	90435	invnorm_R_immuno_90435	B Memory (CD5-)
P6 newB:1050	B IgA	AE	0.682	X	0.318	CI_AE	0.564758	0.769058	X	X	0.230942	0.435242	0.69	0.312	Good	90558	invnorm_R_immuno_90558	B Memory (CD5-)
P6 newB:1051	B IgA	AE	0.684	X	0.316	CI_AE	0.569222	0.769602	X	X	0.230398	0.430778	0.696	0.32	Good	90569	invnorm_R_immuno_90569	B Memory (CD5-)
P6 newB:1053	B IgA	AE	0.705	X	0.295	CI_AE	0.58768	0.788555	X	X	0.211445	0.41232	0.709	0.293	Good	90591	invnorm_R_immuno_90591	B Memory (CD5-)
P6 newB:1054	B IgA	AE	0.7	X	0.3	CI_AE	0.582012	0.785311	X	X	0.214689	0.417988	0.696	0.299	Good	90602	invnorm_R_immuno_90602	B Memory (CD5-)
P6 newB:1056	B IgA	AE	0.466	X	0.534	CI_AE	0.311679	0.593968	X	X	0.406032	0.688321	0.46	0.268	Good	90624	invnorm_R_immuno_90624	B Memory (CD5-)
P6 newB:1057	B IgA	AE	0.445	X	0.555	CI_AE	0.295223	0.57071	X	X	0.42929	0.704777	0.444	0.278	Good	90635	invnorm_R_immuno_90635	B Memory (CD5-)
P6 newB:1062	B IgA	AE	0.697	X	0.303	CI_AE	0.575914	0.783831	X	X	0.216169	0.424086	0.696	0.288	Good	90691	invnorm_R_immuno_90691	B Memory (CD5-)
P6 newB:1063	B IgA	AE	0.69	X	0.31	CI_AE	0.56552	0.77868	X	X	0.22132	0.43448	0.68	0.291	Good	90702	invnorm_R_immuno_90702	B Memory (CD5-)
P6 newB:1065	B IgA	AE	0.553	X	0.447	CI_AE	0.4035	0.671351	X	X	0.328649	0.5965	0.554	0.264	Good	90724	invnorm_R_immuno_90724	B Memory (CD5-)
P6 newB:1066	B IgA	AE	0.523	X	0.477	CI_AE	0.372788	0.64452	X	X	0.35548	0.627212	0.514	0.279	Good	90735	invnorm_R_immuno_90735	B Memory (CD5-)
P6 newB:1069	B IgA	CE	X	0.246	0.754	CI_CE	X	X	0.122715	0.361749	0.638251	0.877285	0.233	0.249	Good	90768	invnorm_R_immuno_90768	B Memory (CD5-)
P6 newB:1072	B IgA	CE	X	0.254	0.746	CI_CE	X	X	0.131618	0.368249	0.631751	0.868382	0.237	0.259	Good	90802	invnorm_R_immuno_90802	B Memory (CD5-)
P6 newB:1077	B IgA	AE	0.674	X	0.326	CI_AE	0.553869	0.763011	X	X	0.236989	0.446131	0.641	0.35	Good	90857	invnorm_R_immuno_90857	B Memory (CD5-)
P6 newB:1078	B IgA	AE	0.671	X	0.329	CI_AE	0.551341	0.760209	X	X	0.239791	0.448659	0.638	0.355	Good	90868	invnorm_R_immuno_90868	B Memory (CD5-)
P6 newB:1080	B IgA	AE	0.689	X	0.311	CI_AE	0.572987	0.77379	X	X	0.22621	0.427013	0.656	0.363	Good	90891	invnorm_R_immuno_90891	B Memory (CD5-)
P6 newB:1081	B IgA	AE	0.672	X	0.328	CI_AE	0.551295	0.760656	X	X	0.239344	0.448705	0.633	0.361	Good	90902	invnorm_R_immuno_90902	B Memory (CD5-)
P6 newB:1083	B IgA	AE	0.587	X	0.413	CI_AE	0.435361	0.702928	X	X	0.297072	0.564639	0.611	0.236	Good	90924	invnorm_R_immuno_90924	B Memory (CD5-)
P6 newB:1084	B IgA	AE	0.498	X	0.502	CI_AE	0.341132	0.62633	X	X	0.37367	0.658868	0.526	0.226	Good	90935	invnorm_R_immuno_90935	B Memory (CD5-)
P6 newB:1089	B IgA	AE	0.671	X	0.329	CI_AE	0.548288	0.760781	X	X	0.239219	0.451712	0.634	0.349	Good	90990	invnorm_R_immuno_90990	B Memory (CD5-)
P6 newB:1090	B IgA	AE	0.654	X	0.346	CI_AE	0.526977	0.748116	X	X	0.251884	0.473023	0.61	0.349	Good	91002	invnorm_R_immuno_91002	B Memory (CD5-)
P6 newB:1092	B IgA	AE	0.59	X	0.41	CI_AE	0.44292	0.703229	X	X	0.296771	0.55708	0.6	0.267	Good	91024	invnorm_R_immuno_91024	B Memory (CD5-)
P6 newB:1093	B IgA	AE	0.513	X	0.487	CI_AE	0.362295	0.635476	X	X	0.364524	0.637705	0.519	0.273	Good	91035	invnorm_R_immuno_91035	B Memory (CD5-)
P6 newB:13	B IgA	CE	X	0.183	0.817	CI_CE	X	X	0.057895	0.302273	0.697727	0.942105	0.201	0.182	Good	91270	invnorm_R_immuno_91270	B Memory (CD5-)
P6 newB:1390	B IgA	AE	0.475	X	0.525	CI_AE	0.330412	0.596629	X	X	0.403371	0.669588	0.542	0.202	Good	91371	invnorm_R_immuno_91371	B Memory (CD5-)
P6 newB:1396	B IgA	CE	X	0.511	0.489	CI_CE	X	X	0.412946	0.597655	0.402345	0.587054	0.645	0.443	Good	91377	invnorm_R_immuno_91377	B Memory (CD5-)
P6 newB:1397	B IgA	AE	0.726	X	0.274	CI_AE	0.634075	0.794886	X	X	0.205114	0.365925	0.769	0.433	Good	91378	invnorm_R_immuno_91378	B Memory (CD5-)
P6 newB:1399	B IgA	CE	X	0.533	0.467	CI_CE	X	X	0.437277	0.616475	0.383525	0.562723	0.653	0.471	Good	91380	invnorm_R_immuno_91380	B Memory (CD5-)
P6 newB:1400	B IgA	ACE	0.43	0.281	0.289	CI_ACE	0.148629	0.721423	0.0149283	0.504485	0.212264	0.396832	0.769	0.46	Good	91383	invnorm_R_immuno_91383	B Memory (CD5-)
P6 newB:1405	B IgA	AE	0.67	X	0.33	CI_AE	0.555629	0.756548	X	X	0.243452	0.444371	0.667	0.385	Good	91388	invnorm_R_immuno_91388	B Memory (CD5-)
P6 newB:1406	B IgA	AE	0.682	X	0.318	CI_AE	0.569674	0.765834	X	X	0.234166	0.430326	0.713	0.341	Good	91389	invnorm_R_immuno_91389	B Memory (CD5-)
P6 newB:1408	B IgA	AE	0.679	X	0.321	CI_AE	0.56733	0.762973	X	X	0.237027	0.43267	0.642	0.431	Good	91391	invnorm_R_immuno_91391	B Memory (CD5-)
P6 newB:1409	B IgA	AE	0.717	X	0.283	CI_AE	0.616139	0.791372	X	X	0.208628	0.383861	0.739	0.395	Good	91392	invnorm_R_immuno_91392	B Memory (CD5-)
P6 newB:1411	B IgA	CE	X	0.257	0.743	CI_CE	X	X	0.132625	0.372711	0.627289	0.867375	0.316	0.22	Good	91395	invnorm_R_immuno_91395	B Memory (CD5-)
P6 newB:1412	B IgA	CE	X	0.179	0.821	CI_CE	X	X	0.0517954	0.300516	0.699484	0.948205	0.194	0.176	Good	91396	invnorm_R_immuno_91396	B Memory (CD5-)
P6 newB:1423	B IgA	CE	X	0.489	0.511	CI_CE	X	X	0.387558	0.577951	0.422049	0.612442	0.574	0.446	Good	91408	invnorm_R_immuno_91408	B Memory (CD5-)
P6 newB:1424	B IgA	CE	X	0.558	0.442	CI_CE	X	X	0.465482	0.637602	0.362398	0.534518	0.691	0.48	Good	91409	invnorm_R_immuno_91409	B Memory (CD5-)
P6 newB:1426	B IgA	CE	X	0.51	0.49	CI_CE	X	X	0.41126	0.596564	0.403436	0.58874	0.595	0.466	Good	91411	invnorm_R_immuno_91411	B Memory (CD5-)
P6 newB:1427	B IgA	CE	X	0.582	0.418	CI_CE	X	X	0.493191	0.658504	0.341496	0.506809	0.714	0.506	Good	91412	invnorm_R_immuno_91412	B Memory (CD5-)
P6 newB:1429	B IgA	AE	0.503	X	0.497	CI_AE	0.358867	0.621925	X	X	0.378075	0.641133	0.536	0.264	Good	91414	invnorm_R_immuno_91414	B Memory (CD5-)
P6 newB:1430	B IgA	AE	0.465	X	0.535	CI_AE	0.303726	0.598466	X	X	0.401534	0.696274	0.491	0.209	Good	91416	invnorm_R_immuno_91416	B Memory (CD5-)
P6 newB:1432	B IgA	ACE	0.358	0.233	0.409	CI_ACE	6.52061e-16	0.677872	2.3398e-16	0.491677	0.300077	0.561106	0.62	0.407	Good	91418	invnorm_R_immuno_91418	B Memory (CD5-)
P6 newB:1433	B IgA	AE	0.638	X	0.362	CI_AE	0.525009	0.726506	X	X	0.273494	0.474991	0.658	0.398	Good	91419	invnorm_R_immuno_91419	B Memory (CD5-)
P6 newB:1435	B IgA	AE	0.641	X	0.359	CI_AE	0.527406	0.729746	X	X	0.270254	0.472594	0.646	0.415	Good	91421	invnorm_R_immuno_91421	B Memory (CD5-)
P6 newB:1436	B IgA	AE	0.677	X	0.323	CI_AE	0.57044	0.757499	X	X	0.242501	0.42956	0.698	0.413	Good	91422	invnorm_R_immuno_91422	B Memory (CD5-)
P6 newB:1438	B IgA	AE	0.443	X	0.557	CI_AE	0.285122	0.574915	X	X	0.425085	0.714878	0.449	0.239	Good	91424	invnorm_R_immuno_91424	B Memory (CD5-)
P6 newB:1439	B IgA	AE	0.373	X	0.627	CI_AE	0.205235	0.517974	X	X	0.482026	0.794765	0.394	0.187	Good	91425	invnorm_R_immuno_91425	B Memory (CD5-)
P6 newB:1450	B IgA	AE	0.57	X	0.43	CI_AE	0.43652	0.675729	X	X	0.324271	0.56348	0.577	0.338	Good	91438	invnorm_R_immuno_91438	B Memory (CD5-)
P6 newB:1451	B IgA	AE	0.582	X	0.418	CI_AE	0.452059	0.684969	X	X	0.315031	0.547941	0.591	0.35	Good	91439	invnorm_R_immuno_91439	B Memory (CD5-)
P6 newB:1453	B IgA	AE	0.582	X	0.418	CI_AE	0.453279	0.684275	X	X	0.315725	0.546721	0.596	0.352	Good	91441	invnorm_R_immuno_91441	B Memory (CD5-)
P6 newB:1454	B IgA	AE	0.595	X	0.405	CI_AE	0.469745	0.693232	X	X	0.306768	0.530255	0.612	0.368	Good	91442	invnorm_R_immuno_91442	B Memory (CD5-)
P6 newB:1456	B IgA	AE	0.458	X	0.542	CI_AE	0.304704	0.586774	X	X	0.413226	0.695296	0.513	0.218	Good	91444	invnorm_R_immuno_91444	B Memory (CD5-)
P6 newB:1457	B IgA	AE	0.457	X	0.543	CI_AE	0.304956	0.584142	X	X	0.415858	0.695044	0.475	0.249	Good	91445	invnorm_R_immuno_91445	B Memory (CD5-)
P6 newB:1459	B IgA	AE	0.524	X	0.476	CI_AE	0.384845	0.637784	X	X	0.362216	0.615155	0.555	0.299	Good	91447	invnorm_R_immuno_91447	B Memory (CD5-)
P6 newB:1460	B IgA	AE	0.54	X	0.46	CI_AE	0.40461	0.649132	X	X	0.350868	0.59539	0.556	0.332	Good	91449	invnorm_R_immuno_91449	B Memory (CD5-)
P6 newB:1462	B IgA	AE	0.543	X	0.457	CI_AE	0.407458	0.65212	X	X	0.34788	0.592542	0.573	0.318	Good	91451	invnorm_R_immuno_91451	B Memory (CD5-)
P6 newB:1463	B IgA	AE	0.563	X	0.437	CI_AE	0.431928	0.667577	X	X	0.332423	0.568072	0.579	0.351	Good	91452	invnorm_R_immuno_91452	B Memory (CD5-)
P6 newB:1465	B IgA	AE	0.475	X	0.525	CI_AE	0.319886	0.604586	X	X	0.395414	0.680114	0.525	0.2	Good	91454	invnorm_R_immuno_91454	B Memory (CD5-)
P6 newB:1466	B IgA	AE	0.499	X	0.501	CI_AE	0.341663	0.626801	X	X	0.373199	0.658337	0.535	0.201	Good	91455	invnorm_R_immuno_91455	B Memory (CD5-)
P6 newB:1468	B IgA	AE	0.405	X	0.595	CI_AE	0.247914	0.539515	X	X	0.460485	0.752086	0.391	0.247	Good	91457	invnorm_R_immuno_91457	B Memory (CD5-)
P6 newB:1471	B IgA	AE	0.402	X	0.598	CI_AE	0.243884	0.538216	X	X	0.461784	0.756116	0.396	0.232	Good	91461	invnorm_R_immuno_91461	B Memory (CD5-)
P6 newB:1477	B IgA	CE	X	0.404	0.596	CI_CE	X	X	0.292718	0.503686	0.496314	0.707282	0.495	0.361	Good	91467	invnorm_R_immuno_91467	B Memory (CD5-)
P6 newB:1478	B IgA	CE	X	0.41	0.59	CI_CE	X	X	0.300081	0.509746	0.490254	0.699919	0.502	0.367	Good	91468	invnorm_R_immuno_91468	B Memory (CD5-)
P6 newB:1480	B IgA	CE	X	0.41	0.59	CI_CE	X	X	0.299663	0.509107	0.490893	0.700337	0.5	0.371	Good	91471	invnorm_R_immuno_91471	B Memory (CD5-)
P6 newB:1481	B IgA	CE	X	0.413	0.587	CI_CE	X	X	0.303473	0.512244	0.487756	0.696527	0.504	0.373	Good	91472	invnorm_R_immuno_91472	B Memory (CD5-)
P6 newB:1483	B IgA	CE	X	0.283	0.717	CI_CE	X	X	0.162702	0.394003	0.605997	0.837298	0.202	0.33	Good	91474	invnorm_R_immuno_91474	B Memory (CD5-)
P6 newB:1489	B IgA	AE	0.571	X	0.429	CI_AE	0.434836	0.678025	X	X	0.321975	0.565164	0.544	0.346	Good	91480	invnorm_R_immuno_91480	B Memory (CD5-)
P6 newB:1490	B IgA	AE	0.57	X	0.43	CI_AE	0.435042	0.677067	X	X	0.322933	0.564958	0.543	0.348	Good	91482	invnorm_R_immuno_91482	B Memory (CD5-)
P6 newB:1492	B IgA	CE	X	0.27	0.73	CI_CE	X	X	0.147896	0.383758	0.616242	0.852104	0.205	0.303	Good	91484	invnorm_R_immuno_91484	B Memory (CD5-)
P6 newB:1493	B IgA	CE	X	0.262	0.738	CI_CE	X	X	0.139934	0.376772	0.623228	0.860066	0.193	0.298	Good	91485	invnorm_R_immuno_91485	B Memory (CD5-)
P6 newB:1495	B IgA	AE	0.395	X	0.605	CI_AE	0.231907	0.536113	X	X	0.463887	0.768093	0.413	0.194	Good	91487	invnorm_R_immuno_91487	B Memory (CD5-)
P6 newB:1498	B IgA	AE	0.405	X	0.595	CI_AE	0.24194	0.544603	X	X	0.455397	0.75806	0.436	0.184	Good	91490	invnorm_R_immuno_91490	B Memory (CD5-)
P6 newB:1504	B IgA	ACE	0.343	0.21	0.446	CI_ACE	1.04052e-17	0.662088	2.62169e-15	0.481166	0.3254	0.615464	0.546	0.385	Good	91498	invnorm_R_immuno_91498	B Memory (CD5-)
P6 newB:1505	B IgA	ACE	0.352	0.219	0.429	CI_ACE	2.05927e-23	0.671208	7.53481e-22	0.485899	0.31289	0.59042	0.57	0.395	Good	91499	invnorm_R_immuno_91499	B Memory (CD5-)
P6 newB:1507	B IgA	ACE	0.346	0.215	0.439	CI_ACE	1.39324e-17	0.666106	9.1416e-19	0.484497	0.319687	0.605739	0.555	0.392	Good	91501	invnorm_R_immuno_91501	B Memory (CD5-)
P6 newB:1508	B IgA	ACE	0.34	0.232	0.428	CI_ACE	1.16905e-16	0.66706	1.23245e-15	0.496976	0.312274	0.589803	0.571	0.403	Good	91502	invnorm_R_immuno_91502	B Memory (CD5-)
P6 newB:1510	B IgA	CE	X	0.378	0.622	CI_CE	X	X	0.262862	0.481974	0.518026	0.737138	0.353	0.383	Good	91505	invnorm_R_immuno_91505	B Memory (CD5-)
P6 newB:1511	B IgA	CE	X	0.322	0.678	CI_CE	X	X	0.202862	0.431077	0.568923	0.797138	0.27	0.346	Good	91506	invnorm_R_immuno_91506	B Memory (CD5-)
P6 newB:1516	B IgA	AE	0.628	X	0.372	CI_AE	0.503361	0.72351	X	X	0.27649	0.496639	0.6	0.373	Good	91511	invnorm_R_immuno_91511	B Memory (CD5-)
P6 newB:1517	B IgA	AE	0.629	X	0.371	CI_AE	0.505449	0.724084	X	X	0.275916	0.494551	0.6	0.377	Good	91512	invnorm_R_immuno_91512	B Memory (CD5-)
P6 newB:1519	B IgA	CE	X	0.354	0.646	CI_CE	X	X	0.238346	0.460167	0.539833	0.761654	0.374	0.344	Good	91514	invnorm_R_immuno_91514	B Memory (CD5-)
P6 newB:1520	B IgA	CE	X	0.321	0.679	CI_CE	X	X	0.202613	0.430675	0.569325	0.797387	0.307	0.329	Good	91516	invnorm_R_immuno_91516	B Memory (CD5-)
P6 newB:1531	B IgA	AE	0.613	X	0.387	CI_AE	0.486721	0.711638	X	X	0.288362	0.513279	0.625	0.338	Good	91528	invnorm_R_immuno_91528	B Memory (CD5-)
P6 newB:1532	B IgA	AE	0.622	X	0.378	CI_AE	0.498249	0.718377	X	X	0.281623	0.501751	0.636	0.346	Good	91529	invnorm_R_immuno_91529	B Memory (CD5-)
P6 newB:1537	B IgA	AE	0.539	X	0.461	CI_AE	0.404634	0.647402	X	X	0.352598	0.595366	0.555	0.324	Good	91534	invnorm_R_immuno_91534	B Memory (CD5-)
P6 newB:1538	B IgA	CE	X	0.326	0.674	CI_CE	X	X	0.209218	0.433542	0.566458	0.790782	0.411	0.285	Good	91535	invnorm_R_immuno_91535	B Memory (CD5-)
P6 newB:1543	B IgA	AE	0.595	X	0.405	CI_AE	0.462058	0.6981	X	X	0.3019	0.537942	0.613	0.313	Good	91541	invnorm_R_immuno_91541	B Memory (CD5-)
P6 newB:1544	B IgA	AE	0.606	X	0.394	CI_AE	0.47515	0.707956	X	X	0.292044	0.52485	0.621	0.316	Good	91542	invnorm_R_immuno_91542	B Memory (CD5-)
P6 newB:1546	B IgA	AE	0.498	X	0.502	CI_AE	0.35347	0.616992	X	X	0.383008	0.64653	0.5	0.286	Good	91544	invnorm_R_immuno_91544	B Memory (CD5-)
P6 newB:1547	B IgA	CE	X	0.318	0.682	CI_CE	X	X	0.200754	0.426406	0.573594	0.799246	0.411	0.27	Good	91545	invnorm_R_immuno_91545	B Memory (CD5-)
P6 newB:1630	B IgA	AE	0.577	X	0.423	CI_AE	0.449418	0.678395	X	X	0.321605	0.550582	0.574	0.36	Good	91638	invnorm_R_immuno_91638	B Memory (CD5-)
P6 newB:1633	B IgA	ACE	0.297	0.265	0.438	CI_ACE	2.70838e-17	0.641735	7.21777e-18	0.521434	0.323826	0.593723	0.6	0.394	Good	91641	invnorm_R_immuno_91641	B Memory (CD5-)
P6 newB:1636	B IgA	CE	X	0.478	0.522	CI_CE	X	X	0.373334	0.569771	0.430229	0.626666	0.445	0.481	Good	91644	invnorm_R_immuno_91644	B Memory (CD5-)
P6 newB:1637	B IgA	CE	X	0.447	0.553	CI_CE	X	X	0.338987	0.542303	0.457697	0.661013	0.321	0.488	Good	91645	invnorm_R_immuno_91645	B Memory (CD5-)
P6 newB:1639	B IgA	CE	X	0.553	0.447	CI_CE	X	X	0.459737	0.633511	0.366489	0.540263	0.629	0.515	Good	91647	invnorm_R_immuno_91647	B Memory (CD5-)
P6 newB:1640	B IgA	AE	0.632	X	0.368	CI_AE	0.509906	0.725118	X	X	0.274882	0.490094	0.617	0.382	Good	91649	invnorm_R_immuno_91649	B Memory (CD5-)
P6 newB:1642	B IgA	CE	X	0.562	0.438	CI_CE	X	X	0.469793	0.641148	0.358852	0.530207	0.651	0.518	Good	91651	invnorm_R_immuno_91651	B Memory (CD5-)
P6 newB:1643	B IgA	AE	0.571	X	0.429	CI_AE	0.437936	0.677111	X	X	0.322889	0.562064	0.56	0.351	Good	91652	invnorm_R_immuno_91652	B Memory (CD5-)
P6 newB:1645	B IgA	CE	X	0.495	0.505	CI_CE	X	X	0.390858	0.585842	0.414158	0.609142	0.6	0.437	Good	91654	invnorm_R_immuno_91654	B Memory (CD5-)
P6 newB:1646	B IgA	CE	X	0.429	0.571	CI_CE	X	X	0.317141	0.529201	0.470799	0.682859	0.429	0.417	Good	91655	invnorm_R_immuno_91655	B Memory (CD5-)
P6 newB:1648	B IgA	AE	0.723	X	0.277	CI_AE	0.630739	0.792336	X	X	0.207664	0.369261	0.754	0.453	Good	91657	invnorm_R_immuno_91657	B Memory (CD5-)
P6 newB:1649	B IgA	CE	X	0.498	0.502	CI_CE	X	X	0.39746	0.585818	0.414182	0.60254	0.564	0.46	Good	91658	invnorm_R_immuno_91658	B Memory (CD5-)
P6 newB:1651	B IgA	AE	0.741	X	0.259	CI_AE	0.653068	0.806384	X	X	0.193616	0.346932	0.779	0.449	Good	91661	invnorm_R_immuno_91661	B Memory (CD5-)
P6 newB:1652	B IgA	CE	X	0.474	0.526	CI_CE	X	X	0.37143	0.565209	0.434791	0.62857	0.564	0.425	Good	91662	invnorm_R_immuno_91662	B Memory (CD5-)
P6 newB:1654	B IgA	AE	0.446	X	0.554	CI_AE	0.292195	0.575299	X	X	0.424701	0.707805	0.456	0.247	Good	91664	invnorm_R_immuno_91664	B Memory (CD5-)
P6 newB:1655	B IgA	AE	0.347	X	0.653	CI_AE	0.179174	0.493695	X	X	0.506305	0.820826	0.366	0.168	Good	91665	invnorm_R_immuno_91665	B Memory (CD5-)
P6 newB:1657	B IgA	AE	0.533	X	0.467	CI_AE	0.39341	0.646024	X	X	0.353976	0.60659	0.495	0.338	Good	91667	invnorm_R_immuno_91667	B Memory (CD5-)
P6 newB:1663	B IgA	CE	X	0.445	0.555	CI_CE	X	X	0.336083	0.541244	0.458756	0.663917	0.363	0.47	Good	91674	invnorm_R_immuno_91674	B Memory (CD5-)
P6 newB:1666	B IgA	CE	X	0.541	0.459	CI_CE	X	X	0.447091	0.622923	0.377077	0.552909	0.558	0.539	Good	91677	invnorm_R_immuno_91677	B Memory (CD5-)
P6 newB:1667	B IgA	CE	X	0.463	0.537	CI_CE	X	X	0.353567	0.55994	0.44006	0.646433	0.496	0.424	Good	91678	invnorm_R_immuno_91678	B Memory (CD5-)
P6 newB:1669	B IgA	CE	X	0.593	0.407	CI_CE	X	X	0.505362	0.667953	0.332047	0.494638	0.622	0.577	Good	91680	invnorm_R_immuno_91680	B Memory (CD5-)
P6 newB:1672	B IgA	AE	0.666	X	0.334	CI_AE	0.549374	0.75297	X	X	0.24703	0.450626	0.646	0.403	Good	91684	invnorm_R_immuno_91684	B Memory (CD5-)
P6 newB:1673	B IgA	CE	X	0.463	0.537	CI_CE	X	X	0.353395	0.559789	0.440211	0.646605	0.496	0.424	Good	91685	invnorm_R_immuno_91685	B Memory (CD5-)
P6 newB:1675	B IgA	AE	0.605	X	0.395	CI_AE	0.484798	0.699654	X	X	0.300346	0.515202	0.635	0.375	Good	91687	invnorm_R_immuno_91687	B Memory (CD5-)
P6 newB:1678	B IgA	AE	0.64	X	0.36	CI_AE	0.523942	0.730226	X	X	0.269774	0.476058	0.693	0.332	Good	91690	invnorm_R_immuno_91690	B Memory (CD5-)
P6 newB:1681	B IgA	AE	0.636	X	0.364	CI_AE	0.509145	0.732939	X	X	0.267061	0.490855	0.661	0.302	Good	91694	invnorm_R_immuno_91694	B Memory (CD5-)
P6 newB:1682	B IgA	AE	0.514	X	0.486	CI_AE	0.370671	0.630928	X	X	0.369072	0.629329	0.529	0.286	Good	91695	invnorm_R_immuno_91695	B Memory (CD5-)
P6 newB:1693	B IgA	AE	0.551	X	0.449	CI_AE	0.412751	0.660576	X	X	0.339424	0.587249	0.515	0.353	Good	91707	invnorm_R_immuno_91707	B Memory (CD5-)
P6 newB:1694	B IgA	AE	0.551	X	0.449	CI_AE	0.413904	0.66012	X	X	0.33988	0.586096	0.517	0.358	Good	91708	invnorm_R_immuno_91708	B Memory (CD5-)
P6 newB:1696	B IgA	AE	0.584	X	0.416	CI_AE	0.452624	0.686827	X	X	0.313173	0.547376	0.571	0.358	Good	91710	invnorm_R_immuno_91710	B Memory (CD5-)
P6 newB:1697	B IgA	AE	0.573	X	0.427	CI_AE	0.439849	0.678352	X	X	0.321648	0.560151	0.561	0.353	Good	91711	invnorm_R_immuno_91711	B Memory (CD5-)
P6 newB:1699	B IgA	AE	0.542	X	0.458	CI_AE	0.396882	0.657484	X	X	0.342516	0.603118	0.554	0.274	Good	91713	invnorm_R_immuno_91713	B Memory (CD5-)
P6 newB:1700	B IgA	CE	X	0.322	0.678	CI_CE	X	X	0.204943	0.429055	0.570945	0.795057	0.401	0.298	Good	91716	invnorm_R_immuno_91716	B Memory (CD5-)
P6 newB:1702	B IgA	CE	X	0.397	0.603	CI_CE	X	X	0.286168	0.496701	0.503299	0.713832	0.511	0.354	Good	91718	invnorm_R_immuno_91718	B Memory (CD5-)
P6 newB:1703	B IgA	CE	X	0.398	0.602	CI_CE	X	X	0.287197	0.49792	0.50208	0.712803	0.512	0.353	Good	91719	invnorm_R_immuno_91719	B Memory (CD5-)
P6 newB:1705	B IgA	AE	0.577	X	0.423	CI_AE	0.445619	0.680865	X	X	0.319135	0.554381	0.565	0.364	Good	91721	invnorm_R_immuno_91721	B Memory (CD5-)
P6 newB:1706	B IgA	AE	0.564	X	0.436	CI_AE	0.429784	0.6707	X	X	0.3293	0.570216	0.552	0.356	Good	91722	invnorm_R_immuno_91722	B Memory (CD5-)
P6 newB:1708	B IgA	AE	0.547	X	0.453	CI_AE	0.404289	0.661325	X	X	0.338675	0.595711	0.553	0.285	Good	91724	invnorm_R_immuno_91724	B Memory (CD5-)
P6 newB:1709	B IgA	AE	0.484	X	0.516	CI_AE	0.334271	0.607998	X	X	0.392002	0.665729	0.457	0.299	Good	91725	invnorm_R_immuno_91725	B Memory (CD5-)
P6 newB:1711	B IgA	CE	X	0.366	0.634	CI_CE	X	X	0.250903	0.469876	0.530124	0.749097	0.389	0.34	Good	91728	invnorm_R_immuno_91728	B Memory (CD5-)
P6 newB:1714	B IgA	CE	X	0.354	0.646	CI_CE	X	X	0.238151	0.45904	0.54096	0.761849	0.362	0.338	Good	91731	invnorm_R_immuno_91731	B Memory (CD5-)
P6 newB:1717	B IgA	CE	X	0.178	0.822	CI_CE	X	X	0.0528205	0.2983	0.7017	0.94718	0.185	0.163	Good	91734	invnorm_R_immuno_91734	B Memory (CD5-)
P6 newB:1720	B IgA	CE	X	0.486	0.514	CI_CE	X	X	0.384161	0.576291	0.423709	0.615839	0.545	0.447	Good	91738	invnorm_R_immuno_91738	B Memory (CD5-)
P6 newB:1721	B IgA	CE	X	0.473	0.527	CI_CE	X	X	0.369119	0.565049	0.434951	0.630881	0.534	0.43	Good	91739	invnorm_R_immuno_91739	B Memory (CD5-)
P6 newB:1723	B IgA	CE	X	0.477	0.523	CI_CE	X	X	0.37393	0.568162	0.431838	0.62607	0.547	0.436	Good	91741	invnorm_R_immuno_91741	B Memory (CD5-)
P6 newB:1724	B IgA	CE	X	0.466	0.534	CI_CE	X	X	0.360979	0.558311	0.441689	0.639021	0.526	0.428	Good	91742	invnorm_R_immuno_91742	B Memory (CD5-)
P6 newB:1726	B IgA	CE	X	0.396	0.604	CI_CE	X	X	0.281401	0.498248	0.501752	0.718599	0.47	0.341	Good	91744	invnorm_R_immuno_91744	B Memory (CD5-)
P6 newB:1727	B IgA	CE	X	0.381	0.619	CI_CE	X	X	0.263704	0.48641	0.51359	0.736296	0.409	0.351	Good	91745	invnorm_R_immuno_91745	B Memory (CD5-)
P6 newB:1732	B IgA	AE	0.684	X	0.316	CI_AE	0.575932	0.76528	X	X	0.23472	0.424068	0.719	0.36	Good	91751	invnorm_R_immuno_91751	B Memory (CD5-)
P6 newB:1733	B IgA	AE	0.68	X	0.32	CI_AE	0.572212	0.762109	X	X	0.237891	0.427788	0.715	0.364	Good	91752	invnorm_R_immuno_91752	B Memory (CD5-)
P6 newB:1735	B IgA	AE	0.392	X	0.608	CI_AE	0.234017	0.528132	X	X	0.471868	0.765983	0.397	0.234	Good	91754	invnorm_R_immuno_91754	B Memory (CD5-)
P6 newB:1736	B IgA	AE	0.436	X	0.564	CI_AE	0.282255	0.566023	X	X	0.433977	0.717745	0.463	0.234	Good	91755	invnorm_R_immuno_91755	B Memory (CD5-)
P6 newB:1738	B IgA	CE	X	0.333	0.667	CI_CE	X	X	0.217026	0.439672	0.560328	0.782974	0.41	0.284	Good	91757	invnorm_R_immuno_91757	B Memory (CD5-)
P6 newB:1741	B IgA	CE	X	0.327	0.673	CI_CE	X	X	0.210398	0.434305	0.565695	0.789602	0.404	0.282	Good	91761	invnorm_R_immuno_91761	B Memory (CD5-)
P6 newB:1744	B IgA	CE	X	0.186	0.814	CI_CE	X	X	0.0604147	0.305732	0.694268	0.939585	0.213	0.17	Good	91764	invnorm_R_immuno_91764	B Memory (CD5-)
P6 newB:1747	B IgA	AE	0.656	X	0.344	CI_AE	0.544675	0.742243	X	X	0.257757	0.455325	0.642	0.418	Good	91767	invnorm_R_immuno_91767	B Memory (CD5-)
P6 newB:1748	B IgA	AE	0.663	X	0.337	CI_AE	0.554961	0.746574	X	X	0.253426	0.445039	0.646	0.439	Good	91768	invnorm_R_immuno_91768	B Memory (CD5-)
P6 newB:1750	B IgA	AE	0.67	X	0.33	CI_AE	0.561625	0.752297	X	X	0.247703	0.438375	0.673	0.415	Good	91771	invnorm_R_immuno_91771	B Memory (CD5-)
P6 newB:1751	B IgA	CE	X	0.512	0.488	CI_CE	X	X	0.413431	0.598279	0.401721	0.586569	0.648	0.437	Good	91772	invnorm_R_immuno_91772	B Memory (CD5-)
P6 newB:1753	B IgA	AE	0.597	X	0.403	CI_AE	0.465809	0.698913	X	X	0.301087	0.534191	0.58	0.359	Good	91774	invnorm_R_immuno_91774	B Memory (CD5-)
P6 newB:1754	B IgA	CE	X	0.457	0.543	CI_CE	X	X	0.347545	0.553429	0.446571	0.652455	0.524	0.41	Good	91775	invnorm_R_immuno_91775	B Memory (CD5-)
P6 newB:1759	B IgA	AE	0.701	X	0.299	CI_AE	0.591346	0.781816	X	X	0.218184	0.408654	0.729	0.331	Good	91780	invnorm_R_immuno_91780	B Memory (CD5-)
P6 newB:1760	B IgA	AE	0.7	X	0.3	CI_AE	0.591783	0.780629	X	X	0.219371	0.408217	0.726	0.343	Good	91782	invnorm_R_immuno_91782	B Memory (CD5-)
P6 newB:1762	B IgA	AE	0.647	X	0.353	CI_AE	0.520963	0.741239	X	X	0.258761	0.479037	0.63	0.347	Good	91784	invnorm_R_immuno_91784	B Memory (CD5-)
P6 newB:1763	B IgA	AE	0.609	X	0.391	CI_AE	0.479831	0.70858	X	X	0.29142	0.520169	0.59	0.365	Good	91785	invnorm_R_immuno_91785	B Memory (CD5-)
P6 newB:1774	B IgA	AE	0.633	X	0.367	CI_AE	0.510516	0.726536	X	X	0.273464	0.489484	0.599	0.386	Good	91797	invnorm_R_immuno_91797	B Memory (CD5-)
P6 newB:1775	B IgA	AE	0.63	X	0.37	CI_AE	0.508206	0.723886	X	X	0.276114	0.491794	0.602	0.387	Good	91798	invnorm_R_immuno_91798	B Memory (CD5-)
P6 newB:1777	B IgA	AE	0.649	X	0.351	CI_AE	0.530488	0.738718	X	X	0.261282	0.469512	0.632	0.387	Good	91800	invnorm_R_immuno_91800	B Memory (CD5-)
P6 newB:1778	B IgA	AE	0.629	X	0.371	CI_AE	0.507424	0.722151	X	X	0.277849	0.492576	0.609	0.39	Good	91801	invnorm_R_immuno_91801	B Memory (CD5-)
P6 newB:1780	B IgA	AE	0.557	X	0.443	CI_AE	0.410472	0.672994	X	X	0.327006	0.589528	0.545	0.285	Good	91804	invnorm_R_immuno_91804	B Memory (CD5-)
P6 newB:1781	B IgA	AE	0.465	X	0.535	CI_AE	0.307965	0.594091	X	X	0.405909	0.692035	0.417	0.291	Good	91805	invnorm_R_immuno_91805	B Memory (CD5-)
P6 newB:1786	B IgA	AE	0.652	X	0.348	CI_AE	0.531303	0.742511	X	X	0.257489	0.468697	0.629	0.379	Good	91810	invnorm_R_immuno_91810	B Memory (CD5-)
P6 newB:1787	B IgA	AE	0.638	X	0.362	CI_AE	0.514994	0.731667	X	X	0.268333	0.485006	0.61	0.38	Good	91811	invnorm_R_immuno_91811	B Memory (CD5-)
P6 newB:1789	B IgA	AE	0.568	X	0.432	CI_AE	0.424844	0.679916	X	X	0.320084	0.575156	0.535	0.317	Good	91813	invnorm_R_immuno_91813	B Memory (CD5-)
P6 newB:1790	B IgA	CE	X	0.349	0.651	CI_CE	X	X	0.234076	0.45418	0.54582	0.765924	0.425	0.323	Good	91815	invnorm_R_immuno_91815	B Memory (CD5-)
P6 newB:2100	B IgA	CE	X	0.339	0.661	CI_CE	X	X	0.222943	0.446046	0.553954	0.777057	0.449	0.273	Good	92161	invnorm_R_immuno_92161	B Memory (CD5-)
P6 newB:2103	B IgA	AE	0.415	X	0.585	CI_AE	0.267632	0.542378	X	X	0.457622	0.732368	0.447	0.237	Good	92164	invnorm_R_immuno_92164	B Memory (CD5-)
P6 newB:2109	B IgA	ACE	0.355	0.226	0.419	CI_ACE	2.35419e-15	0.678288	2.20746e-19	0.489149	0.302566	0.585906	0.569	0.409	Good	92170	invnorm_R_immuno_92170	B Memory (CD5-)
P6 newB:2110	B IgA	AE	0.636	X	0.364	CI_AE	0.515159	0.72822	X	X	0.27178	0.484841	0.582	0.418	Good	92172	invnorm_R_immuno_92172	B Memory (CD5-)
P6 newB:2112	B IgA	ACE	0.347	0.212	0.442	CI_ACE	1.05491e-18	0.666825	1.45816e-14	0.481689	0.319975	0.613412	0.553	0.39	Good	92174	invnorm_R_immuno_92174	B Memory (CD5-)
P6 newB:2113	B IgA	ACE	0.366	0.204	0.429	CI_ACE	8.60067e-18	0.678055	8.24555e-18	0.473338	0.310033	0.599419	0.558	0.394	Good	92175	invnorm_R_immuno_92175	B Memory (CD5-)
P6 newB:2115	B IgA	CE	X	0.217	0.783	CI_CE	X	X	0.0935477	0.334519	0.665481	0.906452	0.249	0.202	Good	92177	invnorm_R_immuno_92177	B Memory (CD5-)
P6 newB:2118	B IgA	AE	0.637	X	0.363	CI_AE	0.50925	0.733114	X	X	0.266886	0.49075	0.612	0.35	Good	92180	invnorm_R_immuno_92180	B Memory (CD5-)
P6 newB:2119	B IgA	AE	0.633	X	0.367	CI_AE	0.507276	0.728698	X	X	0.271302	0.492724	0.608	0.364	Good	92181	invnorm_R_immuno_92181	B Memory (CD5-)
P6 newB:2121	B IgA	AE	0.636	X	0.364	CI_AE	0.507945	0.733171	X	X	0.266829	0.492055	0.609	0.35	Good	92184	invnorm_R_immuno_92184	B Memory (CD5-)
P6 newB:2122	B IgA	AE	0.63	X	0.37	CI_AE	0.502576	0.726762	X	X	0.273238	0.497424	0.605	0.358	Good	92185	invnorm_R_immuno_92185	B Memory (CD5-)
P6 newB:2124	B IgA	CE	X	0.173	0.827	CI_CE	X	X	0.048024	0.29333	0.70667	0.951976	0.121	0.211	Good	92187	invnorm_R_immuno_92187	B Memory (CD5-)
P6 newB:2125	B IgA	CE	X	0.141	0.859	CI_CE	X	X	0.0151062	0.262993	0.737007	0.984894	0.115	0.163	Good	92188	invnorm_R_immuno_92188	B Memory (CD5-)
P6 newB:2136	B IgA	CE	X	0.465	0.535	CI_CE	X	X	0.36229	0.557238	0.442762	0.63771	0.561	0.428	Good	92200	invnorm_R_immuno_92200	B Memory (CD5-)
P6 newB:2137	B IgA	CE	X	0.475	0.525	CI_CE	X	X	0.373105	0.565753	0.434247	0.626895	0.579	0.434	Good	92201	invnorm_R_immuno_92201	B Memory (CD5-)
P6 newB:2139	B IgA	CE	X	0.456	0.544	CI_CE	X	X	0.352331	0.549355	0.450645	0.647669	0.551	0.421	Good	92203	invnorm_R_immuno_92203	B Memory (CD5-)
P6 newB:2140	B IgA	CE	X	0.461	0.539	CI_CE	X	X	0.357192	0.55316	0.44684	0.642808	0.569	0.418	Good	92205	invnorm_R_immuno_92205	B Memory (CD5-)
P6 newB:2145	B IgA	AE	0.632	X	0.368	CI_AE	0.512267	0.723812	X	X	0.276188	0.487733	0.62	0.393	Good	92210	invnorm_R_immuno_92210	B Memory (CD5-)
P6 newB:2146	B IgA	AE	0.626	X	0.374	CI_AE	0.507406	0.717873	X	X	0.282127	0.492594	0.616	0.403	Good	92211	invnorm_R_immuno_92211	B Memory (CD5-)
P6 newB:2148	B IgA	AE	0.624	X	0.376	CI_AE	0.503382	0.71739	X	X	0.28261	0.496618	0.608	0.399	Good	92213	invnorm_R_immuno_92213	B Memory (CD5-)
P6 newB:2149	B IgA	ACE	0.336	0.25	0.414	CI_ACE	1.20671e-16	0.66746	9.71979e-16	0.509334	0.302712	0.568391	0.608	0.412	Good	92214	invnorm_R_immuno_92214	B Memory (CD5-)
P6 newB:2164	B IgA	AE	0.498	X	0.502	CI_AE	0.348025	0.620397	X	X	0.379603	0.651975	0.522	0.271	Good	92231	invnorm_R_immuno_92231	B Memory (CD5-)
P6 newB:2173	B IgA	CE	X	0.355	0.645	CI_CE	X	X	0.241184	0.459671	0.540329	0.758816	0.469	0.317	Good	92241	invnorm_R_immuno_92241	B Memory (CD5-)
P6 newB:2176	B IgA	CE	X	0.377	0.623	CI_CE	X	X	0.264644	0.479181	0.520819	0.735356	0.475	0.346	Good	92244	invnorm_R_immuno_92244	B Memory (CD5-)
P6 newB:2182	B IgA	CE	X	0.345	0.655	CI_CE	X	X	0.229705	0.450609	0.549391	0.770295	0.425	0.31	Good	92251	invnorm_R_immuno_92251	B Memory (CD5-)
P6 newB:2186	B IgA	AE	0.549	X	0.451	CI_AE	0.407336	0.661949	X	X	0.338051	0.592664	0.5	0.339	Good	92255	invnorm_R_immuno_92255	B Memory (CD5-)
P6 newB:2187	B IgA	AE	0.546	X	0.454	CI_AE	0.407322	0.657501	X	X	0.342499	0.592678	0.5	0.352	Good	92256	invnorm_R_immuno_92256	B Memory (CD5-)
P6 newB:2189	B IgA	AE	0.538	X	0.462	CI_AE	0.392643	0.653569	X	X	0.346431	0.607357	0.478	0.336	Good	92258	invnorm_R_immuno_92258	B Memory (CD5-)
P6 newB:2190	B IgA	AE	0.53	X	0.47	CI_AE	0.386548	0.645727	X	X	0.354273	0.613452	0.473	0.34	Good	92260	invnorm_R_immuno_92260	B Memory (CD5-)
P6 newB:2192	B IgA	CE	X	0.251	0.749	CI_CE	X	X	0.129593	0.364559	0.635441	0.870407	0.209	0.274	Good	92262	invnorm_R_immuno_92262	B Memory (CD5-)
P6 newB:2196	B IgA	AE	0.544	X	0.456	CI_AE	0.396721	0.660134	X	X	0.339866	0.603279	0.514	0.3	Good	92266	invnorm_R_immuno_92266	B Memory (CD5-)
P6 newB:2197	B IgA	AE	0.534	X	0.466	CI_AE	0.386938	0.651367	X	X	0.348633	0.613062	0.506	0.301	Good	92267	invnorm_R_immuno_92267	B Memory (CD5-)
P6 newB:2199	B IgA	CE	X	0.208	0.792	CI_CE	X	X	0.0853758	0.324258	0.675742	0.914624	0.146	0.243	Good	92269	invnorm_R_immuno_92269	B Memory (CD5-)
P6 newB:2200	B IgA	AE	0.447	X	0.553	CI_AE	0.298377	0.572785	X	X	0.427215	0.701623	0.476	0.249	Good	92272	invnorm_R_immuno_92272	B Memory (CD5-)
P6 newB:2203	B IgA	AE	0.493	X	0.507	CI_AE	0.345975	0.614118	X	X	0.385882	0.654025	0.537	0.242	Good	92275	invnorm_R_immuno_92275	B Memory (CD5-)
P6 newB:2209	B IgA	AE	0.595	X	0.405	CI_AE	0.462982	0.697858	X	X	0.302142	0.537018	0.518	0.389	Good	92281	invnorm_R_immuno_92281	B Memory (CD5-)
P6 newB:2210	B IgA	ACE	0.332	0.224	0.444	CI_ACE	8.47419e-16	0.662372	1.19137e-16	0.488053	0.320584	0.6203	0.531	0.4	Good	92283	invnorm_R_immuno_92283	B Memory (CD5-)
P6 newB:2212	B IgA	ACE	0.333	0.209	0.458	CI_ACE	6.90854e-16	0.659784	4.24599e-18	0.476331	0.328501	0.644318	0.499	0.395	Good	92285	invnorm_R_immuno_92285	B Memory (CD5-)
P6 newB:2213	B IgA	CE	X	0.432	0.568	CI_CE	X	X	0.32524	0.527491	0.472509	0.67476	0.504	0.408	Good	92286	invnorm_R_immuno_92286	B Memory (CD5-)
P6 newB:2221	B IgA	AE	0.616	X	0.384	CI_AE	0.488113	0.71494	X	X	0.28506	0.511887	0.555	0.389	Good	92295	invnorm_R_immuno_92295	B Memory (CD5-)
P6 newB:2222	B IgA	ACE	0.363	0.208	0.429	CI_ACE	1.17171e-15	0.677495	1.07518e-17	0.47626	0.309593	0.601631	0.546	0.399	Good	92296	invnorm_R_immuno_92296	B Memory (CD5-)
P6 newB:2327	B IgA	CE	X	0.406	0.594	CI_CE	X	X	0.296689	0.503902	0.496098	0.703311	0.444	0.388	Good	92412	invnorm_R_immuno_92412	B Memory (CD5-)
P6 newB:2328	B IgA	CE	X	0.361	0.639	CI_CE	X	X	0.248901	0.464293	0.535707	0.751099	0.413	0.338	Good	92413	invnorm_R_immuno_92413	B Memory (CD5-)
P6 newB:2330	B IgA	CE	X	0.381	0.619	CI_CE	X	X	0.269707	0.481686	0.518314	0.730293	0.428	0.356	Good	92416	invnorm_R_immuno_92416	B Memory (CD5-)
P6 newB:2336	B IgA	CE	X	0.451	0.549	CI_CE	X	X	0.345209	0.544571	0.455429	0.654791	0.565	0.392	Good	92422	invnorm_R_immuno_92422	B Memory (CD5-)
P6 newB:2337	B IgA	CE	X	0.437	0.563	CI_CE	X	X	0.329953	0.532331	0.467669	0.670047	0.553	0.378	Good	92423	invnorm_R_immuno_92423	B Memory (CD5-)
P6 newB:2339	B IgA	CE	X	0.429	0.571	CI_CE	X	X	0.321283	0.525405	0.474595	0.678717	0.548	0.365	Good	92425	invnorm_R_immuno_92425	B Memory (CD5-)
P6 newB:2340	B IgA	CE	X	0.413	0.587	CI_CE	X	X	0.303718	0.511141	0.488859	0.696282	0.534	0.35	Good	92427	invnorm_R_immuno_92427	B Memory (CD5-)
P6 newB:2345	B IgA	AE	0.659	X	0.341	CI_AE	0.543897	0.745922	X	X	0.254078	0.456103	0.686	0.356	Good	92432	invnorm_R_immuno_92432	B Memory (CD5-)
P6 newB:2346	B IgA	AE	0.655	X	0.345	CI_AE	0.540121	0.742214	X	X	0.257786	0.459879	0.679	0.365	Good	92433	invnorm_R_immuno_92433	B Memory (CD5-)
P6 newB:2348	B IgA	AE	0.669	X	0.331	CI_AE	0.555497	0.754743	X	X	0.245257	0.444503	0.705	0.334	Good	92435	invnorm_R_immuno_92435	B Memory (CD5-)
P6 newB:2349	B IgA	AE	0.663	X	0.337	CI_AE	0.549472	0.749527	X	X	0.250473	0.450528	0.698	0.343	Good	92436	invnorm_R_immuno_92436	B Memory (CD5-)
P6 newB:2354	B IgA	CE	X	0.383	0.617	CI_CE	X	X	0.271687	0.483571	0.516429	0.728313	0.413	0.369	Good	92442	invnorm_R_immuno_92442	B Memory (CD5-)
P6 newB:2355	B IgA	CE	X	0.333	0.667	CI_CE	X	X	0.218744	0.438857	0.561143	0.781256	0.402	0.3	Good	92443	invnorm_R_immuno_92443	B Memory (CD5-)
P6 newB:2357	B IgA	CE	X	0.352	0.648	CI_CE	X	X	0.238643	0.455711	0.544289	0.761357	0.424	0.316	Good	92445	invnorm_R_immuno_92445	B Memory (CD5-)
P6 newB:2363	B IgA	ACE	0.331	0.227	0.442	CI_ACE	2.04655e-22	0.657074	3.14453e-19	0.495916	0.325736	0.599161	0.589	0.379	Good	92452	invnorm_R_immuno_92452	B Memory (CD5-)
P6 newB:2364	B IgA	AE	0.592	X	0.408	CI_AE	0.466848	0.691103	X	X	0.308897	0.533152	0.592	0.369	Good	92453	invnorm_R_immuno_92453	B Memory (CD5-)
P6 newB:2366	B IgA	AE	0.587	X	0.413	CI_AE	0.461887	0.685919	X	X	0.314081	0.538113	0.594	0.363	Good	92455	invnorm_R_immuno_92455	B Memory (CD5-)
P6 newB:2367	B IgA	AE	0.579	X	0.421	CI_AE	0.450618	0.681691	X	X	0.318309	0.549382	0.589	0.341	Good	92456	invnorm_R_immuno_92456	B Memory (CD5-)
P6 newB:2372	B IgA	AE	0.653	X	0.347	CI_AE	0.540037	0.739786	X	X	0.260214	0.459963	0.674	0.38	Good	92462	invnorm_R_immuno_92462	B Memory (CD5-)
P6 newB:2373	B IgA	AE	0.648	X	0.352	CI_AE	0.533636	0.735281	X	X	0.264719	0.466364	0.672	0.376	Good	92463	invnorm_R_immuno_92463	B Memory (CD5-)
P6 newB:2375	B IgA	AE	0.667	X	0.333	CI_AE	0.55885	0.749537	X	X	0.250463	0.44115	0.71	0.364	Good	92465	invnorm_R_immuno_92465	B Memory (CD5-)
P6 newB:2376	B IgA	AE	0.675	X	0.325	CI_AE	0.567349	0.756937	X	X	0.243063	0.432651	0.716	0.358	Good	92466	invnorm_R_immuno_92466	B Memory (CD5-)
P6 newB:2390	B IgA	CE	X	0.373	0.627	CI_CE	X	X	0.259699	0.475366	0.524634	0.740301	0.49	0.324	Good	92482	invnorm_R_immuno_92482	B Memory (CD5-)
P6 newB:2391	B IgA	CE	X	0.363	0.637	CI_CE	X	X	0.249373	0.466739	0.533261	0.750627	0.483	0.314	Good	92483	invnorm_R_immuno_92483	B Memory (CD5-)
P6 newB:2393	B IgA	CE	X	0.392	0.608	CI_CE	X	X	0.280839	0.492129	0.507871	0.719161	0.521	0.339	Good	92485	invnorm_R_immuno_92485	B Memory (CD5-)
P6 newB:2394	B IgA	AE	0.521	X	0.479	CI_AE	0.38037	0.635198	X	X	0.364802	0.61963	0.52	0.322	Good	92486	invnorm_R_immuno_92486	B Memory (CD5-)
P6 newB:2399	B IgA	CE	X	0.386	0.614	CI_CE	X	X	0.273958	0.4873	0.5127	0.726042	0.503	0.333	Good	92491	invnorm_R_immuno_92491	B Memory (CD5-)
P6 newB:2400	B IgA	CE	X	0.378	0.622	CI_CE	X	X	0.26538	0.480195	0.519805	0.73462	0.499	0.324	Good	92494	invnorm_R_immuno_92494	B Memory (CD5-)
P6 newB:2402	B IgA	CE	X	0.406	0.594	CI_CE	X	X	0.296549	0.505399	0.494601	0.703451	0.523	0.355	Good	92496	invnorm_R_immuno_92496	B Memory (CD5-)
P6 newB:2403	B IgA	AE	0.535	X	0.465	CI_AE	0.398296	0.645908	X	X	0.354092	0.601704	0.531	0.339	Good	92497	invnorm_R_immuno_92497	B Memory (CD5-)
P6 newB:2408	B IgA	CE	X	0.357	0.643	CI_CE	X	X	0.242816	0.461898	0.538102	0.757184	0.297	0.378	Good	92502	invnorm_R_immuno_92502	B Memory (CD5-)
P6 newB:2411	B IgA	CE	X	0.347	0.653	CI_CE	X	X	0.230954	0.45236	0.54764	0.769046	0.292	0.367	Good	92506	invnorm_R_immuno_92506	B Memory (CD5-)
P6 newB:2417	B IgA	CE	X	0.45	0.55	CI_CE	X	X	0.345229	0.544333	0.455667	0.654771	0.536	0.405	Good	92512	invnorm_R_immuno_92512	B Memory (CD5-)
P6 newB:2418	B IgA	CE	X	0.446	0.554	CI_CE	X	X	0.340125	0.540311	0.459689	0.659875	0.524	0.405	Good	92513	invnorm_R_immuno_92513	B Memory (CD5-)
P6 newB:2420	B IgA	CE	X	0.43	0.57	CI_CE	X	X	0.322867	0.526547	0.473453	0.677133	0.535	0.376	Good	92516	invnorm_R_immuno_92516	B Memory (CD5-)
P6 newB:2421	B IgA	CE	X	0.422	0.578	CI_CE	X	X	0.313405	0.518967	0.481033	0.686595	0.511	0.374	Good	92517	invnorm_R_immuno_92517	B Memory (CD5-)
P6 newB:2429	B IgA	AE	0.653	X	0.347	CI_AE	0.530519	0.745085	X	X	0.254915	0.469481	0.668	0.326	Good	92525	invnorm_R_immuno_92525	B Memory (CD5-)
P6 newB:2430	B IgA	AE	0.652	X	0.348	CI_AE	0.530393	0.743412	X	X	0.256588	0.469607	0.666	0.334	Good	92527	invnorm_R_immuno_92527	B Memory (CD5-)
P6 newB:2435	B IgA	CE	X	0.323	0.677	CI_CE	X	X	0.206606	0.430955	0.569045	0.793394	0.317	0.317	Good	92532	invnorm_R_immuno_92532	B Memory (CD5-)
P6 newB:2438	B IgA	CE	X	0.334	0.666	CI_CE	X	X	0.217878	0.440725	0.559275	0.782122	0.359	0.312	Good	92535	invnorm_R_immuno_92535	B Memory (CD5-)
P6 newB:2444	B IgA	ACE	0.307	0.269	0.423	CI_ACE	1.8702e-16	0.647309	4.24385e-16	0.525619	0.312404	0.574816	0.612	0.406	Good	92542	invnorm_R_immuno_92542	B Memory (CD5-)
P6 newB:2445	B IgA	ACE	0.326	0.258	0.416	CI_ACE	2.79313e-18	0.660426	1.36262e-19	0.517054	0.306381	0.567207	0.615	0.407	Good	92543	invnorm_R_immuno_92543	B Memory (CD5-)
P6 newB:2447	B IgA	ACE	0.315	0.259	0.426	CI_ACE	1.14541e-16	0.652795	7.66067e-15	0.519563	0.315308	0.576272	0.615	0.395	Good	92545	invnorm_R_immuno_92545	B Memory (CD5-)
P6 newB:2448	B IgA	ACE	0.331	0.246	0.423	CI_ACE	1.16293e-20	0.662161	7.62472e-19	0.509631	0.312351	0.572356	0.617	0.392	Good	92546	invnorm_R_immuno_92546	B Memory (CD5-)
P6 newB:2456	B IgA	AE	0.678	X	0.322	CI_AE	0.565719	0.761896	X	X	0.238104	0.434281	0.683	0.375	Good	92555	invnorm_R_immuno_92555	B Memory (CD5-)
P6 newB:2457	B IgA	AE	0.679	X	0.321	CI_AE	0.567149	0.763317	X	X	0.236683	0.432851	0.682	0.375	Good	92556	invnorm_R_immuno_92556	B Memory (CD5-)
P6 newB:2471	B IgA	CE	X	0.384	0.616	CI_CE	X	X	0.272609	0.485613	0.514387	0.727391	0.504	0.333	Good	92572	invnorm_R_immuno_92572	B Memory (CD5-)
P6 newB:2472	B IgA	CE	X	0.38	0.62	CI_CE	X	X	0.26868	0.481979	0.518021	0.73132	0.494	0.334	Good	92573	invnorm_R_immuno_92573	B Memory (CD5-)
P6 newB:2474	B IgA	AE	0.542	X	0.458	CI_AE	0.40627	0.651103	X	X	0.348897	0.59373	0.533	0.349	Good	92575	invnorm_R_immuno_92575	B Memory (CD5-)
P6 newB:2475	B IgA	CE	X	0.398	0.602	CI_CE	X	X	0.28783	0.497684	0.502316	0.71217	0.522	0.347	Good	92576	invnorm_R_immuno_92576	B Memory (CD5-)
P6 newB:2483	B IgA	CE	X	0.413	0.587	CI_CE	X	X	0.303734	0.511066	0.488934	0.696266	0.532	0.362	Good	92585	invnorm_R_immuno_92585	B Memory (CD5-)
P6 newB:2484	B IgA	CE	X	0.408	0.592	CI_CE	X	X	0.298643	0.506893	0.493107	0.701357	0.526	0.359	Good	92586	invnorm_R_immuno_92586	B Memory (CD5-)
P6 newB:54	B IgA	CE	X	0.215	0.785	CI_CE	X	X	0.0925243	0.33112	0.66888	0.907476	0.151	0.253	Good	95825	invnorm_R_immuno_95825	B Memory (CD5-)
P6 newB:6	B IgA	CE	X	0.35	0.65	CI_CE	X	X	0.235561	0.455493	0.544507	0.764439	0.425	0.319	Good	96491	invnorm_R_immuno_96491	B Memory (CD5-)
P6 newB:715	B IgA	AE	0.638	X	0.362	CI_AE	0.513566	0.732273	X	X	0.267727	0.486434	0.624	0.366	Good	97770	invnorm_R_immuno_97770	B Memory (CD5-)
P6 newB:716	B IgA	AE	0.644	X	0.356	CI_AE	0.522396	0.73683	X	X	0.26317	0.477604	0.681	0.32	Good	97781	invnorm_R_immuno_97781	B Memory (CD5-)
P6 newB:718	B IgA	AE	0.651	X	0.349	CI_AE	0.528405	0.742876	X	X	0.257124	0.471595	0.607	0.39	Good	97803	invnorm_R_immuno_97803	B Memory (CD5-)
P6 newB:719	B IgA	AE	0.686	X	0.314	CI_AE	0.575077	0.768049	X	X	0.231951	0.424923	0.719	0.359	Good	97814	invnorm_R_immuno_97814	B Memory (CD5-)
P6 newB:724	B IgA	AE	0.692	X	0.308	CI_AE	0.566601	0.781802	X	X	0.218198	0.433399	0.644	0.327	Good	97870	invnorm_R_immuno_97870	B Memory (CD5-)
P6 newB:725	B IgA	AE	0.711	X	0.289	CI_AE	0.600573	0.79046	X	X	0.20954	0.399427	0.744	0.319	Good	97881	invnorm_R_immuno_97881	B Memory (CD5-)
P6 newB:727	B IgA	AE	0.701	X	0.299	CI_AE	0.579829	0.787264	X	X	0.212736	0.420171	0.653	0.336	Good	97903	invnorm_R_immuno_97903	B Memory (CD5-)
P6 newB:728	B IgA	AE	0.737	X	0.263	CI_AE	0.632045	0.810634	X	X	0.189366	0.367955	0.744	0.349	Good	97914	invnorm_R_immuno_97914	B Memory (CD5-)
P6 newB:736	B IgA	AE	0.465	X	0.535	CI_AE	0.302992	0.598916	X	X	0.401084	0.697008	0.423	0.267	Good	98003	invnorm_R_immuno_98003	B Memory (CD5-)
P6 newB:742	B IgA	AE	0.65	X	0.35	CI_AE	0.530254	0.740613	X	X	0.259387	0.469746	0.635	0.373	Good	98070	invnorm_R_immuno_98070	B Memory (CD5-)
P6 newB:743	B IgA	AE	0.694	X	0.306	CI_AE	0.588243	0.773406	X	X	0.226594	0.411757	0.715	0.385	Good	98081	invnorm_R_immuno_98081	B Memory (CD5-)
P6 newB:745	B IgA	AE	0.669	X	0.331	CI_AE	0.555246	0.754011	X	X	0.245989	0.444754	0.66	0.391	Good	98103	invnorm_R_immuno_98103	B Memory (CD5-)
P6 newB:746	B IgA	AE	0.718	X	0.282	CI_AE	0.618607	0.791573	X	X	0.208427	0.381393	0.736	0.409	Good	98114	invnorm_R_immuno_98114	B Memory (CD5-)
P6 newB:748	B IgA	AE	0.559	X	0.441	CI_AE	0.396909	0.684509	X	X	0.315491	0.603091	0.596	0.172	Good	98136	invnorm_R_immuno_98136	B Memory (CD5-)
P6 newB:749	B IgA	AE	0.499	X	0.501	CI_AE	0.331427	0.634711	X	X	0.365289	0.668573	0.548	0.153	Good	98147	invnorm_R_immuno_98147	B Memory (CD5-)
P6 newB:751	B IgA	AE	0.636	X	0.364	CI_AE	0.509785	0.732328	X	X	0.267672	0.490215	0.637	0.327	Good	98170	invnorm_R_immuno_98170	B Memory (CD5-)
P6 newB:752	B IgA	AE	0.671	X	0.329	CI_AE	0.553388	0.758952	X	X	0.241048	0.446612	0.698	0.321	Good	98181	invnorm_R_immuno_98181	B Memory (CD5-)
P6 newB:754	B IgA	AE	0.654	X	0.346	CI_AE	0.534809	0.744437	X	X	0.255563	0.465191	0.661	0.352	Good	98203	invnorm_R_immuno_98203	B Memory (CD5-)
P6 newB:755	B IgA	AE	0.697	X	0.303	CI_AE	0.587357	0.777687	X	X	0.222313	0.412643	0.73	0.341	Good	98214	invnorm_R_immuno_98214	B Memory (CD5-)
P6 newB:757	B IgA	AE	0.497	X	0.503	CI_AE	0.321681	0.638829	X	X	0.361171	0.678319	0.557	0.124	Good	98236	invnorm_R_immuno_98236	B Memory (CD5-)
P6 newB:758	B IgA	AE	0.431	X	0.569	CI_AE	0.253415	0.579008	X	X	0.420992	0.746585	0.481	0.124	Good	98247	invnorm_R_immuno_98247	B Memory (CD5-)
P6 newB:769	B IgA	AE	0.553	X	0.447	CI_AE	0.409582	0.667122	X	X	0.332878	0.590418	0.541	0.293	Good	98369	invnorm_R_immuno_98369	B Memory (CD5-)
P6 newB:770	B IgA	AE	0.55	X	0.45	CI_AE	0.407347	0.663816	X	X	0.336184	0.592653	0.54	0.295	Good	98381	invnorm_R_immuno_98381	B Memory (CD5-)
P6 newB:772	B IgA	AE	0.558	X	0.442	CI_AE	0.416428	0.669478	X	X	0.330522	0.583572	0.552	0.298	Good	98403	invnorm_R_immuno_98403	B Memory (CD5-)
P6 newB:773	B IgA	AE	0.563	X	0.437	CI_AE	0.423411	0.673208	X	X	0.326792	0.576589	0.559	0.302	Good	98414	invnorm_R_immuno_98414	B Memory (CD5-)
P6 newB:775	B IgA	AE	0.512	X	0.488	CI_AE	0.347613	0.643939	X	X	0.356061	0.652387	0.541	0.19	Good	98436	invnorm_R_immuno_98436	B Memory (CD5-)
P6 newB:776	B IgA	AE	0.464	X	0.536	CI_AE	0.294333	0.603292	X	X	0.396708	0.705667	0.457	0.212	Good	98447	invnorm_R_immuno_98447	B Memory (CD5-)
P6 newB:778	B IgA	AE	0.55	X	0.45	CI_AE	0.405231	0.664848	X	X	0.335152	0.594769	0.579	0.253	Good	98469	invnorm_R_immuno_98469	B Memory (CD5-)
P6 newB:779	B IgA	AE	0.544	X	0.456	CI_AE	0.399863	0.659368	X	X	0.340632	0.600137	0.57	0.259	Good	98480	invnorm_R_immuno_98480	B Memory (CD5-)
P6 newB:781	B IgA	AE	0.559	X	0.441	CI_AE	0.416325	0.6717	X	X	0.3283	0.583675	0.59	0.258	Good	98503	invnorm_R_immuno_98503	B Memory (CD5-)
P6 newB:782	B IgA	AE	0.561	X	0.439	CI_AE	0.41917	0.673886	X	X	0.326114	0.58083	0.587	0.262	Good	98514	invnorm_R_immuno_98514	B Memory (CD5-)
P6 newB:784	B IgA	AE	0.489	X	0.511	CI_AE	0.314103	0.630898	X	X	0.369102	0.685897	0.523	0.158	Good	98536	invnorm_R_immuno_98536	B Memory (CD5-)
P6 newB:785	B IgA	AE	0.518	X	0.482	CI_AE	0.360877	0.644753	X	X	0.355247	0.639123	0.554	0.201	Good	98547	invnorm_R_immuno_98547	B Memory (CD5-)
P6 newB:796	B IgA	AE	0.593	X	0.407	CI_AE	0.452784	0.701764	X	X	0.298236	0.547216	0.597	0.278	Good	98669	invnorm_R_immuno_98669	B Memory (CD5-)
P6 newB:815	B IgA	AE	0.663	X	0.337	CI_AE	0.540166	0.754438	X	X	0.245562	0.459834	0.662	0.32	Good	98881	invnorm_R_immuno_98881	B Memory (CD5-)
P6 newB:816	B IgA	AE	0.693	X	0.307	CI_AE	0.577673	0.777492	X	X	0.222508	0.422327	0.689	0.335	Good	98892	invnorm_R_immuno_98892	B Memory (CD5-)
P6 newB:818	B IgA	AE	0.676	X	0.324	CI_AE	0.557089	0.763856	X	X	0.236144	0.442911	0.675	0.331	Good	98914	invnorm_R_immuno_98914	B Memory (CD5-)
P6 newB:819	B IgA	AE	0.709	X	0.291	CI_AE	0.598424	0.789483	X	X	0.210517	0.401576	0.704	0.346	Good	98925	invnorm_R_immuno_98925	B Memory (CD5-)
P6 newB:821	B IgA	AE	0.5	X	0.5	CI_AE	0.33641	0.632065	X	X	0.367935	0.66359	0.468	0.247	Good	98948	invnorm_R_immuno_98948	B Memory (CD5-)
P6 newB:822	B IgA	AE	0.47	X	0.53	CI_AE	0.299975	0.608738	X	X	0.391262	0.700025	0.451	0.221	Good	98959	invnorm_R_immuno_98959	B Memory (CD5-)
P6 newB:827	B IgA	AE	0.667	X	0.333	CI_AE	0.540289	0.760054	X	X	0.239946	0.459711	0.69	0.267	Good	99014	invnorm_R_immuno_99014	B Memory (CD5-)
P6 newB:828	B IgA	AE	0.687	X	0.313	CI_AE	0.568195	0.773766	X	X	0.226234	0.431805	0.695	0.308	Good	99025	invnorm_R_immuno_99025	B Memory (CD5-)
P6 newB:830	B IgA	AE	0.49	X	0.51	CI_AE	0.319215	0.627434	X	X	0.372566	0.680785	0.477	0.21	Good	99048	invnorm_R_immuno_99048	B Memory (CD5-)
P6 newB:831	B IgA	AE	0.457	X	0.543	CI_AE	0.28387	0.600593	X	X	0.399407	0.71613	0.452	0.198	Good	99059	invnorm_R_immuno_99059	B Memory (CD5-)
P6 newB:834	B IgA	CE	X	0.175	0.825	CI_CE	X	X	0.0495287	0.294362	0.705638	0.950471	0.167	0.183	Good	99092	invnorm_R_immuno_99092	B Memory (CD5-)
P6 newB:838	B IgA	AE	0.618	X	0.382	CI_AE	0.483299	0.721227	X	X	0.278773	0.516701	0.632	0.282	Good	99136	invnorm_R_immuno_99136	B Memory (CD5-)
P6 newB:839	B IgA	AE	0.622	X	0.378	CI_AE	0.489749	0.723383	X	X	0.276617	0.510251	0.639	0.289	Good	99147	invnorm_R_immuno_99147	B Memory (CD5-)
P6 newB:841	B IgA	AE	0.631	X	0.369	CI_AE	0.499572	0.730625	X	X	0.269375	0.500428	0.649	0.288	Good	99170	invnorm_R_immuno_99170	B Memory (CD5-)
P6 newB:842	B IgA	AE	0.637	X	0.363	CI_AE	0.506884	0.734849	X	X	0.265151	0.493116	0.656	0.29	Good	99181	invnorm_R_immuno_99181	B Memory (CD5-)
P6 newB:848	B IgA	AE	0.615	X	0.385	CI_AE	0.47849	0.718791	X	X	0.281209	0.52151	0.647	0.257	Good	99247	invnorm_R_immuno_99247	B Memory (CD5-)
P6 newB:849	B IgA	AE	0.621	X	0.379	CI_AE	0.485335	0.723476	X	X	0.276524	0.514665	0.651	0.258	Good	99258	invnorm_R_immuno_99258	B Memory (CD5-)
P6 newB:939	B IgA	CE	X	0.609	0.391	CI_CE	X	X	0.523386	0.682281	0.317719	0.476614	0.615	0.596	Good	100258	invnorm_R_immuno_100258	B Memory (CD5-)
P6 newB:940	B IgA	CE	X	0.526	0.474	CI_CE	X	X	0.429095	0.611319	0.388681	0.570905	0.495	0.533	Good	100270	invnorm_R_immuno_100270	B Memory (CD5-)
P6 newB:942	B IgA	AE	0.646	X	0.354	CI_AE	0.524647	0.737516	X	X	0.262484	0.475353	0.584	0.41	Good	100292	invnorm_R_immuno_100292	B Memory (CD5-)
P6 newB:943	B IgA	CE	X	0.53	0.47	CI_CE	X	X	0.43474	0.613991	0.386009	0.56526	0.635	0.481	Good	100303	invnorm_R_immuno_100303	B Memory (CD5-)
P6 newB:945	B IgA	CE	X	0.535	0.465	CI_CE	X	X	0.439469	0.619126	0.380874	0.560531	0.648	0.479	Good	100325	invnorm_R_immuno_100325	B Memory (CD5-)
P6 newB:946	B IgA	CE	X	0.519	0.481	CI_CE	X	X	0.421516	0.603905	0.396095	0.578484	0.607	0.478	Good	100336	invnorm_R_immuno_100336	B Memory (CD5-)
P6 newB:948	B IgA	CE	X	0.489	0.511	CI_CE	X	X	0.384815	0.57999	0.42001	0.615185	0.485	0.48	Good	100358	invnorm_R_immuno_100358	B Memory (CD5-)
P6 newB:949	B IgA	CE	X	0.368	0.632	CI_CE	X	X	0.252104	0.473019	0.526981	0.747896	0.264	0.404	Good	100369	invnorm_R_immuno_100369	B Memory (CD5-)
P6 newB:951	B IgA	AE	0.677	X	0.323	CI_AE	0.55785	0.764817	X	X	0.235183	0.44215	0.658	0.353	Good	100392	invnorm_R_immuno_100392	B Memory (CD5-)
P6 newB:952	B IgA	CE	X	0.541	0.459	CI_CE	X	X	0.447004	0.623757	0.376243	0.552996	0.56	0.536	Good	100403	invnorm_R_immuno_100403	B Memory (CD5-)
P6 newB:954	B IgA	AE	0.694	X	0.306	CI_AE	0.581831	0.775854	X	X	0.224146	0.418169	0.656	0.398	Good	100425	invnorm_R_immuno_100425	B Memory (CD5-)
P6 newB:955	B IgA	CE	X	0.526	0.474	CI_CE	X	X	0.429068	0.610704	0.389296	0.570932	0.559	0.511	Good	100436	invnorm_R_immuno_100436	B Memory (CD5-)
P6 newB:957	B IgA	AE	0.47	X	0.53	CI_AE	0.295896	0.612677	X	X	0.387323	0.704104	0.508	0.149	Good	100458	invnorm_R_immuno_100458	B Memory (CD5-)
P6 newB:958	B IgA	AE	0.54	X	0.46	CI_AE	0.373325	0.669806	X	X	0.330194	0.626675	0.58	0.183	Good	100469	invnorm_R_immuno_100469	B Memory (CD5-)
P6 newB:963	B IgA	CE	X	0.379	0.621	CI_CE	X	X	0.263559	0.483808	0.516192	0.736441	0.403	0.359	Good	100525	invnorm_R_immuno_100525	B Memory (CD5-)
P6 newB:966	B IgA	CE	X	0.541	0.459	CI_CE	X	X	0.446035	0.624422	0.375578	0.553965	0.53	0.546	Good	100558	invnorm_R_immuno_100558	B Memory (CD5-)
P6 newB:967	B IgA	CE	X	0.441	0.559	CI_CE	X	X	0.334398	0.537152	0.462848	0.665602	0.403	0.457	Good	100569	invnorm_R_immuno_100569	B Memory (CD5-)
P6 newB:969	B IgA	AE	0.618	X	0.382	CI_AE	0.481226	0.721336	X	X	0.278664	0.518774	0.576	0.317	Good	100591	invnorm_R_immuno_100591	B Memory (CD5-)
P6 newB:970	B IgA	AE	0.592	X	0.408	CI_AE	0.465551	0.692127	X	X	0.307873	0.534449	0.605	0.344	Good	100603	invnorm_R_immuno_100603	B Memory (CD5-)
P6 newB:972	B IgA	AE	0.654	X	0.346	CI_AE	0.52713	0.749001	X	X	0.250999	0.47287	0.624	0.33	Good	100625	invnorm_R_immuno_100625	B Memory (CD5-)
P6 newB:973	B IgA	AE	0.58	X	0.42	CI_AE	0.451609	0.6825	X	X	0.3175	0.548391	0.59	0.341	Good	100636	invnorm_R_immuno_100636	B Memory (CD5-)
P6 newB:975	B IgA	AE	0.646	X	0.354	CI_AE	0.524595	0.737706	X	X	0.262294	0.475405	0.572	0.427	Good	100658	invnorm_R_immuno_100658	B Memory (CD5-)
P6 newB:976	B IgA	CE	X	0.379	0.621	CI_CE	X	X	0.265886	0.481468	0.518532	0.734114	0.408	0.369	Good	100669	invnorm_R_immuno_100669	B Memory (CD5-)
P6 newB:978	B IgA	AE	0.605	X	0.395	CI_AE	0.465596	0.71215	X	X	0.28785	0.534404	0.591	0.291	Good	100691	invnorm_R_immuno_100691	B Memory (CD5-)
P6 newB:979	B IgA	CE	X	0.411	0.589	CI_CE	X	X	0.30227	0.509136	0.490864	0.69773	0.526	0.36	Good	100702	invnorm_R_immuno_100702	B Memory (CD5-)
P6 newB:981	B IgA	AE	0.635	X	0.365	CI_AE	0.49779	0.736786	X	X	0.263214	0.50221	0.623	0.286	Good	100725	invnorm_R_immuno_100725	B Memory (CD5-)
P6 newB:982	B IgA	AE	0.562	X	0.438	CI_AE	0.426415	0.669702	X	X	0.330298	0.573585	0.525	0.356	Good	100736	invnorm_R_immuno_100736	B Memory (CD5-)
P6 newB:984	B IgA	AE	0.577	X	0.423	CI_AE	0.435399	0.687854	X	X	0.312146	0.564601	0.574	0.293	Good	100758	invnorm_R_immuno_100758	B Memory (CD5-)
P6 newB:985	B IgA	AE	0.468	X	0.532	CI_AE	0.310397	0.598195	X	X	0.401805	0.689603	0.455	0.254	Good	100769	invnorm_R_immuno_100769	B Memory (CD5-)
P6 newB:996	B IgA	AE	0.57	X	0.43	CI_AE	0.430043	0.679832	X	X	0.320168	0.569957	0.515	0.336	Good	100891	invnorm_R_immuno_100891	B Memory (CD5-)
P6 newB:997	B IgA	AE	0.572	X	0.428	CI_AE	0.43224	0.681155	X	X	0.318845	0.56776	0.516	0.338	Good	100902	invnorm_R_immuno_100902	B Memory (CD5-)
P6 newB:999	B IgA	AE	0.601	X	0.399	CI_AE	0.466596	0.704681	X	X	0.295319	0.533404	0.56	0.339	Good	100924	invnorm_R_immuno_100924	B Memory (CD5-)
P6 newB:1315	B IgA 27-	AE	0.622	X	0.378	CI_AE	0.503537	0.715532	X	X	0.284468	0.496463	0.684	0.311	Good	91288	invnorm_R_immuno_91288	B Memory (CD5-)
P6 newB:1317	B IgA 27-	CE	X	0.475	0.525	CI_CE	X	X	0.369558	0.567443	0.432557	0.630442	0.478	0.48	Good	91290	invnorm_R_immuno_91290	B Memory (CD5-)
P6 newB:1318	B IgA 27-	AE	0.639	X	0.361	CI_AE	0.523766	0.728042	X	X	0.271958	0.476234	0.675	0.369	Good	91291	invnorm_R_immuno_91291	B Memory (CD5-)
P6 newB:1320	B IgA 27-	CE	X	0.449	0.551	CI_CE	X	X	0.341433	0.545295	0.454705	0.658567	0.482	0.438	Good	91294	invnorm_R_immuno_91294	B Memory (CD5-)
P6 newB:1322	B IgA 27-	AE	0.288	X	0.712	CI_AE	0.129819	0.43089	X	X	0.56911	0.870181	0.32	0.159	Good	91296	invnorm_R_immuno_91296	B Memory (CD5-)
P6 newB:1324	B IgA 27-	AE	0.669	X	0.331	CI_AE	0.5366	0.765375	X	X	0.234625	0.4634	0.692	0.255	Good	91298	invnorm_R_immuno_91298	B Memory (CD5-)
P6 newB:1326	B IgA 27-	CE	X	0.472	0.528	CI_CE	X	X	0.366508	0.565191	0.434809	0.633492	0.485	0.47	Good	91300	invnorm_R_immuno_91300	B Memory (CD5-)
P6 newB:1327	B IgA 27-	AE	0.687	X	0.313	CI_AE	0.56424	0.775751	X	X	0.224249	0.43576	0.693	0.311	Good	91301	invnorm_R_immuno_91301	B Memory (CD5-)
P6 newB:1329	B IgA 27-	CE	X	0.451	0.549	CI_CE	X	X	0.343631	0.547227	0.452773	0.656369	0.476	0.442	Good	91303	invnorm_R_immuno_91303	B Memory (CD5-)
P6 newB:1330	B IgA 27-	CE	X	0.305	0.695	CI_CE	X	X	0.183653	0.417172	0.582828	0.816347	0.42	0.214	Good	91305	invnorm_R_immuno_91305	B Memory (CD5-)
P6 newB:1342	B IgA 27-	AE	0.576	X	0.424	CI_AE	0.452014	0.67523	X	X	0.32477	0.547986	0.644	0.338	Good	91318	invnorm_R_immuno_91318	B Memory (CD5-)
P6 newB:1343	B IgA 27-	AE	0.637	X	0.363	CI_AE	0.523868	0.726104	X	X	0.273896	0.476132	0.736	0.288	Good	91319	invnorm_R_immuno_91319	B Memory (CD5-)
P6 newB:1344	B IgA 27-	CE	X	0.466	0.534	CI_CE	X	X	0.359975	0.560065	0.439935	0.640025	0.482	0.462	Good	91320	invnorm_R_immuno_91320	B Memory (CD5-)
P6 newB:1345	B IgA 27-	ACE	0.317	0.255	0.429	CI_ACE	1.92382e-14	0.654606	4.67914e-16	0.523248	0.320175	0.571881	0.667	0.367	Good	91321	invnorm_R_immuno_91321	B Memory (CD5-)
P6 newB:1346	B IgA 27-	AE	0.649	X	0.351	CI_AE	0.539872	0.734565	X	X	0.265435	0.460128	0.744	0.32	Good	91322	invnorm_R_immuno_91322	B Memory (CD5-)
P6 newB:1347	B IgA 27-	CE	X	0.44	0.56	CI_CE	X	X	0.33125	0.537367	0.462633	0.66875	0.486	0.419	Good	91323	invnorm_R_immuno_91323	B Memory (CD5-)
P6 newB:1348	B IgA 27-	AE	0.487	X	0.513	CI_AE	0.338915	0.610621	X	X	0.389379	0.661085	0.55	0.201	Good	91324	invnorm_R_immuno_91324	B Memory (CD5-)
P6 newB:1351	B IgA 27-	AE	0.555	X	0.445	CI_AE	0.419505	0.663431	X	X	0.336569	0.580495	0.605	0.3	Good	91328	invnorm_R_immuno_91328	B Memory (CD5-)
P6 newB:1352	B IgA 27-	AE	0.644	X	0.356	CI_AE	0.516833	0.740697	X	X	0.259303	0.483167	0.727	0.237	Good	91329	invnorm_R_immuno_91329	B Memory (CD5-)
P6 newB:1353	B IgA 27-	CE	X	0.466	0.534	CI_CE	X	X	0.359209	0.559597	0.440403	0.640791	0.483	0.458	Good	91330	invnorm_R_immuno_91330	B Memory (CD5-)
P6 newB:1354	B IgA 27-	AE	0.582	X	0.418	CI_AE	0.449381	0.686178	X	X	0.313822	0.550619	0.63	0.307	Good	91331	invnorm_R_immuno_91331	B Memory (CD5-)
P6 newB:1355	B IgA 27-	AE	0.668	X	0.332	CI_AE	0.544632	0.759494	X	X	0.240506	0.455368	0.741	0.259	Good	91332	invnorm_R_immuno_91332	B Memory (CD5-)
P6 newB:1356	B IgA 27-	CE	X	0.446	0.554	CI_CE	X	X	0.337162	0.542223	0.457777	0.662838	0.477	0.431	Good	91333	invnorm_R_immuno_91333	B Memory (CD5-)
P6 newB:1369	B IgA 27-	CE	X	0.318	0.682	CI_CE	X	X	0.200365	0.426214	0.573786	0.799635	0.357	0.307	Good	91347	invnorm_R_immuno_91347	B Memory (CD5-)
P6 newB:1370	B IgA 27-	CE	X	0.307	0.693	CI_CE	X	X	0.188735	0.416336	0.583664	0.811265	0.35	0.294	Good	91349	invnorm_R_immuno_91349	B Memory (CD5-)
P6 newB:1372	B IgA 27-	CE	X	0.333	0.667	CI_CE	X	X	0.216708	0.439961	0.560039	0.783292	0.384	0.316	Good	91351	invnorm_R_immuno_91351	B Memory (CD5-)
P6 newB:1373	B IgA 27-	CE	X	0.316	0.684	CI_CE	X	X	0.196273	0.426516	0.573484	0.803727	0.373	0.284	Good	91352	invnorm_R_immuno_91352	B Memory (CD5-)
P6 newB:1378	B IgA 27-	CE	X	0.295	0.705	CI_CE	X	X	0.17689	0.405016	0.594984	0.82311	0.4	0.252	Good	91357	invnorm_R_immuno_91357	B Memory (CD5-)
P6 newB:1379	B IgA 27-	CE	X	0.267	0.733	CI_CE	X	X	0.144911	0.380386	0.619614	0.855089	0.384	0.206	Good	91358	invnorm_R_immuno_91358	B Memory (CD5-)
P6 newB:1381	B IgA 27-	CE	X	0.29	0.71	CI_CE	X	X	0.169306	0.401589	0.598411	0.830694	0.416	0.22	Good	91361	invnorm_R_immuno_91361	B Memory (CD5-)
P6 newB:1382	B IgA 27-	AE	0.362	X	0.638	CI_AE	0.215016	0.491453	X	X	0.508547	0.784984	0.432	0.207	Good	91362	invnorm_R_immuno_91362	B Memory (CD5-)
P6 newB:1555	B IgA 27-	CE	X	0.487	0.513	CI_CE	X	X	0.383567	0.578055	0.421945	0.616433	0.4	0.512	Good	91554	invnorm_R_immuno_91554	B Memory (CD5-)
P6 newB:1556	B IgA 27-	CE	X	0.375	0.625	CI_CE	X	X	0.260475	0.478698	0.521302	0.739525	0.19	0.425	Good	91555	invnorm_R_immuno_91555	B Memory (CD5-)
P6 newB:1558	B IgA 27-	ACE	0.319	0.272	0.408	CI_ACE	1.11185e-15	0.659078	2.21565e-15	0.530927	0.299129	0.559259	0.623	0.406	Good	91557	invnorm_R_immuno_91557	B Memory (CD5-)
P6 newB:1559	B IgA 27-	CE	X	0.505	0.495	CI_CE	X	X	0.405244	0.59293	0.40707	0.594756	0.618	0.442	Good	91558	invnorm_R_immuno_91558	B Memory (CD5-)
P6 newB:1560	B IgA 27-	CE	X	0.619	0.381	CI_CE	X	X	0.535438	0.690906	0.309094	0.464562	0.639	0.607	Good	91560	invnorm_R_immuno_91560	B Memory (CD5-)
P6 newB:1561	B IgA 27-	ACE	0.324	0.316	0.36	CI_ACE	0.00338952	0.636875	0.0419824	0.554004	0.265388	0.490729	0.7	0.444	Good	91561	invnorm_R_immuno_91561	B Memory (CD5-)
P6 newB:1562	B IgA 27-	CE	X	0.496	0.504	CI_CE	X	X	0.395675	0.584772	0.415228	0.604325	0.623	0.43	Good	91562	invnorm_R_immuno_91562	B Memory (CD5-)
P6 newB:1563	B IgA 27-	CE	X	0.613	0.387	CI_CE	X	X	0.528028	0.685491	0.314509	0.471972	0.639	0.598	Good	91563	invnorm_R_immuno_91563	B Memory (CD5-)
P6 newB:1564	B IgA 27-	CE	X	0.448	0.552	CI_CE	X	X	0.340315	0.54399	0.45601	0.659685	0.488	0.409	Good	91564	invnorm_R_immuno_91564	B Memory (CD5-)
P6 newB:1565	B IgA 27-	CE	X	0.327	0.673	CI_CE	X	X	0.208951	0.43604	0.56396	0.791049	0.249	0.355	Good	91565	invnorm_R_immuno_91565	B Memory (CD5-)
P6 newB:1566	B IgA 27-	CE	X	0.099	0.901	CI_CE	X	X	3.44712e-16	0.223098	0.776902	1	-0.024	0.168	Good	91566	invnorm_R_immuno_91566	B Memory (CD5-)
P6 newB:1567	B IgA 27-	AE	0.634	X	0.366	CI_AE	0.514462	0.726867	X	X	0.273133	0.485538	0.655	0.352	Good	91567	invnorm_R_immuno_91567	B Memory (CD5-)
P6 newB:1568	B IgA 27-	CE	X	0.537	0.463	CI_CE	X	X	0.440942	0.620868	0.379132	0.559058	0.55	0.517	Good	91568	invnorm_R_immuno_91568	B Memory (CD5-)
P6 newB:1569	B IgA 27-	CE	X	0.619	0.381	CI_CE	X	X	0.535274	0.690918	0.309082	0.464726	0.645	0.603	Good	91569	invnorm_R_immuno_91569	B Memory (CD5-)
P6 newB:1570	B IgA 27-	AE	0.651	X	0.349	CI_AE	0.530403	0.741499	X	X	0.258501	0.469597	0.63	0.386	Good	91571	invnorm_R_immuno_91571	B Memory (CD5-)
P6 newB:1571	B IgA 27-	CE	X	0.526	0.474	CI_CE	X	X	0.428693	0.611673	0.388327	0.571307	0.555	0.498	Good	91572	invnorm_R_immuno_91572	B Memory (CD5-)
P6 newB:1572	B IgA 27-	CE	X	0.611	0.389	CI_CE	X	X	0.525821	0.68397	0.31603	0.474179	0.637	0.594	Good	91573	invnorm_R_immuno_91573	B Memory (CD5-)
P6 newB:1573	B IgA 27-	CE	X	0.314	0.686	CI_CE	X	X	0.193963	0.423965	0.576035	0.806037	0.365	0.284	Good	91574	invnorm_R_immuno_91574	B Memory (CD5-)
P6 newB:1575	B IgA 27-	CE	X	0.152	0.848	CI_CE	X	X	0.0257266	0.273484	0.726516	0.974273	0.198	0.158	Good	91576	invnorm_R_immuno_91576	B Memory (CD5-)
P6 newB:1582	B IgA 27-	CE	X	0.462	0.538	CI_CE	X	X	0.356767	0.556198	0.443802	0.643233	0.324	0.52	Good	91584	invnorm_R_immuno_91584	B Memory (CD5-)
P6 newB:1583	B IgA 27-	CE	X	0.354	0.646	CI_CE	X	X	0.239529	0.458166	0.541834	0.760471	0.248	0.4	Good	91585	invnorm_R_immuno_91585	B Memory (CD5-)
P6 newB:1585	B IgA 27-	ACE	0.267	0.292	0.442	CI_ACE	3.74277e-17	0.615721	5.88626e-16	0.538936	0.328761	0.591187	0.625	0.396	Good	91587	invnorm_R_immuno_91587	B Memory (CD5-)
P6 newB:1586	B IgA 27-	CE	X	0.509	0.491	CI_CE	X	X	0.410169	0.596108	0.403892	0.589831	0.632	0.439	Good	91588	invnorm_R_immuno_91588	B Memory (CD5-)
P6 newB:1587	B IgA 27-	CE	X	0.615	0.385	CI_CE	X	X	0.530751	0.687529	0.312471	0.469249	0.615	0.613	Good	91589	invnorm_R_immuno_91589	B Memory (CD5-)
P6 newB:1588	B IgA 27-	CE	X	0.524	0.476	CI_CE	X	X	0.427021	0.60878	0.39122	0.572979	0.68	0.435	Good	91590	invnorm_R_immuno_91590	B Memory (CD5-)
P6 newB:1589	B IgA 27-	CE	X	0.511	0.489	CI_CE	X	X	0.412274	0.597372	0.402628	0.587726	0.647	0.436	Good	91591	invnorm_R_immuno_91591	B Memory (CD5-)
P6 newB:1590	B IgA 27-	CE	X	0.606	0.394	CI_CE	X	X	0.519909	0.6796	0.3204	0.480091	0.615	0.6	Good	91593	invnorm_R_immuno_91593	B Memory (CD5-)
P6 newB:1591	B IgA 27-	CE	X	0.389	0.611	CI_CE	X	X	0.274498	0.492297	0.507703	0.725502	0.466	0.337	Good	91594	invnorm_R_immuno_91594	B Memory (CD5-)
P6 newB:1592	B IgA 27-	CE	X	0.282	0.718	CI_CE	X	X	0.159645	0.395181	0.604819	0.840355	0.233	0.292	Good	91595	invnorm_R_immuno_91595	B Memory (CD5-)
P6 newB:1593	B IgA 27-	CE	X	0.137	0.863	CI_CE	X	X	0.0103737	0.259089	0.740911	0.989626	0.073	0.196	Good	91596	invnorm_R_immuno_91596	B Memory (CD5-)
P6 newB:1594	B IgA 27-	AE	0.621	X	0.379	CI_AE	0.496542	0.716696	X	X	0.283304	0.503458	0.638	0.368	Good	91597	invnorm_R_immuno_91597	B Memory (CD5-)
P6 newB:1595	B IgA 27-	CE	X	0.527	0.473	CI_CE	X	X	0.430026	0.612078	0.387922	0.569974	0.535	0.513	Good	91598	invnorm_R_immuno_91598	B Memory (CD5-)
P6 newB:1596	B IgA 27-	CE	X	0.611	0.389	CI_CE	X	X	0.525262	0.683627	0.316373	0.474738	0.617	0.604	Good	91599	invnorm_R_immuno_91599	B Memory (CD5-)
P6 newB:1597	B IgA 27-	ACE	0.298	0.266	0.436	CI_ACE	6.39356e-19	0.646703	4.37424e-19	0.525138	0.319608	0.594247	0.613	0.391	Good	91600	invnorm_R_immuno_91600	B Memory (CD5-)
P6 newB:1598	B IgA 27-	CE	X	0.531	0.469	CI_CE	X	X	0.435076	0.615595	0.384405	0.564924	0.553	0.512	Good	91601	invnorm_R_immuno_91601	B Memory (CD5-)
P6 newB:1599	B IgA 27-	CE	X	0.606	0.394	CI_CE	X	X	0.520027	0.679776	0.320224	0.479973	0.609	0.601	Good	91602	invnorm_R_immuno_91602	B Memory (CD5-)
P6 newB:1600	B IgA 27-	AE	0.402	X	0.598	CI_AE	0.25338	0.53056	X	X	0.46944	0.74662	0.461	0.182	Good	91605	invnorm_R_immuno_91605	B Memory (CD5-)
P6 newB:1601	B IgA 27-	CE	X	0.264	0.736	CI_CE	X	X	0.140673	0.378766	0.621234	0.859327	0.352	0.215	Good	91606	invnorm_R_immuno_91606	B Memory (CD5-)
P6 newB:1602	B IgA 27-	CE	X	0.168	0.832	CI_CE	X	X	0.0422671	0.288821	0.711179	0.957733	0.109	0.251	Good	91607	invnorm_R_immuno_91607	B Memory (CD5-)
P6 newB:1612	B IgA 27-	CE	X	0.337	0.663	CI_CE	X	X	0.221401	0.442523	0.557477	0.778599	0.335	0.361	Good	91618	invnorm_R_immuno_91618	B Memory (CD5-)
P6 newB:1613	B IgA 27-	CE	X	0.32	0.68	CI_CE	X	X	0.20378	0.427781	0.572219	0.79622	0.319	0.341	Good	91619	invnorm_R_immuno_91619	B Memory (CD5-)
P6 newB:1615	B IgA 27-	CE	X	0.357	0.643	CI_CE	X	X	0.243069	0.460867	0.539133	0.756931	0.324	0.392	Good	91621	invnorm_R_immuno_91621	B Memory (CD5-)
P6 newB:1616	B IgA 27-	CE	X	0.347	0.653	CI_CE	X	X	0.232624	0.452345	0.547655	0.767376	0.304	0.383	Good	91622	invnorm_R_immuno_91622	B Memory (CD5-)
P6 newB:1617	B IgA 27-	CE	X	0.256	0.744	CI_CE	X	X	0.132591	0.37219	0.62781	0.867409	0.162	0.315	Good	91623	invnorm_R_immuno_91623	B Memory (CD5-)
P6 newB:1619	B IgA 27-	AE	0.272	X	0.728	CI_AE	0.101565	0.425973	X	X	0.574027	0.898435	0.271	0.164	Good	91625	invnorm_R_immuno_91625	B Memory (CD5-)
P6 newB:1621	B IgA 27-	CE	X	0.341	0.659	CI_CE	X	X	0.226366	0.446663	0.553337	0.773634	0.411	0.336	Good	91628	invnorm_R_immuno_91628	B Memory (CD5-)
P6 newB:1622	B IgA 27-	CE	X	0.333	0.667	CI_CE	X	X	0.217855	0.439396	0.560604	0.782145	0.417	0.319	Good	91629	invnorm_R_immuno_91629	B Memory (CD5-)
P6 newB:1624	B IgA 27-	CE	X	0.37	0.63	CI_CE	X	X	0.257466	0.472775	0.527225	0.742534	0.447	0.357	Good	91631	invnorm_R_immuno_91631	B Memory (CD5-)
P6 newB:1625	B IgA 27-	CE	X	0.369	0.631	CI_CE	X	X	0.256139	0.471682	0.528318	0.743861	0.444	0.353	Good	91632	invnorm_R_immuno_91632	B Memory (CD5-)
P6 newB:1626	B IgA 27-	CE	X	0.188	0.812	CI_CE	X	X	0.0631766	0.306234	0.693766	0.936823	0.172	0.197	Good	91633	invnorm_R_immuno_91633	B Memory (CD5-)
P6 newB:1628	B IgA 27-	AE	0.32	X	0.68	CI_AE	0.155105	0.468235	X	X	0.531765	0.844895	0.385	0.119	Good	91635	invnorm_R_immuno_91635	B Memory (CD5-)
P6 newB:17	B IgA 27-	AE	0.647	X	0.353	CI_AE	0.510602	0.747069	X	X	0.252931	0.489398	0.632	0.289	Good	91714	invnorm_R_immuno_91714	B Memory (CD5-)
P6 newB:18	B IgA 27-	AE	0.549	X	0.451	CI_AE	0.396781	0.670529	X	X	0.329471	0.603219	0.636	0.157	Good	91825	invnorm_R_immuno_91825	B Memory (CD5-)
P6 newB:2035	B IgA 27-	AE	0.348	X	0.652	CI_AE	0.18842	0.489708	X	X	0.510292	0.81158	0.415	0.137	Good	92088	invnorm_R_immuno_92088	B Memory (CD5-)
P6 newB:2042	B IgA 27-	AE	0.397	X	0.603	CI_AE	0.240647	0.530814	X	X	0.469186	0.759353	0.39	0.248	Good	92096	invnorm_R_immuno_92096	B Memory (CD5-)
P6 newB:2045	B IgA 27-	AE	0.415	X	0.585	CI_AE	0.253087	0.553323	X	X	0.446677	0.746913	0.42	0.211	Good	92099	invnorm_R_immuno_92099	B Memory (CD5-)
P6 newB:2049	B IgA 27-	AE	0.541	X	0.459	CI_AE	0.38692	0.663459	X	X	0.336541	0.61308	0.631	0.147	Good	92103	invnorm_R_immuno_92103	B Memory (CD5-)
P6 newB:2063	B IgA 27-	CE	X	0.427	0.573	CI_CE	X	X	0.316601	0.525381	0.474619	0.683399	0.568	0.363	Good	92119	invnorm_R_immuno_92119	B Memory (CD5-)
P6 newB:2064	B IgA 27-	AE	0.53	X	0.47	CI_AE	0.390899	0.643377	X	X	0.356623	0.609101	0.573	0.309	Good	92120	invnorm_R_immuno_92120	B Memory (CD5-)
P6 newB:2065	B IgA 27-	AE	0.362	X	0.638	CI_AE	0.199044	0.503931	X	X	0.496069	0.800956	0.362	0.206	Good	92121	invnorm_R_immuno_92121	B Memory (CD5-)
P6 newB:2066	B IgA 27-	CE	X	0.42	0.58	CI_CE	X	X	0.309457	0.519609	0.480391	0.690543	0.572	0.348	Good	92122	invnorm_R_immuno_92122	B Memory (CD5-)
P6 newB:2067	B IgA 27-	AE	0.525	X	0.475	CI_AE	0.382241	0.640012	X	X	0.359988	0.617759	0.58	0.284	Good	92123	invnorm_R_immuno_92123	B Memory (CD5-)
P6 newB:2068	B IgA 27-	AE	0.37	X	0.63	CI_AE	0.196324	0.521448	X	X	0.478552	0.803676	0.394	0.145	Good	92124	invnorm_R_immuno_92124	B Memory (CD5-)
P6 newB:2072	B IgA 27-	AE	0.574	X	0.426	CI_AE	0.434132	0.684688	X	X	0.315312	0.565868	0.646	0.233	Good	92129	invnorm_R_immuno_92129	B Memory (CD5-)
P6 newB:2073	B IgA 27-	AE	0.579	X	0.421	CI_AE	0.43983	0.688434	X	X	0.311566	0.56017	0.65	0.231	Good	92130	invnorm_R_immuno_92130	B Memory (CD5-)
P6 newB:2075	B IgA 27-	AE	0.594	X	0.406	CI_AE	0.461953	0.698313	X	X	0.301687	0.538047	0.686	0.229	Good	92132	invnorm_R_immuno_92132	B Memory (CD5-)
P6 newB:2076	B IgA 27-	AE	0.596	X	0.404	CI_AE	0.464339	0.699705	X	X	0.300295	0.535661	0.688	0.224	Good	92133	invnorm_R_immuno_92133	B Memory (CD5-)
P6 newB:2086	B IgA 27-	AE	0.314	X	0.686	CI_AE	0.155831	0.455526	X	X	0.544474	0.844169	0.378	0.176	Good	92144	invnorm_R_immuno_92144	B Memory (CD5-)
P6 newB:2087	B IgA 27-	AE	0.313	X	0.687	CI_AE	0.154493	0.45551	X	X	0.54449	0.845507	0.384	0.167	Good	92145	invnorm_R_immuno_92145	B Memory (CD5-)
P6 newB:2089	B IgA 27-	AE	0.317	X	0.683	CI_AE	0.159347	0.457519	X	X	0.542481	0.840653	0.392	0.167	Good	92147	invnorm_R_immuno_92147	B Memory (CD5-)
P6 newB:2090	B IgA 27-	AE	0.322	X	0.678	CI_AE	0.165084	0.462265	X	X	0.537735	0.834916	0.4	0.17	Good	92149	invnorm_R_immuno_92149	B Memory (CD5-)
P6 newB:2095	B IgA 27-	AE	0.361	X	0.639	CI_AE	0.20818	0.496184	X	X	0.503816	0.79182	0.472	0.126	Good	92154	invnorm_R_immuno_92154	B Memory (CD5-)
P6 newB:2096	B IgA 27-	AE	0.379	X	0.621	CI_AE	0.230591	0.509804	X	X	0.490196	0.769409	0.491	0.139	Good	92155	invnorm_R_immuno_92155	B Memory (CD5-)
P6 newB:2097	B IgA 27-	AE	0.378	X	0.622	CI_AE	0.228848	0.509712	X	X	0.490288	0.771152	0.5	0.123	Good	92156	invnorm_R_immuno_92156	B Memory (CD5-)
P6 newB:2246	B IgA 27-	AE	0.435	X	0.565	CI_AE	0.27777	0.567609	X	X	0.432391	0.72223	0.395	0.278	Good	92322	invnorm_R_immuno_92322	B Memory (CD5-)
P6 newB:2247	B IgA 27-	AE	0.423	X	0.577	CI_AE	0.254497	0.565109	X	X	0.434891	0.745503	0.378	0.236	Good	92323	invnorm_R_immuno_92323	B Memory (CD5-)
P6 newB:2249	B IgA 27-	AE	0.436	X	0.564	CI_AE	0.272405	0.573408	X	X	0.426592	0.727595	0.423	0.228	Good	92325	invnorm_R_immuno_92325	B Memory (CD5-)
P6 newB:2250	B IgA 27-	AE	0.451	X	0.549	CI_AE	0.286512	0.58625	X	X	0.41375	0.713488	0.403	0.257	Good	92327	invnorm_R_immuno_92327	B Memory (CD5-)
P6 newB:2255	B IgA 27-	AE	0.548	X	0.452	CI_AE	0.406718	0.660536	X	X	0.339464	0.593282	0.545	0.311	Good	92332	invnorm_R_immuno_92332	B Memory (CD5-)
P6 newB:2256	B IgA 27-	AE	0.525	X	0.475	CI_AE	0.378436	0.644259	X	X	0.355741	0.621564	0.537	0.274	Good	92333	invnorm_R_immuno_92333	B Memory (CD5-)
P6 newB:2257	B IgA 27-	CE	X	0.226	0.774	CI_CE	X	X	0.103018	0.342171	0.657829	0.896982	0.227	0.228	Good	92334	invnorm_R_immuno_92334	B Memory (CD5-)
P6 newB:2258	B IgA 27-	AE	0.559	X	0.441	CI_AE	0.420744	0.66885	X	X	0.33115	0.579256	0.574	0.311	Good	92335	invnorm_R_immuno_92335	B Memory (CD5-)
P6 newB:2259	B IgA 27-	AE	0.555	X	0.445	CI_AE	0.412197	0.668202	X	X	0.331798	0.587803	0.579	0.28	Good	92336	invnorm_R_immuno_92336	B Memory (CD5-)
P6 newB:2260	B IgA 27-	AE	0.274	X	0.726	CI_AE	0.101253	0.429696	X	X	0.570304	0.898747	0.274	0.147	Good	92338	invnorm_R_immuno_92338	B Memory (CD5-)
P6 newB:2264	B IgA 27-	AE	0.56	X	0.44	CI_AE	0.417955	0.673567	X	X	0.326433	0.582045	0.597	0.252	Good	92342	invnorm_R_immuno_92342	B Memory (CD5-)
P6 newB:2265	B IgA 27-	AE	0.541	X	0.459	CI_AE	0.397521	0.656859	X	X	0.343141	0.602479	0.579	0.25	Good	92343	invnorm_R_immuno_92343	B Memory (CD5-)
P6 newB:2267	B IgA 27-	AE	0.573	X	0.427	CI_AE	0.432422	0.684462	X	X	0.315538	0.567578	0.618	0.241	Good	92345	invnorm_R_immuno_92345	B Memory (CD5-)
P6 newB:2268	B IgA 27-	AE	0.556	X	0.444	CI_AE	0.412283	0.670058	X	X	0.329942	0.587717	0.604	0.233	Good	92346	invnorm_R_immuno_92346	B Memory (CD5-)
P6 newB:2270	B IgA 27-	AE	0.398	X	0.602	CI_AE	0.249548	0.527249	X	X	0.472751	0.750452	0.452	0.193	Good	92349	invnorm_R_immuno_92349	B Memory (CD5-)
P6 newB:2271	B IgA 27-	AE	0.345	X	0.655	CI_AE	0.190655	0.483341	X	X	0.516659	0.809345	0.424	0.12	Good	92350	invnorm_R_immuno_92350	B Memory (CD5-)
P6 newB:2273	B IgA 27-	CE	X	0.318	0.682	CI_CE	X	X	0.200744	0.425944	0.574056	0.799256	0.391	0.289	Good	92352	invnorm_R_immuno_92352	B Memory (CD5-)
P6 newB:2274	B IgA 27-	AE	0.402	X	0.598	CI_AE	0.233376	0.545611	X	X	0.454389	0.766624	0.371	0.226	Good	92353	invnorm_R_immuno_92353	B Memory (CD5-)
P6 newB:2276	B IgA 27-	AE	0.42	X	0.58	CI_AE	0.258983	0.556957	X	X	0.443043	0.741017	0.403	0.24	Good	92355	invnorm_R_immuno_92355	B Memory (CD5-)
P6 newB:2277	B IgA 27-	AE	0.439	X	0.561	CI_AE	0.274173	0.576159	X	X	0.423841	0.725827	0.4	0.249	Good	92356	invnorm_R_immuno_92356	B Memory (CD5-)
P6 newB:2282	B IgA 27-	AE	0.543	X	0.457	CI_AE	0.406652	0.653541	X	X	0.346459	0.593348	0.569	0.309	Good	92362	invnorm_R_immuno_92362	B Memory (CD5-)
P6 newB:2283	B IgA 27-	AE	0.525	X	0.475	CI_AE	0.383839	0.640112	X	X	0.359888	0.616161	0.561	0.276	Good	92363	invnorm_R_immuno_92363	B Memory (CD5-)
P6 newB:2284	B IgA 27-	AE	0.325	X	0.675	CI_AE	0.165233	0.467065	X	X	0.532935	0.834767	0.328	0.2	Good	92364	invnorm_R_immuno_92364	B Memory (CD5-)
P6 newB:2285	B IgA 27-	AE	0.545	X	0.455	CI_AE	0.409683	0.654054	X	X	0.345946	0.590317	0.581	0.305	Good	92365	invnorm_R_immuno_92365	B Memory (CD5-)
P6 newB:2286	B IgA 27-	AE	0.56	X	0.44	CI_AE	0.421723	0.670562	X	X	0.329438	0.578277	0.596	0.275	Good	92366	invnorm_R_immuno_92366	B Memory (CD5-)
P6 newB:2290	B IgA 27-	CE	X	0.361	0.639	CI_CE	X	X	0.246463	0.46595	0.53405	0.753537	0.464	0.29	Good	92371	invnorm_R_immuno_92371	B Memory (CD5-)
P6 newB:2291	B IgA 27-	AE	0.585	X	0.415	CI_AE	0.446352	0.692402	X	X	0.307598	0.553648	0.61	0.286	Good	92372	invnorm_R_immuno_92372	B Memory (CD5-)
P6 newB:2292	B IgA 27-	AE	0.578	X	0.422	CI_AE	0.440918	0.685353	X	X	0.314647	0.559082	0.604	0.294	Good	92373	invnorm_R_immuno_92373	B Memory (CD5-)
P6 newB:2294	B IgA 27-	AE	0.586	X	0.414	CI_AE	0.452663	0.691259	X	X	0.308741	0.547337	0.638	0.273	Good	92375	invnorm_R_immuno_92375	B Memory (CD5-)
P6 newB:2295	B IgA 27-	AE	0.591	X	0.409	CI_AE	0.458938	0.695564	X	X	0.304436	0.541062	0.641	0.276	Good	92376	invnorm_R_immuno_92376	B Memory (CD5-)
P6 newB:2297	B IgA 27-	AE	0.31	X	0.69	CI_AE	0.146895	0.458688	X	X	0.541312	0.853105	0.417	0.039	Good	92378	invnorm_R_immuno_92378	B Memory (CD5-)
P6 newB:2298	B IgA 27-	AE	0.215	X	0.785	CI_AE	0.0485468	0.372103	X	X	0.627897	0.951453	0.348	-0.044	Good	92379	invnorm_R_immuno_92379	B Memory (CD5-)
P6 newB:2304	B IgA 27-	CE	X	0.228	0.772	CI_CE	X	X	0.105206	0.343569	0.656431	0.894794	0.202	0.264	Good	92387	invnorm_R_immuno_92387	B Memory (CD5-)
P6 newB:2309	B IgA 27-	AE	0.379	X	0.621	CI_AE	0.220835	0.517145	X	X	0.482855	0.779165	0.415	0.212	Good	92392	invnorm_R_immuno_92392	B Memory (CD5-)
P6 newB:2310	B IgA 27-	AE	0.375	X	0.625	CI_AE	0.215983	0.513721	X	X	0.486279	0.784017	0.416	0.2	Good	92394	invnorm_R_immuno_92394	B Memory (CD5-)
P6 newB:2312	B IgA 27-	AE	0.363	X	0.637	CI_AE	0.20535	0.501864	X	X	0.498136	0.79465	0.407	0.198	Good	92396	invnorm_R_immuno_92396	B Memory (CD5-)
P6 newB:2313	B IgA 27-	AE	0.398	X	0.602	CI_AE	0.239057	0.536016	X	X	0.463984	0.760943	0.452	0.185	Good	92397	invnorm_R_immuno_92397	B Memory (CD5-)
P6 newB:2318	B IgA 27-	AE	0.369	X	0.631	CI_AE	0.204034	0.512582	X	X	0.487418	0.795966	0.395	0.187	Good	92402	invnorm_R_immuno_92402	B Memory (CD5-)
P6 newB:2319	B IgA 27-	AE	0.36	X	0.64	CI_AE	0.193702	0.505403	X	X	0.494597	0.806298	0.397	0.169	Good	92403	invnorm_R_immuno_92403	B Memory (CD5-)
P6 newB:2321	B IgA 27-	AE	0.37	X	0.63	CI_AE	0.206934	0.512001	X	X	0.487999	0.793066	0.398	0.189	Good	92406	invnorm_R_immuno_92406	B Memory (CD5-)
P6 newB:2322	B IgA 27-	AE	0.367	X	0.633	CI_AE	0.200229	0.512229	X	X	0.487771	0.799771	0.413	0.155	Good	92407	invnorm_R_immuno_92407	B Memory (CD5-)
P6 newB:25	B IgA 27-	CE	X	0.251	0.749	CI_CE	X	X	0.128582	0.365078	0.634922	0.871418	0.357	0.208	Good	92603	invnorm_R_immuno_92603	B Memory (CD5-)
P6 newB:26	B IgA 27-	AE	0.362	X	0.638	CI_AE	0.210205	0.496622	X	X	0.503378	0.789795	0.46	0.142	Good	92714	invnorm_R_immuno_92714	B Memory (CD5-)
P6 newB:49	B IgA 27-	CE	X	0.415	0.585	CI_CE	X	X	0.303425	0.514433	0.485567	0.696575	0.506	0.338	Good	95269	invnorm_R_immuno_95269	B Memory (CD5-)
P6 newB:646	B IgA 27-	AE	0.575	X	0.425	CI_AE	0.429739	0.688681	X	X	0.311319	0.570261	0.607	0.244	Good	97003	invnorm_R_immuno_97003	B Memory (CD5-)
P6 newB:647	B IgA 27-	AE	0.626	X	0.374	CI_AE	0.500288	0.723989	X	X	0.276011	0.499712	0.7	0.249	Good	97014	invnorm_R_immuno_97014	B Memory (CD5-)
P6 newB:648	B IgA 27-	CE	X	0.473	0.527	CI_CE	X	X	0.367435	0.565349	0.434651	0.632565	0.489	0.472	Good	97025	invnorm_R_immuno_97025	B Memory (CD5-)
P6 newB:649	B IgA 27-	AE	0.595	X	0.405	CI_AE	0.453834	0.703817	X	X	0.296183	0.546166	0.604	0.278	Good	97036	invnorm_R_immuno_97036	B Memory (CD5-)
P6 newB:650	B IgA 27-	AE	0.642	X	0.358	CI_AE	0.518539	0.736605	X	X	0.263395	0.481461	0.704	0.272	Good	97048	invnorm_R_immuno_97048	B Memory (CD5-)
P6 newB:651	B IgA 27-	CE	X	0.472	0.528	CI_CE	X	X	0.3674	0.565318	0.434682	0.6326	0.483	0.471	Good	97059	invnorm_R_immuno_97059	B Memory (CD5-)
P6 newB:653	B IgA 27-	CE	X	0.255	0.745	CI_CE	X	X	0.129258	0.372064	0.627936	0.870742	0.298	0.213	Good	97081	invnorm_R_immuno_97081	B Memory (CD5-)
P6 newB:655	B IgA 27-	AE	0.642	X	0.358	CI_AE	0.517307	0.736875	X	X	0.263125	0.482693	0.648	0.34	Good	97103	invnorm_R_immuno_97103	B Memory (CD5-)
P6 newB:656	B IgA 27-	AE	0.69	X	0.31	CI_AE	0.566839	0.778242	X	X	0.221758	0.433161	0.656	0.332	Good	97114	invnorm_R_immuno_97114	B Memory (CD5-)
P6 newB:657	B IgA 27-	AE	0.699	X	0.301	CI_AE	0.586567	0.781811	X	X	0.218189	0.413433	0.713	0.347	Good	97125	invnorm_R_immuno_97125	B Memory (CD5-)
P6 newB:658	B IgA 27-	CE	X	0.478	0.522	CI_CE	X	X	0.373374	0.5701	0.4299	0.626626	0.483	0.479	Good	97136	invnorm_R_immuno_97136	B Memory (CD5-)
P6 newB:662	B IgA 27-	CE	X	0.348	0.652	CI_CE	X	X	0.232113	0.454264	0.545736	0.767887	0.328	0.361	Good	97181	invnorm_R_immuno_97181	B Memory (CD5-)
P6 newB:665	B IgA 27-	CE	X	0.335	0.665	CI_CE	X	X	0.218972	0.441774	0.558226	0.781028	0.318	0.348	Good	97214	invnorm_R_immuno_97214	B Memory (CD5-)
P6 newB:669	B IgA 27-	AE	0.57	X	0.43	CI_AE	0.434457	0.677766	X	X	0.322234	0.565543	0.619	0.274	Good	97258	invnorm_R_immuno_97258	B Memory (CD5-)
P6 newB:670	B IgA 27-	AE	0.57	X	0.43	CI_AE	0.435569	0.676738	X	X	0.323262	0.564431	0.648	0.24	Good	97270	invnorm_R_immuno_97270	B Memory (CD5-)
P6 newB:671	B IgA 27-	CE	X	0.475	0.525	CI_CE	X	X	0.370221	0.568233	0.431767	0.629779	0.498	0.465	Good	97281	invnorm_R_immuno_97281	B Memory (CD5-)
P6 newB:672	B IgA 27-	AE	0.585	X	0.415	CI_AE	0.452142	0.690094	X	X	0.309906	0.547858	0.611	0.31	Good	97292	invnorm_R_immuno_97292	B Memory (CD5-)
P6 newB:673	B IgA 27-	AE	0.587	X	0.413	CI_AE	0.457634	0.689257	X	X	0.310743	0.542366	0.663	0.267	Good	97303	invnorm_R_immuno_97303	B Memory (CD5-)
P6 newB:674	B IgA 27-	CE	X	0.476	0.524	CI_CE	X	X	0.370444	0.568398	0.431602	0.629556	0.489	0.467	Good	97314	invnorm_R_immuno_97314	B Memory (CD5-)
P6 newB:678	B IgA 27-	AE	0.585	X	0.415	CI_AE	0.442752	0.695217	X	X	0.304783	0.557248	0.614	0.27	Good	97358	invnorm_R_immuno_97358	B Memory (CD5-)
P6 newB:679	B IgA 27-	AE	0.632	X	0.368	CI_AE	0.50147	0.731569	X	X	0.268431	0.49853	0.679	0.272	Good	97369	invnorm_R_immuno_97369	B Memory (CD5-)
P6 newB:680	B IgA 27-	CE	X	0.48	0.52	CI_CE	X	X	0.375047	0.57214	0.42786	0.624953	0.492	0.474	Good	97381	invnorm_R_immuno_97381	B Memory (CD5-)
P6 newB:681	B IgA 27-	AE	0.59	X	0.41	CI_AE	0.448153	0.699186	X	X	0.300814	0.551847	0.625	0.261	Good	97392	invnorm_R_immuno_97392	B Memory (CD5-)
P6 newB:682	B IgA 27-	AE	0.651	X	0.349	CI_AE	0.522394	0.747468	X	X	0.252532	0.477606	0.69	0.285	Good	97403	invnorm_R_immuno_97403	B Memory (CD5-)
P6 newB:683	B IgA 27-	CE	X	0.484	0.516	CI_CE	X	X	0.379383	0.575507	0.424493	0.620617	0.487	0.48	Good	97414	invnorm_R_immuno_97414	B Memory (CD5-)
P6 newB:692	B IgA 27-	CE	X	0.287	0.713	CI_CE	X	X	0.16706	0.39865	0.60135	0.83294	0.288	0.294	Good	97514	invnorm_R_immuno_97514	B Memory (CD5-)
P6 newB:693	B IgA 27-	CE	X	0.275	0.725	CI_CE	X	X	0.15461	0.387594	0.612406	0.84539	0.273	0.288	Good	97525	invnorm_R_immuno_97525	B Memory (CD5-)
P6 newB:695	B IgA 27-	CE	X	0.277	0.723	CI_CE	X	X	0.156307	0.389026	0.610974	0.843693	0.255	0.301	Good	97547	invnorm_R_immuno_97547	B Memory (CD5-)
P6 newB:696	B IgA 27-	CE	X	0.281	0.719	CI_CE	X	X	0.160818	0.393339	0.606661	0.839182	0.291	0.286	Good	97558	invnorm_R_immuno_97558	B Memory (CD5-)
P6 newB:701	B IgA 27-	CE	X	0.245	0.755	CI_CE	X	X	0.12287	0.360163	0.639837	0.87713	0.349	0.209	Good	97615	invnorm_R_immuno_97615	B Memory (CD5-)
P6 newB:702	B IgA 27-	CE	X	0.24	0.76	CI_CE	X	X	0.118051	0.355196	0.644804	0.881949	0.344	0.203	Good	97626	invnorm_R_immuno_97626	B Memory (CD5-)
P6 newB:703	B IgA 27-	CE	X	0.248	0.752	CI_CE	X	X	0.125146	0.362411	0.637589	0.874854	0.364	0.199	Good	97637	invnorm_R_immuno_97637	B Memory (CD5-)
P6 newB:81	B IgA 27-	CE	X	0.476	0.524	CI_CE	X	X	0.371044	0.568298	0.431702	0.628956	0.486	0.478	Good	98825	invnorm_R_immuno_98825	B Memory (CD5-)
P6 newB:854	B IgA 27-	CE	X	0.349	0.651	CI_CE	X	X	0.234367	0.454148	0.545852	0.765633	0.365	0.351	Good	99314	invnorm_R_immuno_99314	B Memory (CD5-)
P6 newB:857	B IgA 27-	CE	X	0.23	0.77	CI_CE	X	X	0.107443	0.345396	0.654604	0.892557	0.232	0.238	Good	99347	invnorm_R_immuno_99347	B Memory (CD5-)
P6 newB:858	B IgA 27-	CE	X	0.619	0.381	CI_CE	X	X	0.533617	0.690978	0.309022	0.466383	0.631	0.596	Good	99358	invnorm_R_immuno_99358	B Memory (CD5-)
P6 newB:859	B IgA 27-	CE	X	0.552	0.448	CI_CE	X	X	0.457244	0.634199	0.365801	0.542756	0.565	0.529	Good	99369	invnorm_R_immuno_99369	B Memory (CD5-)
P6 newB:861	B IgA 27-	AE	0.566	X	0.434	CI_AE	0.426798	0.676367	X	X	0.323633	0.573202	0.597	0.265	Good	99392	invnorm_R_immuno_99392	B Memory (CD5-)
P6 newB:862	B IgA 27-	CE	X	0.536	0.464	CI_CE	X	X	0.440298	0.619347	0.380653	0.559702	0.597	0.509	Good	99403	invnorm_R_immuno_99403	B Memory (CD5-)
P6 newB:863	B IgA 27-	CE	X	0.618	0.382	CI_CE	X	X	0.534102	0.690149	0.309851	0.465898	0.633	0.607	Good	99414	invnorm_R_immuno_99414	B Memory (CD5-)
P6 newB:864	B IgA 27-	ACE	0.287	0.265	0.448	CI_ACE	7.00372e-22	0.634088	6.09376e-16	0.518017	0.330925	0.606471	0.588	0.396	Good	99425	invnorm_R_immuno_99425	B Memory (CD5-)
P6 newB:865	B IgA 27-	CE	X	0.514	0.486	CI_CE	X	X	0.415177	0.599888	0.400112	0.584823	0.594	0.472	Good	99436	invnorm_R_immuno_99436	B Memory (CD5-)
P6 newB:866	B IgA 27-	CE	X	0.609	0.391	CI_CE	X	X	0.522847	0.681901	0.318099	0.477153	0.623	0.598	Good	99447	invnorm_R_immuno_99447	B Memory (CD5-)
P6 newB:867	B IgA 27-	CE	X	0.492	0.508	CI_CE	X	X	0.388181	0.583831	0.416169	0.611819	0.38	0.52	Good	99458	invnorm_R_immuno_99458	B Memory (CD5-)
P6 newB:868	B IgA 27-	CE	X	0.349	0.651	CI_CE	X	X	0.233929	0.454737	0.545263	0.766071	0.279	0.381	Good	99469	invnorm_R_immuno_99469	B Memory (CD5-)
P6 newB:869	B IgA 27-	CE	X	0.119	0.881	CI_CE	X	X	2.53928e-15	0.241682	0.758318	1	0.158	0.119	Good	99480	invnorm_R_immuno_99480	B Memory (CD5-)
P6 newB:870	B IgA 27-	AE	0.629	X	0.371	CI_AE	0.492283	0.73153	X	X	0.26847	0.507717	0.612	0.304	Good	99492	invnorm_R_immuno_99492	B Memory (CD5-)
P6 newB:871	B IgA 27-	CE	X	0.57	0.43	CI_CE	X	X	0.478585	0.649037	0.350963	0.521415	0.528	0.581	Good	99503	invnorm_R_immuno_99503	B Memory (CD5-)
P6 newB:872	B IgA 27-	CE	X	0.616	0.384	CI_CE	X	X	0.531239	0.68835	0.31165	0.468761	0.642	0.597	Good	99514	invnorm_R_immuno_99514	B Memory (CD5-)
P6 newB:873	B IgA 27-	AE	0.621	X	0.379	CI_AE	0.491454	0.720485	X	X	0.279515	0.508546	0.592	0.35	Good	99525	invnorm_R_immuno_99525	B Memory (CD5-)
P6 newB:874	B IgA 27-	CE	X	0.559	0.441	CI_CE	X	X	0.465729	0.639726	0.360274	0.534271	0.535	0.561	Good	99536	invnorm_R_immuno_99536	B Memory (CD5-)
P6 newB:875	B IgA 27-	CE	X	0.607	0.393	CI_CE	X	X	0.520557	0.680539	0.319461	0.479443	0.626	0.592	Good	99547	invnorm_R_immuno_99547	B Memory (CD5-)
P6 newB:878	B IgA 27-	CE	X	0.191	0.809	CI_CE	X	X	0.0661014	0.310448	0.689552	0.933899	0.24	0.185	Good	99580	invnorm_R_immuno_99580	B Memory (CD5-)
P6 newB:882	B IgA 27-	CE	X	0.326	0.674	CI_CE	X	X	0.208632	0.434786	0.565214	0.791368	0.347	0.318	Good	99625	invnorm_R_immuno_99625	B Memory (CD5-)
P6 newB:883	B IgA 27-	CE	X	0.287	0.713	CI_CE	X	X	0.165368	0.399991	0.600009	0.834632	0.337	0.263	Good	99636	invnorm_R_immuno_99636	B Memory (CD5-)
P6 newB:885	B IgA 27-	CE	X	0.542	0.458	CI_CE	X	X	0.445159	0.625321	0.374679	0.554841	0.518	0.544	Good	99658	invnorm_R_immuno_99658	B Memory (CD5-)
P6 newB:886	B IgA 27-	CE	X	0.46	0.54	CI_CE	X	X	0.353559	0.554246	0.445754	0.646441	0.456	0.452	Good	99669	invnorm_R_immuno_99669	B Memory (CD5-)
P6 newB:888	B IgA 27-	AE	0.537	X	0.463	CI_AE	0.394529	0.651729	X	X	0.348271	0.605471	0.529	0.308	Good	99691	invnorm_R_immuno_99691	B Memory (CD5-)
P6 newB:889	B IgA 27-	CE	X	0.488	0.512	CI_CE	X	X	0.387498	0.577778	0.422222	0.612502	0.576	0.442	Good	99702	invnorm_R_immuno_99702	B Memory (CD5-)
P6 newB:890	B IgA 27-	CE	X	0.613	0.387	CI_CE	X	X	0.528431	0.68606	0.31394	0.471569	0.619	0.607	Good	99714	invnorm_R_immuno_99714	B Memory (CD5-)
P6 newB:891	B IgA 27-	ACE	0.304	0.233	0.463	CI_ACE	1.20005e-23	0.639629	1.51008e-14	0.498009	0.342467	0.625397	0.579	0.369	Good	99725	invnorm_R_immuno_99725	B Memory (CD5-)
P6 newB:892	B IgA 27-	CE	X	0.488	0.512	CI_CE	X	X	0.387463	0.57755	0.42245	0.612537	0.589	0.436	Good	99736	invnorm_R_immuno_99736	B Memory (CD5-)
P6 newB:893	B IgA 27-	CE	X	0.606	0.394	CI_CE	X	X	0.519562	0.679538	0.320462	0.480438	0.605	0.602	Good	99747	invnorm_R_immuno_99747	B Memory (CD5-)
P6 newB:894	B IgA 27-	CE	X	0.419	0.581	CI_CE	X	X	0.308057	0.518514	0.481486	0.691943	0.428	0.408	Good	99758	invnorm_R_immuno_99758	B Memory (CD5-)
P6 newB:895	B IgA 27-	CE	X	0.283	0.717	CI_CE	X	X	0.162201	0.394825	0.605175	0.837799	0.23	0.294	Good	99769	invnorm_R_immuno_99769	B Memory (CD5-)
P6 newB:896	B IgA 27-	CE	X	0.104	0.896	CI_CE	X	X	2.9042e-16	0.227185	0.772815	1	0.027	0.165	Good	99780	invnorm_R_immuno_99780	B Memory (CD5-)
P6 newB:897	B IgA 27-	AE	0.527	X	0.473	CI_AE	0.38276	0.643016	X	X	0.356984	0.61724	0.538	0.299	Good	99791	invnorm_R_immuno_99791	B Memory (CD5-)
P6 newB:898	B IgA 27-	CE	X	0.519	0.481	CI_CE	X	X	0.420685	0.604888	0.395112	0.579315	0.492	0.525	Good	99802	invnorm_R_immuno_99802	B Memory (CD5-)
P6 newB:899	B IgA 27-	CE	X	0.61	0.39	CI_CE	X	X	0.523962	0.683132	0.316868	0.476038	0.624	0.596	Good	99813	invnorm_R_immuno_99813	B Memory (CD5-)
P6 newB:900	B IgA 27-	AE	0.551	X	0.449	CI_AE	0.411335	0.663097	X	X	0.336903	0.588665	0.548	0.327	Good	99826	invnorm_R_immuno_99826	B Memory (CD5-)
P6 newB:901	B IgA 27-	CE	X	0.516	0.484	CI_CE	X	X	0.416626	0.602185	0.397815	0.583374	0.518	0.508	Good	99837	invnorm_R_immuno_99837	B Memory (CD5-)
P6 newB:902	B IgA 27-	CE	X	0.606	0.394	CI_CE	X	X	0.520082	0.680274	0.319726	0.479918	0.611	0.598	Good	99848	invnorm_R_immuno_99848	B Memory (CD5-)
P6 newB:904	B IgA 27-	AE	0.398	X	0.602	CI_AE	0.232004	0.540729	X	X	0.459271	0.767996	0.426	0.18	Good	99870	invnorm_R_immuno_99870	B Memory (CD5-)
P6 newB:905	B IgA 27-	CE	X	0.188	0.812	CI_CE	X	X	0.0637544	0.306903	0.693097	0.936246	0.152	0.236	Good	99881	invnorm_R_immuno_99881	B Memory (CD5-)
P6 newB:915	B IgA 27-	CE	X	0.274	0.726	CI_CE	X	X	0.153365	0.385615	0.614385	0.846635	0.242	0.301	Good	99992	invnorm_R_immuno_99992	B Memory (CD5-)
P6 newB:916	B IgA 27-	CE	X	0.275	0.725	CI_CE	X	X	0.1543	0.386702	0.613298	0.8457	0.235	0.304	Good	100003	invnorm_R_immuno_100003	B Memory (CD5-)
P6 newB:918	B IgA 27-	CE	X	0.287	0.713	CI_CE	X	X	0.167307	0.398127	0.601873	0.832693	0.28	0.304	Good	100025	invnorm_R_immuno_100025	B Memory (CD5-)
P6 newB:919	B IgA 27-	CE	X	0.286	0.714	CI_CE	X	X	0.166464	0.397672	0.602328	0.833536	0.262	0.311	Good	100036	invnorm_R_immuno_100036	B Memory (CD5-)
P6 newB:920	B IgA 27-	CE	X	0.259	0.741	CI_CE	X	X	0.136208	0.374325	0.625675	0.863792	0.175	0.311	Good	100048	invnorm_R_immuno_100048	B Memory (CD5-)
P6 newB:922	B IgA 27-	CE	X	0.243	0.757	CI_CE	X	X	0.120818	0.35851	0.64149	0.879182	0.287	0.227	Good	100070	invnorm_R_immuno_100070	B Memory (CD5-)
P6 newB:924	B IgA 27-	CE	X	0.264	0.736	CI_CE	X	X	0.143423	0.376433	0.623567	0.856577	0.263	0.284	Good	100092	invnorm_R_immuno_100092	B Memory (CD5-)
P6 newB:925	B IgA 27-	CE	X	0.285	0.715	CI_CE	X	X	0.165823	0.395966	0.604034	0.834177	0.305	0.294	Good	100103	invnorm_R_immuno_100103	B Memory (CD5-)
P6 newB:926	B IgA 27-	CE	X	0.254	0.746	CI_CE	X	X	0.132559	0.367127	0.632873	0.867441	0.158	0.315	Good	100114	invnorm_R_immuno_100114	B Memory (CD5-)
P6 newB:927	B IgA 27-	CE	X	0.267	0.733	CI_CE	X	X	0.146183	0.37919	0.62081	0.853817	0.292	0.272	Good	100125	invnorm_R_immuno_100125	B Memory (CD5-)
P6 newB:928	B IgA 27-	CE	X	0.292	0.708	CI_CE	X	X	0.173345	0.402822	0.597178	0.826655	0.313	0.3	Good	100136	invnorm_R_immuno_100136	B Memory (CD5-)
P6 newB:929	B IgA 27-	CE	X	0.223	0.777	CI_CE	X	X	0.0971163	0.341147	0.658853	0.902884	0.122	0.277	Good	100147	invnorm_R_immuno_100147	B Memory (CD5-)
P6 newB:931	B IgA 27-	CE	X	0.294	0.706	CI_CE	X	X	0.175502	0.404813	0.595187	0.824498	0.399	0.25	Good	100170	invnorm_R_immuno_100170	B Memory (CD5-)
P6 newB:1096	B IgA 38+	CE	X	0.393	0.607	CI_CE	X	X	0.28125	0.493698	0.506302	0.71875	0.254	0.448	Good	91044	invnorm_R_immuno_91044	B Memory (CD5-)
P6 newB:1097	B IgA 38+	CE	X	0.392	0.608	CI_CE	X	X	0.280063	0.492548	0.507452	0.719937	0.268	0.439	Good	91045	invnorm_R_immuno_91045	B Memory (CD5-)
P6 newB:1099	B IgA 38+	CE	X	0.591	0.409	CI_CE	X	X	0.502112	0.667516	0.332484	0.497888	0.522	0.61	Good	91047	invnorm_R_immuno_91047	B Memory (CD5-)
P6 newB:1100	B IgA 38+	AE	0.433	X	0.567	CI_AE	0.271632	0.569247	X	X	0.430753	0.728368	0.395	0.25	Good	91050	invnorm_R_immuno_91050	B Memory (CD5-)
P6 newB:1101	B IgA 38+	CE	X	0.577	0.423	CI_CE	X	X	0.485744	0.65561	0.34439	0.514256	0.628	0.542	Good	91051	invnorm_R_immuno_91051	B Memory (CD5-)
P6 newB:1102	B IgA 38+	CE	X	0.605	0.395	CI_CE	X	X	0.517743	0.679088	0.320912	0.482257	0.673	0.567	Good	91052	invnorm_R_immuno_91052	B Memory (CD5-)
P6 newB:1103	B IgA 38+	CE	X	0.341	0.659	CI_CE	X	X	0.224479	0.447461	0.552539	0.775521	0.291	0.344	Good	91053	invnorm_R_immuno_91053	B Memory (CD5-)
P6 newB:1104	B IgA 38+	CE	X	0.541	0.459	CI_CE	X	X	0.445675	0.624153	0.375847	0.554325	0.581	0.519	Good	91054	invnorm_R_immuno_91054	B Memory (CD5-)
P6 newB:1105	B IgA 38+	CE	X	0.599	0.401	CI_CE	X	X	0.510504	0.673827	0.326173	0.489496	0.662	0.561	Good	91055	invnorm_R_immuno_91055	B Memory (CD5-)
P6 newB:1106	B IgA 38+	CE	X	0.466	0.534	CI_CE	X	X	0.360335	0.559207	0.440793	0.639665	0.316	0.526	Good	91056	invnorm_R_immuno_91056	B Memory (CD5-)
P6 newB:1108	B IgA 38+	CE	X	0.207	0.793	CI_CE	X	X	0.0822511	0.324572	0.675428	0.917749	0.212	0.237	Good	91058	invnorm_R_immuno_91058	B Memory (CD5-)
P6 newB:1109	B IgA 38+	CE	X	0.593	0.407	CI_CE	X	X	0.504314	0.669261	0.330739	0.495686	0.628	0.569	Good	91059	invnorm_R_immuno_91059	B Memory (CD5-)
P6 newB:1110	B IgA 38+	CE	X	0.319	0.681	CI_CE	X	X	0.202465	0.42669	0.57331	0.797535	0.366	0.299	Good	91061	invnorm_R_immuno_91061	B Memory (CD5-)
P6 newB:1111	B IgA 38+	CE	X	0.577	0.423	CI_CE	X	X	0.486606	0.65577	0.34423	0.513394	0.6	0.562	Good	91062	invnorm_R_immuno_91062	B Memory (CD5-)
P6 newB:1112	B IgA 38+	CE	X	0.608	0.392	CI_CE	X	X	0.521235	0.681784	0.318216	0.478765	0.669	0.573	Good	91063	invnorm_R_immuno_91063	B Memory (CD5-)
P6 newB:1114	B IgA 38+	CE	X	0.154	0.846	CI_CE	X	X	0.0271169	0.275459	0.724541	0.972883	0.171	0.15	Good	91065	invnorm_R_immuno_91065	B Memory (CD5-)
P6 newB:1117	B IgA 38+	CE	X	0.369	0.631	CI_CE	X	X	0.255781	0.472284	0.527716	0.744219	0.296	0.395	Good	91068	invnorm_R_immuno_91068	B Memory (CD5-)
P6 newB:1118	B IgA 38+	CE	X	0.349	0.651	CI_CE	X	X	0.234249	0.4541	0.5459	0.765751	0.276	0.374	Good	91069	invnorm_R_immuno_91069	B Memory (CD5-)
P6 newB:1119	B IgA 38+	CE	X	0.4	0.6	CI_CE	X	X	0.288237	0.500742	0.499258	0.711763	0.367	0.43	Good	91070	invnorm_R_immuno_91070	B Memory (CD5-)
P6 newB:1120	B IgA 38+	CE	X	0.581	0.419	CI_CE	X	X	0.490362	0.658243	0.341757	0.509638	0.411	0.659	Good	91072	invnorm_R_immuno_91072	B Memory (CD5-)
P6 newB:1121	B IgA 38+	CE	X	0.491	0.509	CI_CE	X	X	0.388292	0.581234	0.418766	0.611708	0.371	0.535	Good	91073	invnorm_R_immuno_91073	B Memory (CD5-)
P6 newB:1123	B IgA 38+	AE	0.495	X	0.505	CI_AE	0.339467	0.622578	X	X	0.377422	0.660533	0.517	0.227	Good	91075	invnorm_R_immuno_91075	B Memory (CD5-)
P6 newB:1124	B IgA 38+	CE	X	0.587	0.413	CI_CE	X	X	0.497306	0.66396	0.33604	0.502694	0.611	0.565	Good	91076	invnorm_R_immuno_91076	B Memory (CD5-)
P6 newB:1125	B IgA 38+	CE	X	0.604	0.396	CI_CE	X	X	0.51721	0.678731	0.321269	0.48279	0.666	0.571	Good	91077	invnorm_R_immuno_91077	B Memory (CD5-)
P6 newB:1126	B IgA 38+	CE	X	0.379	0.621	CI_CE	X	X	0.267293	0.480029	0.519971	0.732707	0.444	0.353	Good	91078	invnorm_R_immuno_91078	B Memory (CD5-)
P6 newB:1127	B IgA 38+	CE	X	0.558	0.442	CI_CE	X	X	0.464755	0.638695	0.361305	0.535245	0.568	0.55	Good	91079	invnorm_R_immuno_91079	B Memory (CD5-)
P6 newB:1128	B IgA 38+	CE	X	0.624	0.376	CI_CE	X	X	0.540061	0.695593	0.304407	0.459939	0.659	0.597	Good	91080	invnorm_R_immuno_91080	B Memory (CD5-)
P6 newB:1129	B IgA 38+	CE	X	0.33	0.67	CI_CE	X	X	0.212424	0.437684	0.562316	0.787576	0.264	0.348	Good	91081	invnorm_R_immuno_91081	B Memory (CD5-)
P6 newB:1130	B IgA 38+	CE	X	0.18	0.82	CI_CE	X	X	0.0557887	0.299378	0.700622	0.944211	0.091	0.211	Good	91083	invnorm_R_immuno_91083	B Memory (CD5-)
P6 newB:1132	B IgA 38+	AE	0.472	X	0.528	CI_AE	0.320936	0.598213	X	X	0.401787	0.679064	0.494	0.262	Good	91085	invnorm_R_immuno_91085	B Memory (CD5-)
P6 newB:1133	B IgA 38+	CE	X	0.592	0.408	CI_CE	X	X	0.503468	0.66831	0.33169	0.496532	0.6	0.583	Good	91086	invnorm_R_immuno_91086	B Memory (CD5-)
P6 newB:1134	B IgA 38+	CE	X	0.613	0.387	CI_CE	X	X	0.527593	0.686381	0.313619	0.472407	0.672	0.582	Good	91087	invnorm_R_immuno_91087	B Memory (CD5-)
P6 newB:1135	B IgA 38+	AE	0.463	X	0.537	CI_AE	0.312291	0.588997	X	X	0.411003	0.687709	0.477	0.272	Good	91088	invnorm_R_immuno_91088	B Memory (CD5-)
P6 newB:1136	B IgA 38+	CE	X	0.585	0.415	CI_CE	X	X	0.494851	0.661732	0.338268	0.505149	0.57	0.588	Good	91089	invnorm_R_immuno_91089	B Memory (CD5-)
P6 newB:1137	B IgA 38+	CE	X	0.636	0.364	CI_CE	X	X	0.55348	0.705368	0.294632	0.44652	0.668	0.612	Good	91090	invnorm_R_immuno_91090	B Memory (CD5-)
P6 newB:1138	B IgA 38+	AE	0.387	X	0.613	CI_AE	0.235008	0.519274	X	X	0.480726	0.764992	0.462	0.152	Good	91091	invnorm_R_immuno_91091	B Memory (CD5-)
P6 newB:1139	B IgA 38+	AE	0.274	X	0.726	CI_AE	0.110451	0.423622	X	X	0.576378	0.889549	0.312	0.127	Good	91092	invnorm_R_immuno_91092	B Memory (CD5-)
P6 newB:1146	B IgA 38+	CE	X	0.294	0.706	CI_CE	X	X	0.176329	0.403587	0.596413	0.823671	0.151	0.382	Good	91100	invnorm_R_immuno_91100	B Memory (CD5-)
P6 newB:1147	B IgA 38+	CE	X	0.307	0.693	CI_CE	X	X	0.190389	0.415667	0.584333	0.809611	0.149	0.401	Good	91101	invnorm_R_immuno_91101	B Memory (CD5-)
P6 newB:1149	B IgA 38+	CE	X	0.303	0.697	CI_CE	X	X	0.185867	0.412143	0.587857	0.814133	0.195	0.376	Good	91103	invnorm_R_immuno_91103	B Memory (CD5-)
P6 newB:1150	B IgA 38+	CE	X	0.297	0.703	CI_CE	X	X	0.179525	0.406799	0.593201	0.820475	0.171	0.377	Good	91105	invnorm_R_immuno_91105	B Memory (CD5-)
P6 newB:1153	B IgA 38+	AE	0.222	X	0.778	CI_AE	0.0580635	0.374537	X	X	0.625463	0.941937	0.24	0.118	Good	91108	invnorm_R_immuno_91108	B Memory (CD5-)
P6 newB:1155	B IgA 38+	CE	X	0.333	0.667	CI_CE	X	X	0.217937	0.439547	0.560453	0.782063	0.191	0.423	Good	91110	invnorm_R_immuno_91110	B Memory (CD5-)
P6 newB:1156	B IgA 38+	CE	X	0.315	0.685	CI_CE	X	X	0.197393	0.423128	0.576872	0.802607	0.27	0.372	Good	91111	invnorm_R_immuno_91111	B Memory (CD5-)
P6 newB:1157	B IgA 38+	CE	X	0.332	0.668	CI_CE	X	X	0.215797	0.438312	0.561688	0.784203	0.178	0.429	Good	91112	invnorm_R_immuno_91112	B Memory (CD5-)
P6 newB:1159	B IgA 38+	AE	0.312	X	0.688	CI_AE	0.156156	0.452654	X	X	0.547346	0.843844	0.361	0.158	Good	91114	invnorm_R_immuno_91114	B Memory (CD5-)
P6 newB:1161	B IgA 38+	CE	X	0.103	0.897	CI_CE	X	X	1.27338e-16	0.226393	0.773607	1	-0.079	0.174	Good	91117	invnorm_R_immuno_91117	B Memory (CD5-)
P6 newB:1163	B IgA 38+	CE	X	0.371	0.629	CI_CE	X	X	0.257821	0.473498	0.526502	0.742179	0.292	0.406	Good	91119	invnorm_R_immuno_91119	B Memory (CD5-)
P6 newB:1164	B IgA 38+	CE	X	0.384	0.616	CI_CE	X	X	0.271904	0.485281	0.514719	0.728096	0.29	0.422	Good	91120	invnorm_R_immuno_91120	B Memory (CD5-)
P6 newB:1165	B IgA 38+	CE	X	0.339	0.661	CI_CE	X	X	0.2223	0.446024	0.553976	0.7777	0.371	0.32	Good	91121	invnorm_R_immuno_91121	B Memory (CD5-)
P6 newB:1166	B IgA 38+	CE	X	0.646	0.354	CI_CE	X	X	0.566314	0.713269	0.286731	0.433686	0.561	0.685	Good	91122	invnorm_R_immuno_91122	B Memory (CD5-)
P6 newB:1167	B IgA 38+	CE	X	0.581	0.419	CI_CE	X	X	0.491848	0.65845	0.34155	0.508152	0.518	0.609	Good	91123	invnorm_R_immuno_91123	B Memory (CD5-)
P6 newB:1169	B IgA 38+	AE	0.529	X	0.471	CI_AE	0.379356	0.648074	X	X	0.351926	0.620644	0.452	0.321	Good	91125	invnorm_R_immuno_91125	B Memory (CD5-)
P6 newB:1170	B IgA 38+	CE	X	0.577	0.423	CI_CE	X	X	0.487293	0.655165	0.344835	0.512707	0.631	0.548	Good	91127	invnorm_R_immuno_91127	B Memory (CD5-)
P6 newB:1171	B IgA 38+	CE	X	0.598	0.402	CI_CE	X	X	0.509866	0.672705	0.327295	0.490134	0.668	0.563	Good	91128	invnorm_R_immuno_91128	B Memory (CD5-)
P6 newB:1172	B IgA 38+	AE	0.544	X	0.456	CI_AE	0.400519	0.658592	X	X	0.341408	0.599481	0.469	0.346	Good	91129	invnorm_R_immuno_91129	B Memory (CD5-)
P6 newB:1173	B IgA 38+	CE	X	0.549	0.451	CI_CE	X	X	0.454598	0.630407	0.369593	0.545402	0.577	0.535	Good	91130	invnorm_R_immuno_91130	B Memory (CD5-)
P6 newB:1174	B IgA 38+	CE	X	0.594	0.406	CI_CE	X	X	0.506117	0.669892	0.330108	0.493883	0.663	0.558	Good	91131	invnorm_R_immuno_91131	B Memory (CD5-)
P6 newB:1175	B IgA 38+	CE	X	0.416	0.584	CI_CE	X	X	0.305864	0.514229	0.485771	0.694136	0.396	0.423	Good	91132	invnorm_R_immuno_91132	B Memory (CD5-)
P6 newB:1176	B IgA 38+	CE	X	0.327	0.673	CI_CE	X	X	0.208217	0.436539	0.563461	0.791783	0.165	0.383	Good	91133	invnorm_R_immuno_91133	B Memory (CD5-)
P6 newB:1177	B IgA 38+	CE	X	0.129	0.871	CI_CE	X	X	0.00193473	0.252241	0.747759	0.998065	0.098	0.179	Good	91134	invnorm_R_immuno_91134	B Memory (CD5-)
P6 newB:1178	B IgA 38+	AE	0.533	X	0.467	CI_AE	0.380804	0.654508	X	X	0.345492	0.619196	0.503	0.281	Good	91135	invnorm_R_immuno_91135	B Memory (CD5-)
P6 newB:1179	B IgA 38+	CE	X	0.584	0.416	CI_CE	X	X	0.493998	0.660682	0.339318	0.506002	0.602	0.574	Good	91136	invnorm_R_immuno_91136	B Memory (CD5-)
P6 newB:1180	B IgA 38+	CE	X	0.613	0.387	CI_CE	X	X	0.526839	0.685922	0.314078	0.473161	0.672	0.579	Good	91138	invnorm_R_immuno_91138	B Memory (CD5-)
P6 newB:1181	B IgA 38+	AE	0.551	X	0.449	CI_AE	0.402053	0.669546	X	X	0.330454	0.597947	0.556	0.259	Good	91139	invnorm_R_immuno_91139	B Memory (CD5-)
P6 newB:1182	B IgA 38+	CE	X	0.58	0.42	CI_CE	X	X	0.490657	0.657711	0.342289	0.509343	0.615	0.564	Good	91140	invnorm_R_immuno_91140	B Memory (CD5-)
P6 newB:1183	B IgA 38+	CE	X	0.607	0.393	CI_CE	X	X	0.520734	0.681541	0.318459	0.479266	0.667	0.572	Good	91141	invnorm_R_immuno_91141	B Memory (CD5-)
P6 newB:1184	B IgA 38+	AE	0.316	X	0.684	CI_AE	0.129222	0.481565	X	X	0.518435	0.870778	0.347	0.113	Good	91142	invnorm_R_immuno_91142	B Memory (CD5-)
P6 newB:1185	B IgA 38+	AE	0.21	X	0.79	CI_AE	0.030164	0.377866	X	X	0.622134	0.969836	0.244	0.078	Good	91143	invnorm_R_immuno_91143	B Memory (CD5-)
P6 newB:1190	B IgA 38+	CE	X	0.367	0.633	CI_CE	X	X	0.253804	0.469483	0.530517	0.746196	0.241	0.421	Good	91149	invnorm_R_immuno_91149	B Memory (CD5-)
P6 newB:1191	B IgA 38+	CE	X	0.403	0.597	CI_CE	X	X	0.292838	0.502526	0.497474	0.707162	0.314	0.433	Good	91150	invnorm_R_immuno_91150	B Memory (CD5-)
P6 newB:1193	B IgA 38+	CE	X	0.567	0.433	CI_CE	X	X	0.475414	0.646279	0.353721	0.524586	0.446	0.627	Good	91152	invnorm_R_immuno_91152	B Memory (CD5-)
P6 newB:1194	B IgA 38+	CE	X	0.488	0.512	CI_CE	X	X	0.386893	0.578258	0.421742	0.613107	0.404	0.53	Good	91153	invnorm_R_immuno_91153	B Memory (CD5-)
P6 newB:1196	B IgA 38+	AE	0.558	X	0.442	CI_AE	0.406843	0.676619	X	X	0.323381	0.593157	0.478	0.301	Good	91155	invnorm_R_immuno_91155	B Memory (CD5-)
P6 newB:1197	B IgA 38+	CE	X	0.532	0.468	CI_CE	X	X	0.436535	0.616232	0.383768	0.563465	0.631	0.48	Good	91156	invnorm_R_immuno_91156	B Memory (CD5-)
P6 newB:1198	B IgA 38+	CE	X	0.594	0.406	CI_CE	X	X	0.505338	0.669326	0.330674	0.494662	0.661	0.56	Good	91157	invnorm_R_immuno_91157	B Memory (CD5-)
P6 newB:1199	B IgA 38+	AE	0.673	X	0.327	CI_AE	0.549255	0.763572	X	X	0.236428	0.450745	0.628	0.347	Good	91158	invnorm_R_immuno_91158	B Memory (CD5-)
P6 newB:1200	B IgA 38+	CE	X	0.531	0.469	CI_CE	X	X	0.434677	0.614576	0.385424	0.565323	0.626	0.483	Good	91161	invnorm_R_immuno_91161	B Memory (CD5-)
P6 newB:1201	B IgA 38+	CE	X	0.618	0.382	CI_CE	X	X	0.533512	0.690022	0.309978	0.466488	0.664	0.589	Good	91162	invnorm_R_immuno_91162	B Memory (CD5-)
P6 newB:1202	B IgA 38+	CE	X	0.386	0.614	CI_CE	X	X	0.274869	0.487322	0.512678	0.725131	0.435	0.373	Good	91163	invnorm_R_immuno_91163	B Memory (CD5-)
P6 newB:1203	B IgA 38+	CE	X	0.286	0.714	CI_CE	X	X	0.166205	0.397555	0.602445	0.833795	0.282	0.288	Good	91164	invnorm_R_immuno_91164	B Memory (CD5-)
P6 newB:1204	B IgA 38+	CE	X	0.042	0.958	CI_CE	X	X	6.21284e-17	0.169416	0.830584	1	0.084	0.04	Good	91165	invnorm_R_immuno_91165	B Memory (CD5-)
P6 newB:1205	B IgA 38+	AE	0.555	X	0.445	CI_AE	0.401746	0.674384	X	X	0.325616	0.598254	0.491	0.291	Good	91166	invnorm_R_immuno_91166	B Memory (CD5-)
P6 newB:1206	B IgA 38+	CE	X	0.515	0.485	CI_CE	X	X	0.417396	0.601434	0.398566	0.582604	0.592	0.482	Good	91167	invnorm_R_immuno_91167	B Memory (CD5-)
P6 newB:1207	B IgA 38+	CE	X	0.609	0.391	CI_CE	X	X	0.522008	0.682361	0.317639	0.477992	0.666	0.575	Good	91168	invnorm_R_immuno_91168	B Memory (CD5-)
P6 newB:1208	B IgA 38+	AE	0.623	X	0.377	CI_AE	0.480503	0.729378	X	X	0.270622	0.519497	0.584	0.29	Good	91169	invnorm_R_immuno_91169	B Memory (CD5-)
P6 newB:1209	B IgA 38+	CE	X	0.517	0.483	CI_CE	X	X	0.418868	0.603159	0.396841	0.581132	0.602	0.477	Good	91170	invnorm_R_immuno_91170	B Memory (CD5-)
P6 newB:1210	B IgA 38+	CE	X	0.634	0.366	CI_CE	X	X	0.551091	0.703695	0.296305	0.448909	0.668	0.606	Good	91172	invnorm_R_immuno_91172	B Memory (CD5-)
P6 newB:1211	B IgA 38+	AE	0.504	X	0.496	CI_AE	0.33919	0.636653	X	X	0.363347	0.66081	0.486	0.241	Good	91173	invnorm_R_immuno_91173	B Memory (CD5-)
P6 newB:1212	B IgA 38+	AE	0.402	X	0.598	CI_AE	0.22662	0.551447	X	X	0.448553	0.77338	0.429	0.161	Good	91174	invnorm_R_immuno_91174	B Memory (CD5-)
P6 newB:1223	B IgA 38+	CE	X	0.378	0.622	CI_CE	X	X	0.265885	0.47965	0.52035	0.734115	0.424	0.358	Good	91186	invnorm_R_immuno_91186	B Memory (CD5-)
P6 newB:1224	B IgA 38+	CE	X	0.38	0.62	CI_CE	X	X	0.268433	0.481823	0.518177	0.731567	0.423	0.362	Good	91187	invnorm_R_immuno_91187	B Memory (CD5-)
P6 newB:1226	B IgA 38+	AE	0.629	X	0.371	CI_AE	0.497963	0.728077	X	X	0.271923	0.502037	0.556	0.364	Good	91189	invnorm_R_immuno_91189	B Memory (CD5-)
P6 newB:1227	B IgA 38+	AE	0.616	X	0.384	CI_AE	0.482761	0.717141	X	X	0.282859	0.517239	0.528	0.375	Good	91190	invnorm_R_immuno_91190	B Memory (CD5-)
P6 newB:1228	B IgA 38+	CE	X	0.299	0.701	CI_CE	X	X	0.181607	0.40867	0.59133	0.818393	0.32	0.288	Good	91191	invnorm_R_immuno_91191	B Memory (CD5-)
P6 newB:1230	B IgA 38+	AE	0.418	X	0.582	CI_AE	0.259798	0.554469	X	X	0.445531	0.740202	0.465	0.182	Good	91194	invnorm_R_immuno_91194	B Memory (CD5-)
P6 newB:1232	B IgA 38+	CE	X	0.357	0.643	CI_CE	X	X	0.243739	0.461082	0.538918	0.756261	0.393	0.344	Good	91196	invnorm_R_immuno_91196	B Memory (CD5-)
P6 newB:1233	B IgA 38+	AE	0.493	X	0.507	CI_AE	0.338383	0.617726	X	X	0.382274	0.661617	0.401	0.321	Good	91197	invnorm_R_immuno_91197	B Memory (CD5-)
P6 newB:1235	B IgA 38+	AE	0.601	X	0.399	CI_AE	0.465581	0.705832	X	X	0.294168	0.534419	0.522	0.363	Good	91199	invnorm_R_immuno_91199	B Memory (CD5-)
P6 newB:1236	B IgA 38+	AE	0.581	X	0.419	CI_AE	0.439001	0.690616	X	X	0.309384	0.560999	0.497	0.351	Good	91200	invnorm_R_immuno_91200	B Memory (CD5-)
P6 newB:1238	B IgA 38+	AE	0.52	X	0.48	CI_AE	0.369034	0.64169	X	X	0.35831	0.630966	0.478	0.311	Good	91202	invnorm_R_immuno_91202	B Memory (CD5-)
P6 newB:1239	B IgA 38+	AE	0.45	X	0.55	CI_AE	0.294317	0.580049	X	X	0.419951	0.705683	0.45	0.25	Good	91203	invnorm_R_immuno_91203	B Memory (CD5-)
P6 newB:1246	B IgA 38+	AE	0.45	X	0.55	CI_AE	0.282193	0.590523	X	X	0.409477	0.717807	0.479	0.177	Good	91211	invnorm_R_immuno_91211	B Memory (CD5-)
P6 newB:1247	B IgA 38+	AE	0.507	X	0.493	CI_AE	0.340816	0.641913	X	X	0.358087	0.659184	0.541	0.182	Good	91212	invnorm_R_immuno_91212	B Memory (CD5-)
P6 newB:1249	B IgA 38+	AE	0.562	X	0.438	CI_AE	0.39812	0.68935	X	X	0.31065	0.60188	0.644	0.128	Good	91214	invnorm_R_immuno_91214	B Memory (CD5-)
P6 newB:1250	B IgA 38+	AE	0.494	X	0.506	CI_AE	0.327257	0.630217	X	X	0.369783	0.672743	0.557	0.154	Good	91216	invnorm_R_immuno_91216	B Memory (CD5-)
P6 newB:1252	B IgA 38+	AE	0.369	X	0.631	CI_AE	0.17	0.541299	X	X	0.458701	0.83	0.435	0.083	Good	91218	invnorm_R_immuno_91218	B Memory (CD5-)
P6 newB:1253	B IgA 38+	AE	0.343	X	0.657	CI_AE	0.155556	0.509133	X	X	0.490867	0.844444	0.432	0.068	Good	91219	invnorm_R_immuno_91219	B Memory (CD5-)
P6 newB:1256	B IgA 38+	AE	0.51	X	0.49	CI_AE	0.344112	0.644561	X	X	0.355439	0.655888	0.58	0.134	Good	91222	invnorm_R_immuno_91222	B Memory (CD5-)
P6 newB:1257	B IgA 38+	AE	0.494	X	0.506	CI_AE	0.322223	0.634477	X	X	0.365523	0.677777	0.566	0.126	Good	91223	invnorm_R_immuno_91223	B Memory (CD5-)
P6 newB:1259	B IgA 38+	AE	0.287	X	0.713	CI_AE	0.0938419	0.464185	X	X	0.535815	0.906158	0.428	0	Good	91225	invnorm_R_immuno_91225	B Memory (CD5-)
P6 newB:1260	B IgA 38+	CE	X	0.281	0.719	CI_CE	X	X	0.160465	0.393456	0.606544	0.839535	0.274	0.287	Good	91227	invnorm_R_immuno_91227	B Memory (CD5-)
P6 newB:1269	B IgA 38+	AE	0.567	X	0.433	CI_AE	0.420405	0.681436	X	X	0.318564	0.579595	0.527	0.287	Good	91236	invnorm_R_immuno_91236	B Memory (CD5-)
P6 newB:1270	B IgA 38+	AE	0.608	X	0.392	CI_AE	0.468714	0.714697	X	X	0.285303	0.531286	0.571	0.303	Good	91238	invnorm_R_immuno_91238	B Memory (CD5-)
P6 newB:1272	B IgA 38+	AE	0.622	X	0.378	CI_AE	0.48308	0.726368	X	X	0.273632	0.51692	0.623	0.273	Good	91240	invnorm_R_immuno_91240	B Memory (CD5-)
P6 newB:1273	B IgA 38+	AE	0.607	X	0.393	CI_AE	0.468186	0.713871	X	X	0.286129	0.531814	0.596	0.291	Good	91241	invnorm_R_immuno_91241	B Memory (CD5-)
P6 newB:1275	B IgA 38+	AE	0.458	X	0.542	CI_AE	0.290707	0.596458	X	X	0.403542	0.709293	0.403	0.265	Good	91243	invnorm_R_immuno_91243	B Memory (CD5-)
P6 newB:1276	B IgA 38+	AE	0.401	X	0.599	CI_AE	0.230874	0.545146	X	X	0.454854	0.769126	0.338	0.257	Good	91244	invnorm_R_immuno_91244	B Memory (CD5-)
P6 newB:1281	B IgA 38+	AE	0.62	X	0.38	CI_AE	0.477447	0.726655	X	X	0.273345	0.522553	0.615	0.262	Good	91250	invnorm_R_immuno_91250	B Memory (CD5-)
P6 newB:1282	B IgA 38+	AE	0.606	X	0.394	CI_AE	0.462332	0.715216	X	X	0.284784	0.537668	0.594	0.27	Good	91251	invnorm_R_immuno_91251	B Memory (CD5-)
P6 newB:1284	B IgA 38+	AE	0.519	X	0.481	CI_AE	0.361318	0.645241	X	X	0.354759	0.638682	0.487	0.274	Good	91253	invnorm_R_immuno_91253	B Memory (CD5-)
P6 newB:1285	B IgA 38+	AE	0.461	X	0.539	CI_AE	0.298375	0.596011	X	X	0.403989	0.701625	0.447	0.245	Good	91254	invnorm_R_immuno_91254	B Memory (CD5-)
P6 newB:1292	B IgA 38+	AE	0.574	X	0.426	CI_AE	0.42818	0.687191	X	X	0.312809	0.57182	0.51	0.307	Good	91262	invnorm_R_immuno_91262	B Memory (CD5-)
P6 newB:1293	B IgA 38+	AE	0.567	X	0.433	CI_AE	0.419817	0.681074	X	X	0.318926	0.580183	0.503	0.305	Good	91263	invnorm_R_immuno_91263	B Memory (CD5-)
P6 newB:1295	B IgA 38+	AE	0.618	X	0.382	CI_AE	0.478411	0.722707	X	X	0.277293	0.521589	0.56	0.316	Good	91265	invnorm_R_immuno_91265	B Memory (CD5-)
P6 newB:1296	B IgA 38+	AE	0.593	X	0.407	CI_AE	0.448927	0.70332	X	X	0.29668	0.551073	0.523	0.316	Good	91266	invnorm_R_immuno_91266	B Memory (CD5-)
P6 newB:1302	B IgA 38+	AE	0.568	X	0.432	CI_AE	0.422861	0.68109	X	X	0.31891	0.577139	0.518	0.31	Good	91274	invnorm_R_immuno_91274	B Memory (CD5-)
P6 newB:1303	B IgA 38+	AE	0.552	X	0.448	CI_AE	0.404026	0.668117	X	X	0.331883	0.595974	0.495	0.311	Good	91275	invnorm_R_immuno_91275	B Memory (CD5-)
P6 newB:1792	B IgA 38+	AE	0.524	X	0.476	CI_AE	0.375336	0.643758	X	X	0.356242	0.624664	0.464	0.32	Good	91817	invnorm_R_immuno_91817	B Memory (CD5-)
P6 newB:1793	B IgA 38+	AE	0.516	X	0.484	CI_AE	0.364142	0.639045	X	X	0.360955	0.635858	0.47	0.303	Good	91818	invnorm_R_immuno_91818	B Memory (CD5-)
P6 newB:1795	B IgA 38+	CE	X	0.407	0.593	CI_CE	X	X	0.296685	0.505859	0.494141	0.703315	0.451	0.393	Good	91820	invnorm_R_immuno_91820	B Memory (CD5-)
P6 newB:1796	B IgA 38+	CE	X	0.403	0.597	CI_CE	X	X	0.292231	0.502852	0.497148	0.707769	0.369	0.415	Good	91821	invnorm_R_immuno_91821	B Memory (CD5-)
P6 newB:1797	B IgA 38+	CE	X	0.37	0.63	CI_CE	X	X	0.255248	0.475054	0.524946	0.744752	0.391	0.381	Good	91822	invnorm_R_immuno_91822	B Memory (CD5-)
P6 newB:1798	B IgA 38+	CE	X	0.525	0.475	CI_CE	X	X	0.426656	0.610346	0.389654	0.573344	0.368	0.578	Good	91823	invnorm_R_immuno_91823	B Memory (CD5-)
P6 newB:1799	B IgA 38+	CE	X	0.419	0.581	CI_CE	X	X	0.309072	0.518225	0.481775	0.690928	0.191	0.497	Good	91824	invnorm_R_immuno_91824	B Memory (CD5-)
P6 newB:1801	B IgA 38+	AE	0.618	X	0.382	CI_AE	0.496848	0.712513	X	X	0.287487	0.503152	0.61	0.392	Good	91828	invnorm_R_immuno_91828	B Memory (CD5-)
P6 newB:1802	B IgA 38+	CE	X	0.545	0.455	CI_CE	X	X	0.449761	0.627399	0.372601	0.550239	0.62	0.507	Good	91829	invnorm_R_immuno_91829	B Memory (CD5-)
P6 newB:1803	B IgA 38+	CE	X	0.639	0.361	CI_CE	X	X	0.557731	0.708057	0.291943	0.442269	0.696	0.605	Good	91830	invnorm_R_immuno_91830	B Memory (CD5-)
P6 newB:1804	B IgA 38+	AE	0.674	X	0.326	CI_AE	0.563224	0.757469	X	X	0.242531	0.436776	0.636	0.445	Good	91831	invnorm_R_immuno_91831	B Memory (CD5-)
P6 newB:1805	B IgA 38+	CE	X	0.527	0.473	CI_CE	X	X	0.429151	0.611648	0.388352	0.570849	0.605	0.487	Good	91832	invnorm_R_immuno_91832	B Memory (CD5-)
P6 newB:1806	B IgA 38+	CE	X	0.633	0.367	CI_CE	X	X	0.550603	0.703033	0.296967	0.449397	0.682	0.6	Good	91833	invnorm_R_immuno_91833	B Memory (CD5-)
P6 newB:1809	B IgA 38+	CE	X	0.181	0.819	CI_CE	X	X	0.0553448	0.301687	0.698313	0.944655	0.023	0.288	Good	91836	invnorm_R_immuno_91836	B Memory (CD5-)
P6 newB:1810	B IgA 38+	AE	0.549	X	0.451	CI_AE	0.41471	0.656466	X	X	0.343534	0.58529	0.572	0.308	Good	91838	invnorm_R_immuno_91838	B Memory (CD5-)
P6 newB:1811	B IgA 38+	CE	X	0.577	0.423	CI_CE	X	X	0.485533	0.655819	0.344181	0.514467	0.619	0.544	Good	91839	invnorm_R_immuno_91839	B Memory (CD5-)
P6 newB:1812	B IgA 38+	CE	X	0.642	0.358	CI_CE	X	X	0.561358	0.710763	0.289237	0.438642	0.691	0.612	Good	91840	invnorm_R_immuno_91840	B Memory (CD5-)
P6 newB:1813	B IgA 38+	AE	0.566	X	0.434	CI_AE	0.43982	0.668405	X	X	0.331595	0.56018	0.621	0.297	Good	91841	invnorm_R_immuno_91841	B Memory (CD5-)
P6 newB:1814	B IgA 38+	CE	X	0.572	0.428	CI_CE	X	X	0.480034	0.651279	0.348721	0.519966	0.599	0.548	Good	91842	invnorm_R_immuno_91842	B Memory (CD5-)
P6 newB:1815	B IgA 38+	CE	X	0.633	0.367	CI_CE	X	X	0.550852	0.703276	0.296724	0.449148	0.68	0.603	Good	91843	invnorm_R_immuno_91843	B Memory (CD5-)
P6 newB:1819	B IgA 38+	CE	X	0.366	0.634	CI_CE	X	X	0.252972	0.468699	0.531301	0.747028	0.418	0.346	Good	91847	invnorm_R_immuno_91847	B Memory (CD5-)
P6 newB:1820	B IgA 38+	CE	X	0.354	0.646	CI_CE	X	X	0.23943	0.458051	0.541949	0.76057	0.422	0.328	Good	91849	invnorm_R_immuno_91849	B Memory (CD5-)
P6 newB:1822	B IgA 38+	CE	X	0.424	0.576	CI_CE	X	X	0.316043	0.520964	0.479036	0.683957	0.426	0.423	Good	91851	invnorm_R_immuno_91851	B Memory (CD5-)
P6 newB:1823	B IgA 38+	CE	X	0.407	0.593	CI_CE	X	X	0.297361	0.506552	0.493448	0.702639	0.329	0.439	Good	91852	invnorm_R_immuno_91852	B Memory (CD5-)
P6 newB:1824	B IgA 38+	CE	X	0.26	0.74	CI_CE	X	X	0.139302	0.373776	0.626224	0.860698	0.25	0.295	Good	91853	invnorm_R_immuno_91853	B Memory (CD5-)
P6 newB:1825	B IgA 38+	CE	X	0.495	0.505	CI_CE	X	X	0.393015	0.584331	0.415669	0.606985	0.312	0.566	Good	91854	invnorm_R_immuno_91854	B Memory (CD5-)
P6 newB:1826	B IgA 38+	CE	X	0.334	0.666	CI_CE	X	X	0.216613	0.441799	0.558201	0.783387	0.027	0.433	Good	91855	invnorm_R_immuno_91855	B Memory (CD5-)
P6 newB:1828	B IgA 38+	AE	0.645	X	0.355	CI_AE	0.530136	0.733208	X	X	0.266792	0.469864	0.636	0.413	Good	91857	invnorm_R_immuno_91857	B Memory (CD5-)
P6 newB:1829	B IgA 38+	CE	X	0.573	0.427	CI_CE	X	X	0.481859	0.65176	0.34824	0.518141	0.605	0.553	Good	91858	invnorm_R_immuno_91858	B Memory (CD5-)
P6 newB:1830	B IgA 38+	CE	X	0.639	0.361	CI_CE	X	X	0.557866	0.708194	0.291806	0.442134	0.685	0.612	Good	91860	invnorm_R_immuno_91860	B Memory (CD5-)
P6 newB:1831	B IgA 38+	CE	X	0.549	0.451	CI_CE	X	X	0.454341	0.630853	0.369147	0.545659	0.665	0.488	Good	91861	invnorm_R_immuno_91861	B Memory (CD5-)
P6 newB:1832	B IgA 38+	CE	X	0.561	0.439	CI_CE	X	X	0.468795	0.641511	0.358489	0.531205	0.597	0.537	Good	91862	invnorm_R_immuno_91862	B Memory (CD5-)
P6 newB:1833	B IgA 38+	CE	X	0.632	0.368	CI_CE	X	X	0.548873	0.701826	0.298174	0.451127	0.662	0.608	Good	91863	invnorm_R_immuno_91863	B Memory (CD5-)
P6 newB:1835	B IgA 38+	CE	X	0.232	0.768	CI_CE	X	X	0.111263	0.346642	0.653358	0.888737	0.162	0.264	Good	91865	invnorm_R_immuno_91865	B Memory (CD5-)
P6 newB:1837	B IgA 38+	AE	0.679	X	0.321	CI_AE	0.571052	0.76014	X	X	0.23986	0.428948	0.695	0.404	Good	91867	invnorm_R_immuno_91867	B Memory (CD5-)
P6 newB:1838	B IgA 38+	CE	X	0.598	0.402	CI_CE	X	X	0.509702	0.673603	0.326397	0.490298	0.586	0.59	Good	91868	invnorm_R_immuno_91868	B Memory (CD5-)
P6 newB:1839	B IgA 38+	CE	X	0.641	0.359	CI_CE	X	X	0.560017	0.709805	0.290195	0.439983	0.68	0.618	Good	91869	invnorm_R_immuno_91869	B Memory (CD5-)
P6 newB:1840	B IgA 38+	AE	0.669	X	0.331	CI_AE	0.559342	0.753096	X	X	0.246904	0.440658	0.688	0.392	Good	91871	invnorm_R_immuno_91871	B Memory (CD5-)
P6 newB:1841	B IgA 38+	CE	X	0.584	0.416	CI_CE	X	X	0.494309	0.661898	0.338102	0.505691	0.557	0.584	Good	91872	invnorm_R_immuno_91872	B Memory (CD5-)
P6 newB:1842	B IgA 38+	CE	X	0.636	0.364	CI_CE	X	X	0.554375	0.705839	0.294161	0.445625	0.667	0.615	Good	91873	invnorm_R_immuno_91873	B Memory (CD5-)
P6 newB:1843	B IgA 38+	AE	0.393	X	0.607	CI_AE	0.23292	0.532393	X	X	0.467607	0.76708	0.445	0.132	Good	91874	invnorm_R_immuno_91874	B Memory (CD5-)
P6 newB:1844	B IgA 38+	CE	X	0.225	0.775	CI_CE	X	X	0.101448	0.341714	0.658286	0.898552	0.23	0.225	Good	91875	invnorm_R_immuno_91875	B Memory (CD5-)
P6 newB:1855	B IgA 38+	CE	X	0.267	0.733	CI_CE	X	X	0.147246	0.379417	0.620583	0.852754	0.27	0.283	Good	91887	invnorm_R_immuno_91887	B Memory (CD5-)
P6 newB:1856	B IgA 38+	CE	X	0.273	0.727	CI_CE	X	X	0.153179	0.384821	0.615179	0.846821	0.257	0.295	Good	91888	invnorm_R_immuno_91888	B Memory (CD5-)
P6 newB:1858	B IgA 38+	CE	X	0.318	0.682	CI_CE	X	X	0.201383	0.425374	0.574626	0.798617	0.313	0.348	Good	91890	invnorm_R_immuno_91890	B Memory (CD5-)
P6 newB:1859	B IgA 38+	CE	X	0.284	0.716	CI_CE	X	X	0.165038	0.394549	0.605451	0.834962	0.241	0.323	Good	91891	invnorm_R_immuno_91891	B Memory (CD5-)
P6 newB:1861	B IgA 38+	AE	0.414	X	0.586	CI_AE	0.259371	0.547472	X	X	0.452528	0.740629	0.468	0.182	Good	91894	invnorm_R_immuno_91894	B Memory (CD5-)
P6 newB:1862	B IgA 38+	AE	0.189	X	0.811	CI_AE	0.0203499	0.347572	X	X	0.652428	0.97965	0.249	0.058	Good	91895	invnorm_R_immuno_91895	B Memory (CD5-)
P6 newB:1864	B IgA 38+	CE	X	0.336	0.664	CI_CE	X	X	0.220594	0.441413	0.558587	0.779406	0.303	0.37	Good	91897	invnorm_R_immuno_91897	B Memory (CD5-)
P6 newB:1865	B IgA 38+	CE	X	0.345	0.655	CI_CE	X	X	0.230829	0.450328	0.549672	0.769171	0.298	0.384	Good	91898	invnorm_R_immuno_91898	B Memory (CD5-)
P6 newB:1867	B IgA 38+	CE	X	0.347	0.653	CI_CE	X	X	0.232634	0.451703	0.548297	0.767366	0.298	0.394	Good	91900	invnorm_R_immuno_91900	B Memory (CD5-)
P6 newB:1868	B IgA 38+	CE	X	0.344	0.656	CI_CE	X	X	0.229464	0.449449	0.550551	0.770536	0.267	0.397	Good	91901	invnorm_R_immuno_91901	B Memory (CD5-)
P6 newB:1870	B IgA 38+	AE	0.344	X	0.656	CI_AE	0.187388	0.482327	X	X	0.517673	0.812612	0.369	0.173	Good	91904	invnorm_R_immuno_91904	B Memory (CD5-)
P6 newB:1871	B IgA 38+	AE	0.232	X	0.768	CI_AE	0.0693808	0.383883	X	X	0.616117	0.930619	0.307	0.038	Good	91905	invnorm_R_immuno_91905	B Memory (CD5-)
P6 newB:1873	B IgA 38+	CE	X	0.402	0.598	CI_CE	X	X	0.291955	0.500674	0.499326	0.708045	0.356	0.423	Good	91907	invnorm_R_immuno_91907	B Memory (CD5-)
P6 newB:1874	B IgA 38+	CE	X	0.376	0.624	CI_CE	X	X	0.264564	0.477984	0.522016	0.735436	0.331	0.397	Good	91908	invnorm_R_immuno_91908	B Memory (CD5-)
P6 newB:1875	B IgA 38+	AE	0.224	X	0.776	CI_AE	0.0468808	0.387721	X	X	0.612279	0.953119	0.294	0.071	Good	91909	invnorm_R_immuno_91909	B Memory (CD5-)
P6 newB:1876	B IgA 38+	CE	X	0.458	0.542	CI_CE	X	X	0.35168	0.55181	0.44819	0.64832	0.403	0.472	Good	91910	invnorm_R_immuno_91910	B Memory (CD5-)
P6 newB:1877	B IgA 38+	CE	X	0.43	0.57	CI_CE	X	X	0.320684	0.527767	0.472233	0.679316	0.389	0.437	Good	91911	invnorm_R_immuno_91911	B Memory (CD5-)
P6 newB:1878	B IgA 38+	CE	X	0.289	0.711	CI_CE	X	X	0.168429	0.400119	0.599881	0.831571	0.244	0.32	Good	91912	invnorm_R_immuno_91912	B Memory (CD5-)
P6 newB:1879	B IgA 38+	CE	X	0.517	0.483	CI_CE	X	X	0.418391	0.603632	0.396368	0.581609	0.403	0.558	Good	91913	invnorm_R_immuno_91913	B Memory (CD5-)
P6 newB:1880	B IgA 38+	CE	X	0.471	0.529	CI_CE	X	X	0.366076	0.563687	0.436313	0.633924	0.236	0.557	Good	91915	invnorm_R_immuno_91915	B Memory (CD5-)
P6 newB:1881	B IgA 38+	CE	X	0.325	0.675	CI_CE	X	X	0.205092	0.434421	0.565579	0.794908	0.224	0.386	Good	91916	invnorm_R_immuno_91916	B Memory (CD5-)
P6 newB:1882	B IgA 38+	CE	X	0.528	0.472	CI_CE	X	X	0.432055	0.6122	0.3878	0.567945	0.607	0.488	Good	91917	invnorm_R_immuno_91917	B Memory (CD5-)
P6 newB:1883	B IgA 38+	CE	X	0.496	0.504	CI_CE	X	X	0.39575	0.583943	0.416057	0.60425	0.618	0.435	Good	91918	invnorm_R_immuno_91918	B Memory (CD5-)
P6 newB:1884	B IgA 38+	CE	X	0.618	0.382	CI_CE	X	X	0.533789	0.689942	0.310058	0.466211	0.67	0.593	Good	91919	invnorm_R_immuno_91919	B Memory (CD5-)
P6 newB:1885	B IgA 38+	CE	X	0.542	0.458	CI_CE	X	X	0.447049	0.623944	0.376056	0.552951	0.639	0.497	Good	91920	invnorm_R_immuno_91920	B Memory (CD5-)
P6 newB:1886	B IgA 38+	CE	X	0.48	0.52	CI_CE	X	X	0.378786	0.57055	0.42945	0.621214	0.617	0.413	Good	91921	invnorm_R_immuno_91921	B Memory (CD5-)
P6 newB:1887	B IgA 38+	CE	X	0.605	0.395	CI_CE	X	X	0.518824	0.678732	0.321268	0.481176	0.669	0.57	Good	91922	invnorm_R_immuno_91922	B Memory (CD5-)
P6 newB:1888	B IgA 38+	CE	X	0.466	0.534	CI_CE	X	X	0.362217	0.558368	0.441632	0.637783	0.543	0.447	Good	91923	invnorm_R_immuno_91923	B Memory (CD5-)
P6 newB:1889	B IgA 38+	CE	X	0.384	0.616	CI_CE	X	X	0.270788	0.486072	0.513928	0.729212	0.302	0.421	Good	91924	invnorm_R_immuno_91924	B Memory (CD5-)
P6 newB:1890	B IgA 38+	CE	X	0.248	0.752	CI_CE	X	X	0.123961	0.363401	0.636599	0.876039	0.173	0.308	Good	91926	invnorm_R_immuno_91926	B Memory (CD5-)
P6 newB:1891	B IgA 38+	AE	0.677	X	0.323	CI_AE	0.571436	0.757123	X	X	0.242877	0.428564	0.732	0.362	Good	91927	invnorm_R_immuno_91927	B Memory (CD5-)
P6 newB:1892	B IgA 38+	CE	X	0.553	0.447	CI_CE	X	X	0.460115	0.634026	0.365974	0.539885	0.641	0.514	Good	91928	invnorm_R_immuno_91928	B Memory (CD5-)
P6 newB:1893	B IgA 38+	CE	X	0.625	0.375	CI_CE	X	X	0.542227	0.696359	0.303641	0.457773	0.673	0.6	Good	91929	invnorm_R_immuno_91929	B Memory (CD5-)
P6 newB:1894	B IgA 38+	AE	0.661	X	0.339	CI_AE	0.552428	0.745081	X	X	0.254919	0.447572	0.72	0.346	Good	91930	invnorm_R_immuno_91930	B Memory (CD5-)
P6 newB:1895	B IgA 38+	CE	X	0.514	0.486	CI_CE	X	X	0.415858	0.600806	0.399194	0.584142	0.603	0.466	Good	91931	invnorm_R_immuno_91931	B Memory (CD5-)
P6 newB:1896	B IgA 38+	CE	X	0.609	0.391	CI_CE	X	X	0.523086	0.682344	0.317656	0.476914	0.667	0.578	Good	91932	invnorm_R_immuno_91932	B Memory (CD5-)
P6 newB:1897	B IgA 38+	AE	0.395	X	0.605	CI_AE	0.21852	0.54495	X	X	0.45505	0.78148	0.399	0.192	Good	91933	invnorm_R_immuno_91933	B Memory (CD5-)
P6 newB:1898	B IgA 38+	AE	0.326	X	0.674	CI_AE	0.15319	0.478035	X	X	0.521965	0.84681	0.367	0.152	Good	91934	invnorm_R_immuno_91934	B Memory (CD5-)
P6 newB:1899	B IgA 38+	CE	X	0.29	0.71	CI_CE	X	X	0.169954	0.401956	0.598044	0.830046	0.349	0.286	Good	91935	invnorm_R_immuno_91935	B Memory (CD5-)
P6 newB:19	B IgA 38+	CE	X	0.335	0.665	CI_CE	X	X	0.218348	0.441268	0.558732	0.781652	0.377	0.315	Good	91936	invnorm_R_immuno_91936	B Memory (CD5-)
P6 newB:1900	B IgA 38+	CE	X	0.391	0.609	CI_CE	X	X	0.280173	0.491691	0.508309	0.719827	0.303	0.434	Good	91938	invnorm_R_immuno_91938	B Memory (CD5-)
P6 newB:1901	B IgA 38+	CE	X	0.364	0.636	CI_CE	X	X	0.250354	0.466908	0.533092	0.749646	0.286	0.398	Good	91939	invnorm_R_immuno_91939	B Memory (CD5-)
P6 newB:1902	B IgA 38+	AE	0.312	X	0.688	CI_AE	0.130876	0.473629	X	X	0.526371	0.869124	0.39	0.089	Good	91940	invnorm_R_immuno_91940	B Memory (CD5-)
P6 newB:1903	B IgA 38+	CE	X	0.444	0.556	CI_CE	X	X	0.337019	0.539877	0.460123	0.662981	0.342	0.483	Good	91941	invnorm_R_immuno_91941	B Memory (CD5-)
P6 newB:1905	B IgA 38+	CE	X	0.251	0.749	CI_CE	X	X	0.128537	0.365316	0.634684	0.871463	0.172	0.305	Good	91943	invnorm_R_immuno_91943	B Memory (CD5-)
P6 newB:1906	B IgA 38+	CE	X	0.479	0.521	CI_CE	X	X	0.375962	0.570759	0.429241	0.624038	0.331	0.538	Good	91944	invnorm_R_immuno_91944	B Memory (CD5-)
P6 newB:1907	B IgA 38+	CE	X	0.391	0.609	CI_CE	X	X	0.278477	0.493569	0.506431	0.721523	0.134	0.488	Good	91945	invnorm_R_immuno_91945	B Memory (CD5-)
P6 newB:1908	B IgA 38+	CE	X	0.206	0.794	CI_CE	X	X	0.0804069	0.324236	0.675764	0.919593	0.108	0.279	Good	91946	invnorm_R_immuno_91946	B Memory (CD5-)
P6 newB:1909	B IgA 38+	ACE	0.311	0.36	0.329	CI_ACE	0.00643094	0.595142	0.114742	0.577364	0.238856	0.45958	0.684	0.512	Good	91947	invnorm_R_immuno_91947	B Memory (CD5-)
P6 newB:1910	B IgA 38+	CE	X	0.581	0.419	CI_CE	X	X	0.491561	0.657417	0.342583	0.508439	0.706	0.514	Good	91949	invnorm_R_immuno_91949	B Memory (CD5-)
P6 newB:1911	B IgA 38+	CE	X	0.604	0.396	CI_CE	X	X	0.517565	0.67815	0.32185	0.482435	0.636	0.59	Good	91950	invnorm_R_immuno_91950	B Memory (CD5-)
P6 newB:1912	B IgA 38+	ACE	0.362	0.34	0.298	CI_ACE	0.0778632	0.636032	0.0984669	0.550737	0.215878	0.416223	0.721	0.515	Good	91951	invnorm_R_immuno_91951	B Memory (CD5-)
P6 newB:1913	B IgA 38+	CE	X	0.581	0.419	CI_CE	X	X	0.492658	0.658107	0.341893	0.507342	0.713	0.506	Good	91952	invnorm_R_immuno_91952	B Memory (CD5-)
P6 newB:1914	B IgA 38+	CE	X	0.597	0.403	CI_CE	X	X	0.509165	0.671752	0.328248	0.490835	0.638	0.572	Good	91953	invnorm_R_immuno_91953	B Memory (CD5-)
P6 newB:1915	B IgA 38+	AE	0.632	X	0.368	CI_AE	0.50254	0.730427	X	X	0.269573	0.49746	0.577	0.375	Good	91954	invnorm_R_immuno_91954	B Memory (CD5-)
P6 newB:1916	B IgA 38+	CE	X	0.389	0.611	CI_CE	X	X	0.278188	0.490303	0.509697	0.721812	0.39	0.402	Good	91955	invnorm_R_immuno_91955	B Memory (CD5-)
P6 newB:1917	B IgA 38+	CE	X	0.107	0.893	CI_CE	X	X	1.3824e-14	0.231542	0.768458	1	-0.013	0.192	Good	91956	invnorm_R_immuno_91956	B Memory (CD5-)
P6 newB:1918	B IgA 38+	AE	0.72	X	0.28	CI_AE	0.623551	0.791575	X	X	0.208425	0.376449	0.733	0.438	Good	91957	invnorm_R_immuno_91957	B Memory (CD5-)
P6 newB:1919	B IgA 38+	CE	X	0.574	0.426	CI_CE	X	X	0.483687	0.651486	0.348514	0.516313	0.661	0.525	Good	91958	invnorm_R_immuno_91958	B Memory (CD5-)
P6 newB:1920	B IgA 38+	CE	X	0.608	0.392	CI_CE	X	X	0.522255	0.681867	0.318133	0.477745	0.636	0.594	Good	91960	invnorm_R_immuno_91960	B Memory (CD5-)
P6 newB:1921	B IgA 38+	AE	0.703	X	0.297	CI_AE	0.598496	0.780612	X	X	0.219388	0.401504	0.708	0.403	Good	91961	invnorm_R_immuno_91961	B Memory (CD5-)
P6 newB:1922	B IgA 38+	CE	X	0.552	0.448	CI_CE	X	X	0.4585	0.632517	0.367483	0.5415	0.653	0.493	Good	91962	invnorm_R_immuno_91962	B Memory (CD5-)
P6 newB:1923	B IgA 38+	CE	X	0.6	0.4	CI_CE	X	X	0.512129	0.674408	0.325592	0.487871	0.632	0.581	Good	91963	invnorm_R_immuno_91963	B Memory (CD5-)
P6 newB:1924	B IgA 38+	AE	0.59	X	0.41	CI_AE	0.433897	0.707367	X	X	0.292633	0.566103	0.594	0.244	Good	91964	invnorm_R_immuno_91964	B Memory (CD5-)
P6 newB:1925	B IgA 38+	AE	0.433	X	0.567	CI_AE	0.259298	0.578369	X	X	0.421631	0.740702	0.452	0.181	Good	91965	invnorm_R_immuno_91965	B Memory (CD5-)
P6 newB:1936	B IgA 38+	ACE	0.321	0.216	0.463	CI_ACE	1.9531e-17	0.650503	1.10825e-14	0.481687	0.336358	0.640312	0.531	0.382	Good	91977	invnorm_R_immuno_91977	B Memory (CD5-)
P6 newB:1937	B IgA 38+	ACE	0.318	0.215	0.468	CI_ACE	1.89873e-15	0.647371	1.09904e-14	0.480494	0.339997	0.645188	0.528	0.379	Good	91978	invnorm_R_immuno_91978	B Memory (CD5-)
P6 newB:1938	B IgA 38+	AE	0.381	X	0.619	CI_AE	0.218947	0.522202	X	X	0.477798	0.781053	0.388	0.198	Good	91979	invnorm_R_immuno_91979	B Memory (CD5-)
P6 newB:1939	B IgA 38+	AE	0.619	X	0.381	CI_AE	0.496712	0.714536	X	X	0.285464	0.503288	0.598	0.394	Good	91980	invnorm_R_immuno_91980	B Memory (CD5-)
P6 newB:1940	B IgA 38+	AE	0.605	X	0.395	CI_AE	0.477951	0.704157	X	X	0.295843	0.522049	0.58	0.382	Good	91982	invnorm_R_immuno_91982	B Memory (CD5-)
P6 newB:1941	B IgA 38+	CE	X	0.071	0.929	CI_CE	X	X	9.41267e-19	0.194997	0.805003	1	0.01	0.106	Good	91983	invnorm_R_immuno_91983	B Memory (CD5-)
P6 newB:1943	B IgA 38+	CE	X	0.313	0.687	CI_CE	X	X	0.194741	0.421306	0.578694	0.805259	0.339	0.315	Good	91985	invnorm_R_immuno_91985	B Memory (CD5-)
P6 newB:1945	B IgA 38+	AE	0.6	X	0.4	CI_AE	0.465914	0.703515	X	X	0.296485	0.534086	0.554	0.357	Good	91987	invnorm_R_immuno_91987	B Memory (CD5-)
P6 newB:1946	B IgA 38+	AE	0.595	X	0.405	CI_AE	0.459969	0.699818	X	X	0.300182	0.540031	0.55	0.354	Good	91988	invnorm_R_immuno_91988	B Memory (CD5-)
P6 newB:1948	B IgA 38+	AE	0.629	X	0.371	CI_AE	0.50336	0.724896	X	X	0.275104	0.49664	0.603	0.371	Good	91990	invnorm_R_immuno_91990	B Memory (CD5-)
P6 newB:1949	B IgA 38+	AE	0.619	X	0.381	CI_AE	0.48976	0.717495	X	X	0.282505	0.51024	0.591	0.363	Good	91991	invnorm_R_immuno_91991	B Memory (CD5-)
P6 newB:1950	B IgA 38+	CE	X	0.199	0.801	CI_CE	X	X	0.0766004	0.315941	0.684059	0.9234	0.195	0.204	Good	91993	invnorm_R_immuno_91993	B Memory (CD5-)
P6 newB:1952	B IgA 38+	CE	X	0.362	0.638	CI_CE	X	X	0.247555	0.466123	0.533877	0.752445	0.403	0.352	Good	91995	invnorm_R_immuno_91995	B Memory (CD5-)
P6 newB:1954	B IgA 38+	CE	X	0.382	0.618	CI_CE	X	X	0.269344	0.484675	0.515325	0.730656	0.357	0.391	Good	91997	invnorm_R_immuno_91997	B Memory (CD5-)
P6 newB:1956	B IgA 38+	CE	X	0.162	0.838	CI_CE	X	X	0.0349927	0.28291	0.71709	0.965007	0.183	0.154	Good	91999	invnorm_R_immuno_91999	B Memory (CD5-)
P6 newB:1957	B IgA 38+	CE	X	0.372	0.628	CI_CE	X	X	0.258643	0.475873	0.524127	0.741357	0.327	0.393	Good	92000	invnorm_R_immuno_92000	B Memory (CD5-)
P6 newB:1959	B IgA 38+	AE	0.319	X	0.681	CI_AE	0.144798	0.472717	X	X	0.527283	0.855202	0.28	0.201	Good	92002	invnorm_R_immuno_92002	B Memory (CD5-)
P6 newB:1960	B IgA 38+	CE	X	0.331	0.669	CI_CE	X	X	0.213235	0.43917	0.56083	0.786765	0.244	0.373	Good	92004	invnorm_R_immuno_92004	B Memory (CD5-)
P6 newB:1963	B IgA 38+	CE	X	0.494	0.506	CI_CE	X	X	0.394048	0.583061	0.416939	0.605952	0.624	0.415	Good	92007	invnorm_R_immuno_92007	B Memory (CD5-)
P6 newB:1964	B IgA 38+	CE	X	0.491	0.509	CI_CE	X	X	0.390375	0.580148	0.419852	0.609625	0.619	0.404	Good	92008	invnorm_R_immuno_92008	B Memory (CD5-)
P6 newB:1965	B IgA 38+	CE	X	0.021	0.979	CI_CE	X	X	1.45496e-16	0.146501	0.853499	1	-0.034	0.048	Good	92009	invnorm_R_immuno_92009	B Memory (CD5-)
P6 newB:1966	B IgA 38+	ACE	0.265	0.294	0.442	CI_ACE	1.09835e-17	0.613721	2.55336e-15	0.540827	0.330571	0.58826	0.622	0.394	Good	92010	invnorm_R_immuno_92010	B Memory (CD5-)
P6 newB:1967	B IgA 38+	CE	X	0.475	0.525	CI_CE	X	X	0.372358	0.566152	0.433848	0.627642	0.603	0.391	Good	92011	invnorm_R_immuno_92011	B Memory (CD5-)
P6 newB:1968	B IgA 38+	CE	X	0.135	0.865	CI_CE	X	X	0.00945946	0.256539	0.743461	0.990541	0.111	0.151	Good	92012	invnorm_R_immuno_92012	B Memory (CD5-)
P6 newB:1969	B IgA 38+	AE	0.41	X	0.59	CI_AE	0.246328	0.54845	X	X	0.45155	0.753672	0.393	0.251	Good	92013	invnorm_R_immuno_92013	B Memory (CD5-)
P6 newB:1970	B IgA 38+	AE	0.384	X	0.616	CI_AE	0.21088	0.532662	X	X	0.467338	0.78912	0.371	0.212	Good	92015	invnorm_R_immuno_92015	B Memory (CD5-)
P6 newB:1975	B IgA 38+	AE	0.67	X	0.33	CI_AE	0.55029	0.758815	X	X	0.241185	0.44971	0.724	0.272	Good	92020	invnorm_R_immuno_92020	B Memory (CD5-)
P6 newB:1976	B IgA 38+	AE	0.659	X	0.341	CI_AE	0.537691	0.750536	X	X	0.249464	0.462309	0.716	0.267	Good	92021	invnorm_R_immuno_92021	B Memory (CD5-)
P6 newB:1977	B IgA 38+	AE	0.196	X	0.804	CI_AE	0.0176281	0.362761	X	X	0.637239	0.982372	0.223	0.082	Good	92022	invnorm_R_immuno_92022	B Memory (CD5-)
P6 newB:1978	B IgA 38+	AE	0.317	X	0.683	CI_AE	0.117957	0.496351	X	X	0.503649	0.882043	0.431	0.035	Good	92023	invnorm_R_immuno_92023	B Memory (CD5-)
P6 newB:1979	B IgA 38+	AE	0.339	X	0.661	CI_AE	0.13831	0.519227	X	X	0.480773	0.86169	0.473	0.03	Good	92024	invnorm_R_immuno_92024	B Memory (CD5-)
P6 newB:1981	B IgA 38+	CE	X	0.374	0.626	CI_CE	X	X	0.259413	0.478076	0.521924	0.740587	0.379	0.367	Good	92027	invnorm_R_immuno_92027	B Memory (CD5-)
P6 newB:1983	B IgA 38+	AE	0.256	X	0.744	CI_AE	0.0746329	0.42015	X	X	0.57985	0.925367	0.23	0.15	Good	92029	invnorm_R_immuno_92029	B Memory (CD5-)
P6 newB:1984	B IgA 38+	CE	X	0.388	0.612	CI_CE	X	X	0.276435	0.489804	0.510196	0.723565	0.373	0.399	Good	92030	invnorm_R_immuno_92030	B Memory (CD5-)
P6 newB:1986	B IgA 38+	AE	0.357	X	0.643	CI_AE	0.182873	0.50742	X	X	0.49258	0.817127	0.326	0.205	Good	92032	invnorm_R_immuno_92032	B Memory (CD5-)
P6 newB:1987	B IgA 38+	CE	X	0.29	0.71	CI_CE	X	X	0.168693	0.402048	0.597952	0.831307	0.24	0.306	Good	92033	invnorm_R_immuno_92033	B Memory (CD5-)
P6 newB:1990	B IgA 38+	AE	0.694	X	0.306	CI_AE	0.592037	0.771186	X	X	0.228814	0.407963	0.707	0.424	Good	92037	invnorm_R_immuno_92037	B Memory (CD5-)
P6 newB:1991	B IgA 38+	AE	0.701	X	0.299	CI_AE	0.602742	0.775494	X	X	0.224506	0.397258	0.716	0.446	Good	92038	invnorm_R_immuno_92038	B Memory (CD5-)
P6 newB:1993	B IgA 38+	AE	0.684	X	0.316	CI_AE	0.577341	0.764182	X	X	0.235818	0.422659	0.686	0.416	Good	92040	invnorm_R_immuno_92040	B Memory (CD5-)
P6 newB:1994	B IgA 38+	AE	0.701	X	0.299	CI_AE	0.600251	0.776863	X	X	0.223137	0.399749	0.707	0.436	Good	92041	invnorm_R_immuno_92041	B Memory (CD5-)
P6 newB:1996	B IgA 38+	AE	0.517	X	0.483	CI_AE	0.353895	0.646211	X	X	0.353789	0.646105	0.495	0.262	Good	92043	invnorm_R_immuno_92043	B Memory (CD5-)
P6 newB:1997	B IgA 38+	AE	0.521	X	0.479	CI_AE	0.368403	0.643564	X	X	0.356436	0.631597	0.48	0.322	Good	92044	invnorm_R_immuno_92044	B Memory (CD5-)
P6 newB:20	B IgA 38+	AE	0.396	X	0.604	CI_AE	0.232914	0.537051	X	X	0.462949	0.767086	0.467	0.124	Good	92048	invnorm_R_immuno_92048	B Memory (CD5-)
P6 newB:2002	B IgA 38+	AE	0.725	X	0.275	CI_AE	0.617816	0.801518	X	X	0.198482	0.382184	0.732	0.341	Good	92052	invnorm_R_immuno_92052	B Memory (CD5-)
P6 newB:2003	B IgA 38+	AE	0.74	X	0.26	CI_AE	0.638712	0.812637	X	X	0.187363	0.361288	0.746	0.357	Good	92053	invnorm_R_immuno_92053	B Memory (CD5-)
P6 newB:2005	B IgA 38+	AE	0.589	X	0.411	CI_AE	0.427061	0.709573	X	X	0.290427	0.572939	0.568	0.24	Good	92055	invnorm_R_immuno_92055	B Memory (CD5-)
P6 newB:2006	B IgA 38+	AE	0.566	X	0.434	CI_AE	0.408093	0.687209	X	X	0.312791	0.591907	0.548	0.259	Good	92056	invnorm_R_immuno_92056	B Memory (CD5-)
P6 newB:2011	B IgA 38+	AE	0.425	X	0.575	CI_AE	0.259615	0.565364	X	X	0.434636	0.740385	0.414	0.21	Good	92062	invnorm_R_immuno_92062	B Memory (CD5-)
P6 newB:2012	B IgA 38+	AE	0.354	X	0.646	CI_AE	0.179791	0.504716	X	X	0.495284	0.820209	0.313	0.199	Good	92063	invnorm_R_immuno_92063	B Memory (CD5-)
P6 newB:2017	B IgA 38+	AE	0.634	X	0.366	CI_AE	0.509888	0.728562	X	X	0.271438	0.490112	0.598	0.379	Good	92068	invnorm_R_immuno_92068	B Memory (CD5-)
P6 newB:2018	B IgA 38+	AE	0.63	X	0.37	CI_AE	0.504122	0.725619	X	X	0.274381	0.495878	0.593	0.373	Good	92069	invnorm_R_immuno_92069	B Memory (CD5-)
P6 newB:2019	B IgA 38+	CE	X	0.27	0.73	CI_CE	X	X	0.150439	0.382363	0.617637	0.849561	0.273	0.271	Good	92070	invnorm_R_immuno_92070	B Memory (CD5-)
P6 newB:2020	B IgA 38+	AE	0.637	X	0.363	CI_AE	0.517742	0.729362	X	X	0.270638	0.482258	0.625	0.386	Good	92072	invnorm_R_immuno_92072	B Memory (CD5-)
P6 newB:2021	B IgA 38+	AE	0.626	X	0.374	CI_AE	0.501194	0.721837	X	X	0.278163	0.498806	0.594	0.382	Good	92073	invnorm_R_immuno_92073	B Memory (CD5-)
P6 newB:2022	B IgA 38+	CE	X	0.195	0.805	CI_CE	X	X	0.07301	0.311435	0.688565	0.92699	0.096	0.24	Good	92074	invnorm_R_immuno_92074	B Memory (CD5-)
P6 newB:2029	B IgA 38+	AE	0.649	X	0.351	CI_AE	0.525903	0.74124	X	X	0.25876	0.474097	0.623	0.368	Good	92081	invnorm_R_immuno_92081	B Memory (CD5-)
P6 newB:2030	B IgA 38+	AE	0.634	X	0.366	CI_AE	0.507767	0.730078	X	X	0.269922	0.492233	0.599	0.369	Good	92083	invnorm_R_immuno_92083	B Memory (CD5-)
P6 newB:2031	B IgA 38+	CE	X	0.219	0.781	CI_CE	X	X	0.0977892	0.33394	0.66606	0.902211	0.18	0.24	Good	92084	invnorm_R_immuno_92084	B Memory (CD5-)
P6 newB:2489	B IgA 38+	AE	0.488	X	0.512	CI_AE	0.321979	0.622732	X	X	0.377268	0.678021	0.401	0.276	Good	92591	invnorm_R_immuno_92591	B Memory (CD5-)
P6 newB:2490	B IgA 38+	AE	0.477	X	0.523	CI_AE	0.31691	0.607083	X	X	0.392917	0.68309	0.395	0.292	Good	92593	invnorm_R_immuno_92593	B Memory (CD5-)
P6 newB:2494	B IgA 38+	AE	0.49	X	0.51	CI_AE	0.337313	0.615378	X	X	0.384622	0.662687	0.511	0.242	Good	92597	invnorm_R_immuno_92597	B Memory (CD5-)
P6 newB:2495	B IgA 38+	AE	0.487	X	0.513	CI_AE	0.335866	0.611446	X	X	0.388554	0.664134	0.513	0.244	Good	92598	invnorm_R_immuno_92598	B Memory (CD5-)
P6 newB:2497	B IgA 38+	AE	0.519	X	0.481	CI_AE	0.376799	0.634239	X	X	0.365761	0.623201	0.526	0.299	Good	92600	invnorm_R_immuno_92600	B Memory (CD5-)
P6 newB:2498	B IgA 38+	AE	0.52	X	0.48	CI_AE	0.379094	0.635571	X	X	0.364429	0.620906	0.536	0.295	Good	92601	invnorm_R_immuno_92601	B Memory (CD5-)
P6 newB:2499	B IgA 38+	CE	X	0.178	0.822	CI_CE	X	X	0.0510833	0.299229	0.700771	0.948917	0.086	0.239	Good	92602	invnorm_R_immuno_92602	B Memory (CD5-)
P6 newB:2503	B IgA 38+	AE	0.395	X	0.605	CI_AE	0.229663	0.537943	X	X	0.462057	0.770337	0.47	0.122	Good	92608	invnorm_R_immuno_92608	B Memory (CD5-)
P6 newB:2504	B IgA 38+	AE	0.41	X	0.59	CI_AE	0.254699	0.544657	X	X	0.455343	0.745301	0.491	0.139	Good	92609	invnorm_R_immuno_92609	B Memory (CD5-)
P6 newB:2505	B IgA 38+	AE	0.412	X	0.588	CI_AE	0.2554	0.547574	X	X	0.452426	0.7446	0.497	0.133	Good	92610	invnorm_R_immuno_92610	B Memory (CD5-)
P6 newB:2508	B IgA 38+	CE	X	0.317	0.683	CI_CE	X	X	0.199407	0.425426	0.574574	0.800593	0.36	0.297	Good	92613	invnorm_R_immuno_92613	B Memory (CD5-)
P6 newB:2509	B IgA 38+	AE	0.51	X	0.49	CI_AE	0.353971	0.635501	X	X	0.364499	0.646029	0.465	0.286	Good	92614	invnorm_R_immuno_92614	B Memory (CD5-)
P6 newB:2511	B IgA 38+	AE	0.489	X	0.511	CI_AE	0.337948	0.612395	X	X	0.387605	0.662052	0.443	0.305	Good	92617	invnorm_R_immuno_92617	B Memory (CD5-)
P6 newB:2513	B IgA 38+	CE	X	0.321	0.679	CI_CE	X	X	0.202974	0.429378	0.570622	0.797026	0.325	0.326	Good	92619	invnorm_R_immuno_92619	B Memory (CD5-)
P6 newB:2517	B IgA 38+	AE	0.524	X	0.476	CI_AE	0.38428	0.638651	X	X	0.361349	0.61572	0.557	0.282	Good	92623	invnorm_R_immuno_92623	B Memory (CD5-)
P6 newB:2518	B IgA 38+	AE	0.508	X	0.492	CI_AE	0.362195	0.628131	X	X	0.371869	0.637805	0.533	0.268	Good	92624	invnorm_R_immuno_92624	B Memory (CD5-)
P6 newB:2520	B IgA 38+	AE	0.531	X	0.469	CI_AE	0.395831	0.641008	X	X	0.358992	0.604169	0.564	0.306	Good	92627	invnorm_R_immuno_92627	B Memory (CD5-)
P6 newB:2521	B IgA 38+	AE	0.546	X	0.454	CI_AE	0.412103	0.653758	X	X	0.346242	0.587897	0.581	0.31	Good	92628	invnorm_R_immuno_92628	B Memory (CD5-)
P6 newB:2522	B IgA 38+	CE	X	0.12	0.88	CI_CE	X	X	6.54092e-19	0.243785	0.756215	1	0.159	0.103	Good	92629	invnorm_R_immuno_92629	B Memory (CD5-)
P6 newB:2526	B IgA 38+	AE	0.497	X	0.503	CI_AE	0.355965	0.614427	X	X	0.385573	0.644035	0.55	0.244	Good	92633	invnorm_R_immuno_92633	B Memory (CD5-)
P6 newB:2527	B IgA 38+	AE	0.492	X	0.508	CI_AE	0.35104	0.609966	X	X	0.390034	0.64896	0.549	0.24	Good	92634	invnorm_R_immuno_92634	B Memory (CD5-)
P6 newB:2529	B IgA 38+	AE	0.494	X	0.506	CI_AE	0.355243	0.609016	X	X	0.390984	0.644757	0.564	0.228	Good	92636	invnorm_R_immuno_92636	B Memory (CD5-)
P6 newB:2530	B IgA 38+	AE	0.5	X	0.5	CI_AE	0.360624	0.61605	X	X	0.38395	0.639376	0.582	0.206	Good	92638	invnorm_R_immuno_92638	B Memory (CD5-)
P6 newB:2532	B IgA 38+	AE	0.445	X	0.555	CI_AE	0.291847	0.57451	X	X	0.42549	0.708153	0.489	0.19	Good	92640	invnorm_R_immuno_92640	B Memory (CD5-)
P6 newB:2533	B IgA 38+	AE	0.356	X	0.644	CI_AE	0.197865	0.494868	X	X	0.505132	0.802135	0.442	0.117	Good	92641	invnorm_R_immuno_92641	B Memory (CD5-)
P6 newB:2540	B IgA 38+	CE	X	0.217	0.783	CI_CE	X	X	0.0945165	0.333233	0.666767	0.905483	0.242	0.207	Good	92649	invnorm_R_immuno_92649	B Memory (CD5-)
P6 newB:2541	B IgA 38+	CE	X	0.211	0.789	CI_CE	X	X	0.0877719	0.32717	0.67283	0.912228	0.233	0.202	Good	92650	invnorm_R_immuno_92650	B Memory (CD5-)
P6 newB:2543	B IgA 38+	CE	X	0.217	0.783	CI_CE	X	X	0.0938559	0.332726	0.667274	0.906144	0.249	0.199	Good	92652	invnorm_R_immuno_92652	B Memory (CD5-)
P6 newB:2544	B IgA 38+	CE	X	0.214	0.786	CI_CE	X	X	0.091359	0.330575	0.669425	0.908641	0.233	0.206	Good	92653	invnorm_R_immuno_92653	B Memory (CD5-)
P6 newB:2549	B IgA 38+	CE	X	0.198	0.802	CI_CE	X	X	0.0757633	0.315058	0.684942	0.924237	0.263	0.164	Good	92658	invnorm_R_immuno_92658	B Memory (CD5-)
P6 newB:2550	B IgA 38+	CE	X	0.212	0.788	CI_CE	X	X	0.0904991	0.327749	0.672251	0.909501	0.265	0.187	Good	92660	invnorm_R_immuno_92660	B Memory (CD5-)
P6 newB:2551	B IgA 38+	CE	X	0.213	0.787	CI_CE	X	X	0.0898073	0.328836	0.671164	0.910193	0.273	0.18	Good	92661	invnorm_R_immuno_92661	B Memory (CD5-)
P6 newB:2554	B IgA 38+	CE	X	0.402	0.598	CI_CE	X	X	0.291865	0.500875	0.499125	0.708135	0.379	0.416	Good	92664	invnorm_R_immuno_92664	B Memory (CD5-)
P6 newB:2555	B IgA 38+	CE	X	0.364	0.636	CI_CE	X	X	0.251452	0.467433	0.532567	0.748548	0.328	0.384	Good	92665	invnorm_R_immuno_92665	B Memory (CD5-)
P6 newB:2556	B IgA 38+	AE	0.211	X	0.789	CI_AE	0.0296354	0.379529	X	X	0.620471	0.970365	0.247	0.101	Good	92666	invnorm_R_immuno_92666	B Memory (CD5-)
P6 newB:2557	B IgA 38+	CE	X	0.395	0.605	CI_CE	X	X	0.285133	0.494702	0.505298	0.714867	0.367	0.408	Good	92667	invnorm_R_immuno_92667	B Memory (CD5-)
P6 newB:2558	B IgA 38+	CE	X	0.363	0.637	CI_CE	X	X	0.250395	0.466524	0.533476	0.749605	0.327	0.381	Good	92668	invnorm_R_immuno_92668	B Memory (CD5-)
P6 newB:2559	B IgA 38+	CE	X	0.266	0.734	CI_CE	X	X	0.142954	0.380021	0.619979	0.857046	0.162	0.334	Good	92669	invnorm_R_immuno_92669	B Memory (CD5-)
P6 newB:2563	B IgA 38+	CE	X	0.444	0.556	CI_CE	X	X	0.337244	0.539928	0.460072	0.662756	0.527	0.402	Good	92674	invnorm_R_immuno_92674	B Memory (CD5-)
P6 newB:2564	B IgA 38+	CE	X	0.429	0.571	CI_CE	X	X	0.320191	0.526425	0.473575	0.679809	0.512	0.386	Good	92675	invnorm_R_immuno_92675	B Memory (CD5-)
P6 newB:2565	B IgA 38+	AE	0.271	X	0.729	CI_AE	0.100665	0.425728	X	X	0.574272	0.899335	0.291	0.159	Good	92676	invnorm_R_immuno_92676	B Memory (CD5-)
P6 newB:2566	B IgA 38+	CE	X	0.453	0.547	CI_CE	X	X	0.347511	0.546437	0.453563	0.652489	0.55	0.398	Good	92677	invnorm_R_immuno_92677	B Memory (CD5-)
P6 newB:2567	B IgA 38+	CE	X	0.434	0.566	CI_CE	X	X	0.325445	0.530539	0.469461	0.674555	0.511	0.39	Good	92678	invnorm_R_immuno_92678	B Memory (CD5-)
P6 newB:2568	B IgA 38+	CE	X	0.252	0.748	CI_CE	X	X	0.131277	0.365777	0.634223	0.868723	0.28	0.25	Good	92679	invnorm_R_immuno_92679	B Memory (CD5-)
P6 newB:2571	B IgA 38+	CE	X	0.369	0.631	CI_CE	X	X	0.253485	0.473849	0.526151	0.746515	0.223	0.445	Good	92683	invnorm_R_immuno_92683	B Memory (CD5-)
P6 newB:2572	B IgA 38+	AE	0.578	X	0.422	CI_AE	0.448478	0.681691	X	X	0.318309	0.551522	0.616	0.305	Good	92684	invnorm_R_immuno_92684	B Memory (CD5-)
P6 newB:2573	B IgA 38+	AE	0.57	X	0.43	CI_AE	0.438734	0.674358	X	X	0.325642	0.561266	0.613	0.296	Good	92685	invnorm_R_immuno_92685	B Memory (CD5-)
P6 newB:2574	B IgA 38+	AE	0.311	X	0.689	CI_AE	0.138783	0.463377	X	X	0.536623	0.861217	0.303	0.171	Good	92686	invnorm_R_immuno_92686	B Memory (CD5-)
P6 newB:2575	B IgA 38+	AE	0.564	X	0.436	CI_AE	0.43302	0.668853	X	X	0.331147	0.56698	0.618	0.278	Good	92687	invnorm_R_immuno_92687	B Memory (CD5-)
P6 newB:2576	B IgA 38+	AE	0.551	X	0.449	CI_AE	0.42023	0.657089	X	X	0.342911	0.57977	0.617	0.271	Good	92688	invnorm_R_immuno_92688	B Memory (CD5-)
P6 newB:2578	B IgA 38+	CE	X	0.24	0.76	CI_CE	X	X	0.116663	0.35592	0.64408	0.883337	0.204	0.271	Good	92690	invnorm_R_immuno_92690	B Memory (CD5-)
P6 newB:2581	B IgA 38+	CE	X	0.373	0.627	CI_CE	X	X	0.260374	0.475896	0.524104	0.739626	0.332	0.395	Good	92694	invnorm_R_immuno_92694	B Memory (CD5-)
P6 newB:2582	B IgA 38+	CE	X	0.363	0.637	CI_CE	X	X	0.249745	0.466126	0.533874	0.750255	0.308	0.393	Good	92695	invnorm_R_immuno_92695	B Memory (CD5-)
P6 newB:2583	B IgA 38+	AE	0.2	X	0.8	CI_AE	0.0169279	0.370971	X	X	0.629029	0.983072	0.246	0.082	Good	92696	invnorm_R_immuno_92696	B Memory (CD5-)
P6 newB:2584	B IgA 38+	CE	X	0.378	0.622	CI_CE	X	X	0.265479	0.479458	0.520542	0.734521	0.33	0.402	Good	92697	invnorm_R_immuno_92697	B Memory (CD5-)
P6 newB:2585	B IgA 38+	CE	X	0.359	0.641	CI_CE	X	X	0.244612	0.462736	0.537264	0.755388	0.327	0.375	Good	92698	invnorm_R_immuno_92698	B Memory (CD5-)
P6 newB:2586	B IgA 38+	CE	X	0.263	0.737	CI_CE	X	X	0.140169	0.376717	0.623283	0.859831	0.148	0.341	Good	92699	invnorm_R_immuno_92699	B Memory (CD5-)
P6 newB:2587	B IgA 38+	AE	0.546	X	0.454	CI_AE	0.40379	0.659181	X	X	0.340819	0.59621	0.527	0.289	Good	92700	invnorm_R_immuno_92700	B Memory (CD5-)
P6 newB:2588	B IgA 38+	CE	X	0.303	0.697	CI_CE	X	X	0.182718	0.413518	0.586482	0.817282	0.357	0.272	Good	92701	invnorm_R_immuno_92701	B Memory (CD5-)
P6 newB:2589	B IgA 38+	CE	X	0.42	0.58	CI_CE	X	X	0.307026	0.520969	0.479031	0.692974	0.35	0.445	Good	92702	invnorm_R_immuno_92702	B Memory (CD5-)
P6 newB:2590	B IgA 38+	CE	X	0.491	0.509	CI_CE	X	X	0.388949	0.581313	0.418687	0.611051	0.604	0.423	Good	92704	invnorm_R_immuno_92704	B Memory (CD5-)
P6 newB:2591	B IgA 38+	CE	X	0.486	0.514	CI_CE	X	X	0.382985	0.576679	0.423321	0.617015	0.601	0.415	Good	92705	invnorm_R_immuno_92705	B Memory (CD5-)
P6 newB:2593	B IgA 38+	CE	X	0.498	0.502	CI_CE	X	X	0.397542	0.586008	0.413992	0.602458	0.62	0.418	Good	92707	invnorm_R_immuno_92707	B Memory (CD5-)
P6 newB:2594	B IgA 38+	CE	X	0.474	0.526	CI_CE	X	X	0.369957	0.565861	0.434139	0.630043	0.592	0.399	Good	92708	invnorm_R_immuno_92708	B Memory (CD5-)
P6 newB:2595	B IgA 38+	CE	X	0.234	0.766	CI_CE	X	X	0.11244	0.348958	0.651042	0.88756	0.222	0.249	Good	92709	invnorm_R_immuno_92709	B Memory (CD5-)
P6 newB:2598	B IgA 38+	CE	X	0.247	0.753	CI_CE	X	X	0.125362	0.361713	0.638287	0.874638	0.193	0.277	Good	92712	invnorm_R_immuno_92712	B Memory (CD5-)
P6 newB:2599	B IgA 38+	CE	X	0.503	0.497	CI_CE	X	X	0.402538	0.591502	0.408498	0.597462	0.634	0.426	Good	92713	invnorm_R_immuno_92713	B Memory (CD5-)
P6 newB:2600	B IgA 38+	CE	X	0.497	0.503	CI_CE	X	X	0.395448	0.585782	0.414218	0.604552	0.636	0.417	Good	92716	invnorm_R_immuno_92716	B Memory (CD5-)
P6 newB:2602	B IgA 38+	CE	X	0.502	0.498	CI_CE	X	X	0.400613	0.590296	0.409704	0.599387	0.632	0.419	Good	92718	invnorm_R_immuno_92718	B Memory (CD5-)
P6 newB:2603	B IgA 38+	ACE	0.322	0.267	0.411	CI_ACE	9.76319e-17	0.660393	2.72028e-19	0.528277	0.304742	0.555454	0.644	0.394	Good	92719	invnorm_R_immuno_92719	B Memory (CD5-)
P6 newB:2605	B IgA 38+	CE	X	0.253	0.747	CI_CE	X	X	0.126503	0.371104	0.628896	0.873497	0.3	0.216	Good	92721	invnorm_R_immuno_92721	B Memory (CD5-)
P6 newB:2606	B IgA 38+	CE	X	0.209	0.791	CI_CE	X	X	0.0807525	0.329956	0.670044	0.919247	0.288	0.162	Good	92722	invnorm_R_immuno_92722	B Memory (CD5-)
P6 newB:2611	B IgA 38+	CE	X	0.146	0.854	CI_CE	X	X	0.0185136	0.269483	0.730517	0.981486	0.078	0.181	Good	92728	invnorm_R_immuno_92728	B Memory (CD5-)
P6 newB:2612	B IgA 38+	CE	X	0.1	0.9	CI_CE	X	X	2.78393e-17	0.224398	0.775602	1	-0.016	0.164	Good	92729	invnorm_R_immuno_92729	B Memory (CD5-)
P6 newB:2617	B IgA 38+	CE	X	0.392	0.608	CI_CE	X	X	0.280189	0.492865	0.507135	0.719811	0.456	0.36	Good	92734	invnorm_R_immuno_92734	B Memory (CD5-)
P6 newB:2618	B IgA 38+	CE	X	0.418	0.582	CI_CE	X	X	0.30841	0.515833	0.484167	0.69159	0.49	0.386	Good	92735	invnorm_R_immuno_92735	B Memory (CD5-)
P6 newB:2620	B IgA 38+	CE	X	0.399	0.601	CI_CE	X	X	0.287239	0.499085	0.500915	0.712761	0.462	0.365	Good	92738	invnorm_R_immuno_92738	B Memory (CD5-)
P6 newB:2621	B IgA 38+	CE	X	0.421	0.579	CI_CE	X	X	0.311196	0.518908	0.481092	0.688804	0.516	0.374	Good	92739	invnorm_R_immuno_92739	B Memory (CD5-)
P6 newB:2626	B IgA 38+	CE	X	0.376	0.624	CI_CE	X	X	0.26271	0.479427	0.520573	0.73729	0.484	0.32	Good	92744	invnorm_R_immuno_92744	B Memory (CD5-)
P6 newB:2627	B IgA 38+	CE	X	0.372	0.628	CI_CE	X	X	0.257744	0.475283	0.524717	0.742256	0.487	0.313	Good	92745	invnorm_R_immuno_92745	B Memory (CD5-)
P6 newB:2629	B IgA 38+	AE	0.526	X	0.474	CI_AE	0.38607	0.639819	X	X	0.360181	0.61393	0.513	0.328	Good	92747	invnorm_R_immuno_92747	B Memory (CD5-)
P6 newB:2630	B IgA 38+	CE	X	0.419	0.581	CI_CE	X	X	0.307988	0.518542	0.481458	0.692012	0.538	0.353	Good	92749	invnorm_R_immuno_92749	B Memory (CD5-)
P6 newB:2635	B IgA 38+	CE	X	0.357	0.643	CI_CE	X	X	0.242719	0.461378	0.538622	0.757281	0.319	0.375	Good	92754	invnorm_R_immuno_92754	B Memory (CD5-)
P6 newB:2636	B IgA 38+	CE	X	0.368	0.632	CI_CE	X	X	0.254413	0.471107	0.528893	0.745587	0.34	0.382	Good	92755	invnorm_R_immuno_92755	B Memory (CD5-)
P6 newB:2637	B IgA 38+	CE	X	0.342	0.658	CI_CE	X	X	0.225067	0.448727	0.551273	0.774934	0.278	0.373	Good	92756	invnorm_R_immuno_92756	B Memory (CD5-)
P6 newB:2638	B IgA 38+	AE	0.472	X	0.528	CI_AE	0.312799	0.602961	X	X	0.397039	0.687201	0.457	0.264	Good	92757	invnorm_R_immuno_92757	B Memory (CD5-)
P6 newB:2640	B IgA 38+	CE	X	0.453	0.547	CI_CE	X	X	0.345079	0.548797	0.451203	0.654921	0.554	0.389	Good	92760	invnorm_R_immuno_92760	B Memory (CD5-)
P6 newB:2641	B IgA 38+	CE	X	0.457	0.543	CI_CE	X	X	0.349239	0.552049	0.447951	0.650761	0.547	0.395	Good	92761	invnorm_R_immuno_92761	B Memory (CD5-)
P6 newB:2642	B IgA 38+	CE	X	0.164	0.836	CI_CE	X	X	0.0385048	0.284769	0.715231	0.961495	0.19	0.165	Good	92762	invnorm_R_immuno_92762	B Memory (CD5-)
P6 newB:2643	B IgA 38+	CE	X	0.447	0.553	CI_CE	X	X	0.340151	0.541934	0.458066	0.659849	0.594	0.358	Good	92763	invnorm_R_immuno_92763	B Memory (CD5-)
P6 newB:2644	B IgA 38+	CE	X	0.459	0.541	CI_CE	X	X	0.35345	0.55266	0.44734	0.64655	0.587	0.374	Good	92764	invnorm_R_immuno_92764	B Memory (CD5-)
P6 newB:2645	B IgA 38+	CE	X	0.241	0.759	CI_CE	X	X	0.119059	0.354757	0.645243	0.880941	0.279	0.234	Good	92765	invnorm_R_immuno_92765	B Memory (CD5-)
P6 newB:2650	B IgA 38+	AE	0.601	X	0.399	CI_AE	0.471693	0.701806	X	X	0.298194	0.528307	0.654	0.278	Good	92771	invnorm_R_immuno_92771	B Memory (CD5-)
P6 newB:2651	B IgA 38+	AE	0.599	X	0.401	CI_AE	0.470256	0.699908	X	X	0.300092	0.529744	0.655	0.275	Good	92772	invnorm_R_immuno_92772	B Memory (CD5-)
P6 newB:2652	B IgA 38+	CE	X	0.285	0.715	CI_CE	X	X	0.166284	0.395033	0.604967	0.833716	0.181	0.336	Good	92773	invnorm_R_immuno_92773	B Memory (CD5-)
P6 newB:2654	B IgA 38+	CE	X	0.358	0.642	CI_CE	X	X	0.241397	0.463692	0.536308	0.758603	0.334	0.363	Good	92775	invnorm_R_immuno_92775	B Memory (CD5-)
P6 newB:2655	B IgA 38+	CE	X	0.353	0.647	CI_CE	X	X	0.237639	0.459026	0.540974	0.762361	0.323	0.365	Good	92776	invnorm_R_immuno_92776	B Memory (CD5-)
P6 newB:2656	B IgA 38+	AE	0.397	X	0.603	CI_AE	0.219992	0.547574	X	X	0.452426	0.780008	0.4	0.191	Good	92777	invnorm_R_immuno_92777	B Memory (CD5-)
P6 newB:2657	B IgA 38+	CE	X	0.358	0.642	CI_CE	X	X	0.242678	0.463797	0.536203	0.757322	0.329	0.369	Good	92778	invnorm_R_immuno_92778	B Memory (CD5-)
P6 newB:2659	B IgA 38+	AE	0.55	X	0.45	CI_AE	0.393732	0.672264	X	X	0.327736	0.606268	0.567	0.238	Good	92780	invnorm_R_immuno_92780	B Memory (CD5-)
P6 newB:2663	B IgA 38+	CE	X	0.532	0.468	CI_CE	X	X	0.434706	0.616528	0.383472	0.565294	0.66	0.448	Good	92785	invnorm_R_immuno_92785	B Memory (CD5-)
P6 newB:2664	B IgA 38+	CE	X	0.532	0.468	CI_CE	X	X	0.433871	0.616619	0.383381	0.566129	0.656	0.448	Good	92786	invnorm_R_immuno_92786	B Memory (CD5-)
P6 newB:2665	B IgA 38+	AE	0.195	X	0.805	CI_AE	0.0127742	0.365001	X	X	0.634999	0.987226	0.189	0.108	Good	92787	invnorm_R_immuno_92787	B Memory (CD5-)
P6 newB:2666	B IgA 38+	CE	X	0.502	0.498	CI_CE	X	X	0.401053	0.591109	0.408891	0.598947	0.62	0.428	Good	92788	invnorm_R_immuno_92788	B Memory (CD5-)
P6 newB:2667	B IgA 38+	CE	X	0.503	0.497	CI_CE	X	X	0.401441	0.591373	0.408627	0.598559	0.619	0.427	Good	92789	invnorm_R_immuno_92789	B Memory (CD5-)
P6 newB:2668	B IgA 38+	AE	0.3	X	0.7	CI_AE	0.121127	0.459054	X	X	0.540946	0.878873	0.246	0.19	Good	92790	invnorm_R_immuno_92790	B Memory (CD5-)
P6 newB:2669	B IgA 38+	AE	0.219	X	0.781	CI_AE	0.0532226	0.372124	X	X	0.627876	0.946777	0.244	0.128	Good	92791	invnorm_R_immuno_92791	B Memory (CD5-)
P6 newB:2675	B IgA 38+	AE	0.643	X	0.357	CI_AE	0.526655	0.732287	X	X	0.267713	0.473345	0.663	0.375	Good	92798	invnorm_R_immuno_92798	B Memory (CD5-)
P6 newB:2676	B IgA 38+	AE	0.654	X	0.346	CI_AE	0.539867	0.74152	X	X	0.25848	0.460133	0.673	0.379	Good	92799	invnorm_R_immuno_92799	B Memory (CD5-)
P6 newB:2678	B IgA 38+	CE	X	0.191	0.809	CI_CE	X	X	0.0659724	0.310429	0.689571	0.934028	0.23	0.171	Good	92801	invnorm_R_immuno_92801	B Memory (CD5-)
P6 newB:2679	B IgA 38+	AE	0.234	X	0.766	CI_AE	0.0685576	0.386566	X	X	0.613434	0.931442	0.253	0.141	Good	92802	invnorm_R_immuno_92802	B Memory (CD5-)
P6 newB:2682	B IgA 38+	CE	X	0.154	0.846	CI_CE	X	X	0.0270494	0.275713	0.724287	0.972951	0.183	0.117	Good	92806	invnorm_R_immuno_92806	B Memory (CD5-)
P6 newB:2683	B IgA 38+	CE	X	0.148	0.852	CI_CE	X	X	0.0213307	0.27042	0.72958	0.978669	0.185	0.108	Good	92807	invnorm_R_immuno_92807	B Memory (CD5-)
P6 newB:2686	B IgA 38+	CE	X	0.398	0.602	CI_CE	X	X	0.287236	0.49833	0.50167	0.712764	0.484	0.359	Good	92810	invnorm_R_immuno_92810	B Memory (CD5-)
P6 newB:2687	B IgA 38+	CE	X	0.395	0.605	CI_CE	X	X	0.283863	0.495538	0.504462	0.716137	0.477	0.359	Good	92811	invnorm_R_immuno_92811	B Memory (CD5-)
P6 newB:2689	B IgA 38+	CE	X	0.419	0.581	CI_CE	X	X	0.308952	0.517459	0.482541	0.691048	0.516	0.369	Good	92813	invnorm_R_immuno_92813	B Memory (CD5-)
P6 newB:2690	B IgA 38+	CE	X	0.431	0.569	CI_CE	X	X	0.322707	0.52851	0.47149	0.677293	0.518	0.389	Good	92815	invnorm_R_immuno_92815	B Memory (CD5-)
P6 newB:2696	B IgA 38+	CE	X	0.397	0.603	CI_CE	X	X	0.286183	0.4976	0.5024	0.713817	0.504	0.349	Good	92821	invnorm_R_immuno_92821	B Memory (CD5-)
P6 newB:2697	B IgA 38+	CE	X	0.4	0.6	CI_CE	X	X	0.289617	0.50032	0.49968	0.710383	0.508	0.353	Good	92822	invnorm_R_immuno_92822	B Memory (CD5-)
P6 newB:27	B IgA 38+	CE	X	0.317	0.683	CI_CE	X	X	0.200093	0.424372	0.575628	0.799907	0.186	0.402	Good	92825	invnorm_R_immuno_92825	B Memory (CD5-)
P6 newB:28	B IgA 38+	CE	X	0.2	0.8	CI_CE	X	X	0.0771246	0.316326	0.683674	0.922875	0.268	0.164	Good	92936	invnorm_R_immuno_92936	B Memory (CD5-)
P6 newB:35	B IgA 38+	CE	X	0.662	0.338	CI_CE	X	X	0.584925	0.7272	0.2728	0.415075	0.563	0.704	Good	93714	invnorm_R_immuno_93714	B Memory (CD5-)
P6 newB:4	B IgA 38+	AE	0.458	X	0.542	CI_AE	0.295664	0.591657	X	X	0.408343	0.704336	0.373	0.285	Good	94269	invnorm_R_immuno_94269	B Memory (CD5-)
P6 newB:51	B IgA 38+	CE	X	0.265	0.735	CI_CE	X	X	0.139732	0.38235	0.61765	0.860268	0.329	0.195	Good	95492	invnorm_R_immuno_95492	B Memory (CD5-)
P6 newB:55	B IgA 38+	AE	0.322	X	0.678	CI_AE	0.12688	0.497875	X	X	0.502125	0.87312	0.433	0.036	Good	95936	invnorm_R_immuno_95936	B Memory (CD5-)
P6 newB:72	B IgA 38+	AE	0.408	X	0.592	CI_AE	0.235099	0.554454	X	X	0.445546	0.764901	0.401	0.214	Good	97825	invnorm_R_immuno_97825	B Memory (CD5-)
P6 newB:8	B IgA 38+	CE	X	0.374	0.626	CI_CE	X	X	0.261559	0.47715	0.52285	0.738441	0.344	0.39	Good	98713	invnorm_R_immuno_98713	B Memory (CD5-)
P6 newB:83	B IgA 38+	CE	X	0.613	0.387	CI_CE	X	X	0.527314	0.686159	0.313841	0.472686	0.68	0.576	Good	99047	invnorm_R_immuno_99047	B Memory (CD5-)
P6 newB:1033	B IgA Activated	AE	0.626	X	0.374	CI_AE	0.485203	0.732083	X	X	0.267917	0.514797	0.655	0.231	Good	90369	invnorm_R_immuno_90369	B Memory (CD5-)
P6 newB:1059	B IgA Activated	AE	0.686	X	0.314	CI_AE	0.5637	0.774666	X	X	0.225334	0.4363	0.681	0.299	Good	90657	invnorm_R_immuno_90657	B Memory (CD5-)
P6 newB:1060	B IgA Activated	AE	0.678	X	0.322	CI_AE	0.55573	0.767817	X	X	0.232183	0.44427	0.677	0.301	Good	90669	invnorm_R_immuno_90669	B Memory (CD5-)
P6 newB:1086	B IgA Activated	AE	0.656	X	0.344	CI_AE	0.530066	0.749017	X	X	0.250983	0.469934	0.622	0.34	Good	90957	invnorm_R_immuno_90957	B Memory (CD5-)
P6 newB:1087	B IgA Activated	AE	0.652	X	0.348	CI_AE	0.526561	0.746159	X	X	0.253841	0.473439	0.619	0.342	Good	90968	invnorm_R_immuno_90968	B Memory (CD5-)
P6 newB:1088	B IgA Activated	CE	X	0.228	0.772	CI_CE	X	X	0.103217	0.345398	0.654602	0.896783	0.207	0.227	Good	90979	invnorm_R_immuno_90979	B Memory (CD5-)
P6 newB:1255	B IgA Activated	AE	0.484	X	0.516	CI_AE	0.315345	0.62276	X	X	0.37724	0.684655	0.554	0.139	Good	91221	invnorm_R_immuno_91221	B Memory (CD5-)
P6 newB:1278	B IgA Activated	AE	0.546	X	0.454	CI_AE	0.396536	0.66529	X	X	0.33471	0.603464	0.53	0.263	Good	91246	invnorm_R_immuno_91246	B Memory (CD5-)
P6 newB:1279	B IgA Activated	AE	0.58	X	0.42	CI_AE	0.43407	0.693704	X	X	0.306296	0.56593	0.563	0.271	Good	91247	invnorm_R_immuno_91247	B Memory (CD5-)
P6 newB:1280	B IgA Activated	CE	X	0	1	CI_CE	X	X	5.22251e-21	0.0742322	0.925768	1	-0.221	-0.018	Good	91249	invnorm_R_immuno_91249	B Memory (CD5-)
P6 newB:1301	B IgA Activated	AE	0.519	X	0.481	CI_AE	0.367221	0.641115	X	X	0.358885	0.632779	0.469	0.291	Good	91273	invnorm_R_immuno_91273	B Memory (CD5-)
P6 newB:1486	B IgA Activated	AE	0.565	X	0.435	CI_AE	0.427176	0.674406	X	X	0.325594	0.572824	0.554	0.322	Good	91477	invnorm_R_immuno_91477	B Memory (CD5-)
P6 newB:1487	B IgA Activated	AE	0.565	X	0.435	CI_AE	0.427955	0.67357	X	X	0.32643	0.572045	0.55	0.328	Good	91478	invnorm_R_immuno_91478	B Memory (CD5-)
P6 newB:1513	B IgA Activated	AE	0.618	X	0.382	CI_AE	0.490746	0.715806	X	X	0.284194	0.509254	0.591	0.361	Good	91508	invnorm_R_immuno_91508	B Memory (CD5-)
P6 newB:1514	B IgA Activated	AE	0.616	X	0.384	CI_AE	0.49017	0.713897	X	X	0.286103	0.50983	0.592	0.365	Good	91509	invnorm_R_immuno_91509	B Memory (CD5-)
P6 newB:1515	B IgA Activated	CE	X	0.232	0.768	CI_CE	X	X	0.107932	0.348779	0.651221	0.892068	0.256	0.229	Good	91510	invnorm_R_immuno_91510	B Memory (CD5-)
P6 newB:1540	B IgA Activated	AE	0.581	X	0.419	CI_AE	0.446373	0.686163	X	X	0.313837	0.553627	0.597	0.311	Good	91538	invnorm_R_immuno_91538	B Memory (CD5-)
P6 newB:1541	B IgA Activated	AE	0.587	X	0.413	CI_AE	0.45398	0.691252	X	X	0.308748	0.54602	0.601	0.316	Good	91539	invnorm_R_immuno_91539	B Memory (CD5-)
P6 newB:1542	B IgA Activated	CE	X	0.422	0.578	CI_CE	X	X	0.312438	0.519948	0.480052	0.687562	0.488	0.387	Good	91540	invnorm_R_immuno_91540	B Memory (CD5-)
P6 newB:1729	B IgA Activated	AE	0.652	X	0.348	CI_AE	0.53914	0.739098	X	X	0.260902	0.46086	0.688	0.361	Good	91747	invnorm_R_immuno_91747	B Memory (CD5-)
P6 newB:1730	B IgA Activated	AE	0.656	X	0.344	CI_AE	0.544495	0.741438	X	X	0.258562	0.455505	0.687	0.376	Good	91749	invnorm_R_immuno_91749	B Memory (CD5-)
P6 newB:1756	B IgA Activated	AE	0.68	X	0.32	CI_AE	0.565756	0.765179	X	X	0.234821	0.434244	0.695	0.343	Good	91777	invnorm_R_immuno_91777	B Memory (CD5-)
P6 newB:1757	B IgA Activated	AE	0.68	X	0.32	CI_AE	0.566009	0.764417	X	X	0.235583	0.433991	0.693	0.351	Good	91778	invnorm_R_immuno_91778	B Memory (CD5-)
P6 newB:1783	B IgA Activated	AE	0.631	X	0.369	CI_AE	0.506148	0.726983	X	X	0.273017	0.493852	0.597	0.373	Good	91807	invnorm_R_immuno_91807	B Memory (CD5-)
P6 newB:1784	B IgA Activated	AE	0.635	X	0.365	CI_AE	0.510979	0.729223	X	X	0.270777	0.489021	0.601	0.379	Good	91808	invnorm_R_immuno_91808	B Memory (CD5-)
P6 newB:1785	B IgA Activated	AE	0.249	X	0.751	CI_AE	0.0655902	0.415163	X	X	0.584837	0.93441	0.234	0.147	Good	91809	invnorm_R_immuno_91809	B Memory (CD5-)
P6 newB:1972	B IgA Activated	AE	0.643	X	0.357	CI_AE	0.522145	0.735612	X	X	0.264388	0.477855	0.697	0.286	Good	92017	invnorm_R_immuno_92017	B Memory (CD5-)
P6 newB:1973	B IgA Activated	AE	0.656	X	0.344	CI_AE	0.535408	0.747001	X	X	0.252999	0.464592	0.703	0.287	Good	92018	invnorm_R_immuno_92018	B Memory (CD5-)
P6 newB:1974	B IgA Activated	AE	0.155	X	0.845	CI_AE	7.34687e-15	0.325713	X	X	0.674287	1	0.14	0.093	Good	92019	invnorm_R_immuno_92019	B Memory (CD5-)
P6 newB:1999	B IgA Activated	AE	0.72	X	0.28	CI_AE	0.615908	0.796227	X	X	0.203773	0.384092	0.741	0.35	Good	92046	invnorm_R_immuno_92046	B Memory (CD5-)
P6 newB:2000	B IgA Activated	AE	0.725	X	0.275	CI_AE	0.622126	0.798988	X	X	0.201012	0.377874	0.746	0.359	Good	92050	invnorm_R_immuno_92050	B Memory (CD5-)
P6 newB:2001	B IgA Activated	CE	X	0.017	0.983	CI_CE	X	X	1.57217e-15	0.141913	0.858087	1	-0.086	0.053	Good	92051	invnorm_R_immuno_92051	B Memory (CD5-)
P6 newB:2026	B IgA Activated	AE	0.643	X	0.357	CI_AE	0.514488	0.739685	X	X	0.260315	0.485512	0.6	0.351	Good	92078	invnorm_R_immuno_92078	B Memory (CD5-)
P6 newB:2027	B IgA Activated	AE	0.643	X	0.357	CI_AE	0.513671	0.739904	X	X	0.260096	0.486329	0.6	0.348	Good	92079	invnorm_R_immuno_92079	B Memory (CD5-)
P6 newB:2028	B IgA Activated	CE	X	0.243	0.757	CI_CE	X	X	0.121968	0.357454	0.642546	0.878032	0.186	0.268	Good	92080	invnorm_R_immuno_92080	B Memory (CD5-)
P6 newB:21	B IgA Activated	AE	0.56	X	0.44	CI_AE	0.400047	0.683545	X	X	0.316455	0.599953	0.533	0.237	Good	92159	invnorm_R_immuno_92159	B Memory (CD5-)
P6 newB:2195	B IgA Activated	AE	0.55	X	0.45	CI_AE	0.406503	0.663945	X	X	0.336055	0.593497	0.537	0.301	Good	92265	invnorm_R_immuno_92265	B Memory (CD5-)
P6 newB:22	B IgA Activated	AE	0.559	X	0.441	CI_AE	0.415713	0.672719	X	X	0.327281	0.584287	0.548	0.296	Good	92270	invnorm_R_immuno_92270	B Memory (CD5-)
P6 newB:2218	B IgA Activated	AE	0.628	X	0.372	CI_AE	0.500853	0.724713	X	X	0.275287	0.499147	0.58	0.376	Good	92291	invnorm_R_immuno_92291	B Memory (CD5-)
P6 newB:2219	B IgA Activated	AE	0.62	X	0.38	CI_AE	0.493365	0.717203	X	X	0.282797	0.506635	0.572	0.383	Good	92292	invnorm_R_immuno_92292	B Memory (CD5-)
P6 newB:2220	B IgA Activated	AE	0.172	X	0.828	CI_AE	0.00268329	0.332187	X	X	0.667813	0.997317	0.175	0.07	Good	92294	invnorm_R_immuno_92294	B Memory (CD5-)
P6 newB:23	B IgA Activated	AE	0.434	X	0.566	CI_AE	0.270681	0.5729	X	X	0.4271	0.729319	0.494	0.153	Good	92381	invnorm_R_immuno_92381	B Memory (CD5-)
P6 newB:24	B IgA Activated	AE	0.589	X	0.411	CI_AE	0.462089	0.689807	X	X	0.310193	0.537911	0.645	0.297	Good	92492	invnorm_R_immuno_92492	B Memory (CD5-)
P6 newB:2426	B IgA Activated	AE	0.64	X	0.36	CI_AE	0.517839	0.733573	X	X	0.266427	0.482161	0.653	0.34	Good	92522	invnorm_R_immuno_92522	B Memory (CD5-)
P6 newB:2427	B IgA Activated	AE	0.643	X	0.357	CI_AE	0.522333	0.73509	X	X	0.26491	0.477667	0.653	0.352	Good	92523	invnorm_R_immuno_92523	B Memory (CD5-)
P6 newB:2428	B IgA Activated	AE	0.197	X	0.803	CI_AE	0.00334415	0.37679	X	X	0.62321	0.996656	0.203	0.078	Good	92524	invnorm_R_immuno_92524	B Memory (CD5-)
P6 newB:2453	B IgA Activated	AE	0.67	X	0.33	CI_AE	0.55602	0.756369	X	X	0.243631	0.44398	0.677	0.366	Good	92552	invnorm_R_immuno_92552	B Memory (CD5-)
P6 newB:2454	B IgA Activated	AE	0.67	X	0.33	CI_AE	0.555326	0.756218	X	X	0.243782	0.444674	0.674	0.369	Good	92553	invnorm_R_immuno_92553	B Memory (CD5-)
P6 newB:2455	B IgA Activated	AE	0.182	X	0.818	CI_AE	7.38469e-16	0.361697	X	X	0.638303	1	0.251	0.03	Good	92554	invnorm_R_immuno_92554	B Memory (CD5-)
P6 newB:2480	B IgA Activated	CE	X	0.393	0.607	CI_CE	X	X	0.282515	0.493656	0.506344	0.717485	0.5	0.348	Good	92582	invnorm_R_immuno_92582	B Memory (CD5-)
P6 newB:2481	B IgA Activated	CE	X	0.387	0.613	CI_CE	X	X	0.275175	0.487604	0.512396	0.724825	0.495	0.341	Good	92583	invnorm_R_immuno_92583	B Memory (CD5-)
P6 newB:2649	B IgA Activated	AE	0.594	X	0.406	CI_AE	0.467498	0.693797	X	X	0.306203	0.532502	0.648	0.299	Good	92769	invnorm_R_immuno_92769	B Memory (CD5-)
P6 newB:2672	B IgA Activated	ACE	0.339	0.261	0.4	CI_ACE	1.79645e-16	0.6716	1.17388e-14	0.518739	0.294004	0.546201	0.644	0.407	Good	92795	invnorm_R_immuno_92795	B Memory (CD5-)
P6 newB:2673	B IgA Activated	AE	0.633	X	0.367	CI_AE	0.516807	0.723139	X	X	0.276861	0.483193	0.645	0.399	Good	92796	invnorm_R_immuno_92796	B Memory (CD5-)
P6 newB:2695	B IgA Activated	CE	X	0.389	0.611	CI_CE	X	X	0.277349	0.489831	0.510169	0.722651	0.493	0.337	Good	92820	invnorm_R_immuno_92820	B Memory (CD5-)
P6 newB:29	B IgA Activated	AE	0.606	X	0.394	CI_AE	0.4691	0.711719	X	X	0.288281	0.5309	0.636	0.258	Good	93047	invnorm_R_immuno_93047	B Memory (CD5-)
P6 newB:31	B IgA Activated	AE	0.522	X	0.478	CI_AE	0.369735	0.643555	X	X	0.356445	0.630265	0.471	0.289	Good	93270	invnorm_R_immuno_93270	B Memory (CD5-)
P6 newB:32	B IgA Activated	CE	X	0.392	0.608	CI_CE	X	X	0.280236	0.492277	0.507723	0.719764	0.496	0.337	Good	93381	invnorm_R_immuno_93381	B Memory (CD5-)
P6 newB:824	B IgA Activated	AE	0.659	X	0.341	CI_AE	0.531343	0.753509	X	X	0.246491	0.468657	0.683	0.268	Good	98981	invnorm_R_immuno_98981	B Memory (CD5-)
P6 newB:825	B IgA Activated	AE	0.665	X	0.335	CI_AE	0.538255	0.75764	X	X	0.24236	0.461745	0.682	0.275	Good	98992	invnorm_R_immuno_98992	B Memory (CD5-)
P6 newB:826	B IgA Activated	AE	0.546	X	0.454	CI_AE	0.389642	0.669119	X	X	0.330881	0.610358	0.584	0.221	Good	99003	invnorm_R_immuno_99003	B Memory (CD5-)
P6 newB:847	B IgA Activated	AE	0.609	X	0.391	CI_AE	0.472709	0.713173	X	X	0.286827	0.527291	0.637	0.261	Good	99236	invnorm_R_immuno_99236	B Memory (CD5-)
P6 newB:88	B IgA Activated	CE	X	0.315	0.685	CI_CE	X	X	0.19823	0.423041	0.576959	0.80177	0.327	0.312	Good	99602	invnorm_R_immuno_99602	B Memory (CD5-)
P6 newB:133	B IgE	CE	X	0.219	0.781	CI_CE	X	X	0.0937771	0.336456	0.663544	0.906223	0.242	0.209	Good	91304	invnorm_R_immuno_91304	B Memory (CD5-)
P6 newB:135	B IgE	CE	X	0.104	0.896	CI_CE	X	X	3.96835e-15	0.226705	0.773295	1	0.056	0.115	Good	91326	invnorm_R_immuno_91326	B Memory (CD5-)
P6 newB:136	B IgE	CE	X	0.334	0.666	CI_CE	X	X	0.216546	0.441291	0.558709	0.783454	0.41	0.303	Good	91337	invnorm_R_immuno_91337	B Memory (CD5-)
P6 newB:141	B IgE	AE	0.392	X	0.608	CI_AE	0.21361	0.545733	X	X	0.454267	0.78639	0.485	0.118	Good	91393	invnorm_R_immuno_91393	B Memory (CD5-)
P6 newB:145	B IgE	CE	X	0.609	0.391	CI_CE	X	X	0.52506	0.681742	0.318258	0.47494	0.696	0.558	Good	91437	invnorm_R_immuno_91437	B Memory (CD5-)
P6 newB:146	B IgE	CE	X	0.214	0.786	CI_CE	X	X	0.0912742	0.330349	0.669651	0.908726	0.25	0.203	Good	91448	invnorm_R_immuno_91448	B Memory (CD5-)
P6 newB:147	B IgE	CE	X	0.606	0.394	CI_CE	X	X	0.520953	0.679798	0.320202	0.479047	0.71	0.542	Good	91459	invnorm_R_immuno_91459	B Memory (CD5-)
P6 newB:148	B IgE	AE	0.334	X	0.666	CI_AE	0.162975	0.48571	X	X	0.51429	0.837025	0.377	0.101	Good	91470	invnorm_R_immuno_91470	B Memory (CD5-)
P6 newB:153	B IgE	AE	0.249	X	0.751	CI_AE	0.0769155	0.405167	X	X	0.594833	0.923085	0.259	0.127	Good	91526	invnorm_R_immuno_91526	B Memory (CD5-)
P6 newB:154	B IgE	CE	X	0.252	0.748	CI_CE	X	X	0.130965	0.366158	0.633842	0.869035	0.212	0.271	Good	91537	invnorm_R_immuno_91537	B Memory (CD5-)
P6 newB:155	B IgE	AE	0.439	X	0.561	CI_AE	0.266448	0.581849	X	X	0.418151	0.733552	0.393	0.235	Good	91548	invnorm_R_immuno_91548	B Memory (CD5-)
P6 newB:171	B IgE	CE	X	0.122	0.878	CI_CE	X	X	8.63846e-16	0.245168	0.754832	1	0.104	0.127	Good	91726	invnorm_R_immuno_91726	B Memory (CD5-)
P6 newB:183	B IgE	AE	0.56	X	0.44	CI_AE	0.406757	0.679034	X	X	0.320966	0.593243	0.504	0.299	Good	91859	invnorm_R_immuno_91859	B Memory (CD5-)
P6 newB:187	B IgE	AE	0.36	X	0.64	CI_AE	0.199941	0.500123	X	X	0.499877	0.800059	0.402	0.192	Good	91903	invnorm_R_immuno_91903	B Memory (CD5-)
P6 newB:2705	B IgE	CE	X	0.66	0.34	CI_CE	X	X	0.581273	0.726188	0.273812	0.418727	0.704	0.603	Good	92832	invnorm_R_immuno_92832	B Memory (CD5-)
P6 newB:2706	B IgE	ACE	0.301	0.449	0.25	CI_ACE	0.0578812	0.549899	0.221484	0.635682	0.181026	0.349194	0.777	0.547	Good	92833	invnorm_R_immuno_92833	B Memory (CD5-)
P6 newB:2708	B IgE	CE	X	0.65	0.35	CI_CE	X	X	0.57058	0.717839	0.282161	0.42942	0.701	0.598	Good	92835	invnorm_R_immuno_92835	B Memory (CD5-)
P6 newB:2709	B IgE	ACE	0.315	0.437	0.248	CI_ACE	0.0713152	0.565446	0.207279	0.624936	0.179712	0.347102	0.778	0.543	Good	92836	invnorm_R_immuno_92836	B Memory (CD5-)
P6 newB:2714	B IgE	ACE	0.422	0.301	0.277	CI_ACE	0.149644	0.697582	0.0511887	0.513001	0.202196	0.384887	0.752	0.488	Good	92842	invnorm_R_immuno_92842	B Memory (CD5-)
P6 newB:2715	B IgE	CE	X	0.601	0.399	CI_CE	X	X	0.514306	0.675155	0.324845	0.485694	0.653	0.561	Good	92843	invnorm_R_immuno_92843	B Memory (CD5-)
P6 newB:2716	B IgE	ACE	0.409	0.308	0.284	CI_ACE	0.128467	0.685467	0.0598116	0.521115	0.205209	0.397317	0.724	0.493	Good	92844	invnorm_R_immuno_92844	B Memory (CD5-)
P6 newB:2719	B IgE	CE	X	0.56	0.44	CI_CE	X	X	0.464616	0.641415	0.358585	0.535384	0.616	0.511	Good	92847	invnorm_R_immuno_92847	B Memory (CD5-)
P6 newB:2722	B IgE	CE	X	0.546	0.454	CI_CE	X	X	0.450839	0.629445	0.370555	0.549161	0.624	0.497	Good	92851	invnorm_R_immuno_92851	B Memory (CD5-)
P6 newB:2728	B IgE	CE	X	0.636	0.364	CI_CE	X	X	0.553363	0.706433	0.293567	0.446637	0.681	0.581	Good	92857	invnorm_R_immuno_92857	B Memory (CD5-)
P6 newB:2729	B IgE	ACE	0.29	0.454	0.256	CI_ACE	0.043224	0.540048	0.226996	0.641891	0.184914	0.357344	0.77	0.547	Good	92858	invnorm_R_immuno_92858	B Memory (CD5-)
P6 newB:2731	B IgE	CE	X	0.631	0.369	CI_CE	X	X	0.546935	0.701814	0.298186	0.453065	0.675	0.575	Good	92861	invnorm_R_immuno_92861	B Memory (CD5-)
P6 newB:2732	B IgE	ACE	0.305	0.439	0.255	CI_ACE	0.0569035	0.558449	0.20852	0.62959	0.184759	0.356808	0.771	0.54	Good	92862	invnorm_R_immuno_92862	B Memory (CD5-)
P6 newB:2737	B IgE	CE	X	0.593	0.407	CI_CE	X	X	0.505996	0.667513	0.332487	0.494004	0.676	0.545	Good	92867	invnorm_R_immuno_92867	B Memory (CD5-)
P6 newB:2738	B IgE	ACE	0.327	0.358	0.315	CI_ACE	0.0380537	0.609174	0.109031	0.573596	0.230368	0.433516	0.721	0.496	Good	92868	invnorm_R_immuno_92868	B Memory (CD5-)
P6 newB:2740	B IgE	CE	X	0.594	0.406	CI_CE	X	X	0.507128	0.66834	0.33166	0.492872	0.678	0.545	Good	92871	invnorm_R_immuno_92871	B Memory (CD5-)
P6 newB:2741	B IgE	ACE	0.304	0.372	0.324	CI_ACE	0.0117216	0.588323	0.122608	0.587851	0.237189	0.444995	0.712	0.498	Good	92872	invnorm_R_immuno_92872	B Memory (CD5-)
P6 newB:2751	B IgE	AE	0.302	X	0.698	CI_AE	0.143394	0.444508	X	X	0.555492	0.856606	0.344	0.158	Good	92883	invnorm_R_immuno_92883	B Memory (CD5-)
P6 newB:2752	B IgE	AE	0.394	X	0.606	CI_AE	0.236671	0.530119	X	X	0.469881	0.763329	0.433	0.202	Good	92884	invnorm_R_immuno_92884	B Memory (CD5-)
P6 newB:2754	B IgE	AE	0.341	X	0.659	CI_AE	0.185139	0.478394	X	X	0.521606	0.814861	0.367	0.205	Good	92886	invnorm_R_immuno_92886	B Memory (CD5-)
P6 newB:2755	B IgE	AE	0.409	X	0.591	CI_AE	0.255168	0.540683	X	X	0.459317	0.744832	0.442	0.223	Good	92887	invnorm_R_immuno_92887	B Memory (CD5-)
P6 newB:2760	B IgE	AE	0.351	X	0.649	CI_AE	0.183207	0.497008	X	X	0.502992	0.816793	0.334	0.204	Good	92893	invnorm_R_immuno_92893	B Memory (CD5-)
P6 newB:2761	B IgE	AE	0.173	X	0.827	CI_AE	0.00376622	0.333051	X	X	0.666949	0.996234	0.203	0.067	Good	92894	invnorm_R_immuno_92894	B Memory (CD5-)
P6 newB:2762	B IgE	AE	0.346	X	0.654	CI_AE	0.17626	0.494105	X	X	0.505895	0.82374	0.351	0.175	Good	92895	invnorm_R_immuno_92895	B Memory (CD5-)
P6 newB:2766	B IgE	CE	X	0.541	0.459	CI_CE	X	X	0.44354	0.626052	0.373948	0.55646	0.558	0.505	Good	92899	invnorm_R_immuno_92899	B Memory (CD5-)
P6 newB:2769	B IgE	CE	X	0.53	0.47	CI_CE	X	X	0.430191	0.616	0.384	0.569809	0.544	0.495	Good	92902	invnorm_R_immuno_92902	B Memory (CD5-)
P6 newB:2772	B IgE	AE	0.36	X	0.64	CI_AE	0.204209	0.49701	X	X	0.50299	0.795791	0.413	0.139	Good	92906	invnorm_R_immuno_92906	B Memory (CD5-)
P6 newB:2774	B IgE	CE	X	0.656	0.344	CI_CE	X	X	0.576445	0.723021	0.276979	0.423555	0.677	0.609	Good	92908	invnorm_R_immuno_92908	B Memory (CD5-)
P6 newB:2775	B IgE	CE	X	0.655	0.345	CI_CE	X	X	0.575938	0.721736	0.278264	0.424062	0.748	0.577	Good	92909	invnorm_R_immuno_92909	B Memory (CD5-)
P6 newB:2777	B IgE	CE	X	0.649	0.351	CI_CE	X	X	0.567775	0.716866	0.283134	0.432225	0.67	0.602	Good	92911	invnorm_R_immuno_92911	B Memory (CD5-)
P6 newB:2778	B IgE	CE	X	0.64	0.36	CI_CE	X	X	0.557283	0.709847	0.290153	0.442717	0.735	0.549	Good	92912	invnorm_R_immuno_92912	B Memory (CD5-)
P6 newB:2783	B IgE	CE	X	0.616	0.384	CI_CE	X	X	0.533143	0.687697	0.312303	0.466857	0.681	0.577	Good	92918	invnorm_R_immuno_92918	B Memory (CD5-)
P6 newB:2784	B IgE	ACE	0.336	0.371	0.293	CI_ACE	0.0618202	0.607209	0.128832	0.577368	0.214192	0.40541	0.736	0.512	Good	92919	invnorm_R_immuno_92919	B Memory (CD5-)
P6 newB:2786	B IgE	CE	X	0.599	0.401	CI_CE	X	X	0.51215	0.673473	0.326527	0.48785	0.629	0.568	Good	92921	invnorm_R_immuno_92921	B Memory (CD5-)
P6 newB:2787	B IgE	ACE	0.319	0.382	0.299	CI_ACE	0.0423137	0.589891	0.142052	0.588754	0.218116	0.412871	0.73	0.517	Good	92922	invnorm_R_immuno_92922	B Memory (CD5-)
P6 newB:2790	B IgE	CE	X	0.287	0.713	CI_CE	X	X	0.164975	0.400302	0.599698	0.835025	0.12	0.38	Good	92926	invnorm_R_immuno_92926	B Memory (CD5-)
P6 newB:2792	B IgE	CE	X	0.541	0.459	CI_CE	X	X	0.443108	0.625327	0.374673	0.556892	0.57	0.503	Good	92928	invnorm_R_immuno_92928	B Memory (CD5-)
P6 newB:2793	B IgE	CE	X	0.526	0.474	CI_CE	X	X	0.4274	0.611351	0.388649	0.5726	0.56	0.497	Good	92929	invnorm_R_immuno_92929	B Memory (CD5-)
P6 newB:2795	B IgE	CE	X	0.535	0.465	CI_CE	X	X	0.43663	0.620527	0.379473	0.56337	0.574	0.493	Good	92931	invnorm_R_immuno_92931	B Memory (CD5-)
P6 newB:2796	B IgE	CE	X	0.519	0.481	CI_CE	X	X	0.419797	0.605615	0.394385	0.580203	0.553	0.491	Good	92932	invnorm_R_immuno_92932	B Memory (CD5-)
P6 newB:2801	B IgE	CE	X	0.592	0.408	CI_CE	X	X	0.503736	0.668393	0.331607	0.496264	0.612	0.563	Good	92939	invnorm_R_immuno_92939	B Memory (CD5-)
P6 newB:2802	B IgE	CE	X	0.607	0.393	CI_CE	X	X	0.521859	0.679944	0.320056	0.478141	0.725	0.535	Good	92940	invnorm_R_immuno_92940	B Memory (CD5-)
P6 newB:2804	B IgE	CE	X	0.581	0.419	CI_CE	X	X	0.490373	0.658534	0.341466	0.509627	0.599	0.552	Good	92942	invnorm_R_immuno_92942	B Memory (CD5-)
P6 newB:2805	B IgE	CE	X	0.598	0.402	CI_CE	X	X	0.511521	0.672343	0.327657	0.488479	0.713	0.528	Good	92943	invnorm_R_immuno_92943	B Memory (CD5-)
P6 newB:2810	B IgE	CE	X	0.551	0.449	CI_CE	X	X	0.458561	0.6321	0.3679	0.541439	0.62	0.515	Good	92949	invnorm_R_immuno_92949	B Memory (CD5-)
P6 newB:2811	B IgE	ACE	0.325	0.322	0.353	CI_ACE	0.00917283	0.63146	0.055096	0.555447	0.258909	0.482508	0.683	0.46	Good	92950	invnorm_R_immuno_92950	B Memory (CD5-)
P6 newB:2813	B IgE	CE	X	0.544	0.456	CI_CE	X	X	0.450684	0.626084	0.373916	0.549316	0.61	0.51	Good	92952	invnorm_R_immuno_92952	B Memory (CD5-)
P6 newB:2814	B IgE	ACE	0.328	0.31	0.362	CI_ACE	0.0053663	0.639813	0.039402	0.547501	0.265733	0.494633	0.673	0.452	Good	92953	invnorm_R_immuno_92953	B Memory (CD5-)
P6 newB:2819	B IgE	AE	0.425	X	0.575	CI_AE	0.273874	0.553345	X	X	0.446655	0.726126	0.46	0.228	Good	92958	invnorm_R_immuno_92958	B Memory (CD5-)
P6 newB:2820	B IgE	AE	0.41	X	0.59	CI_AE	0.257687	0.540024	X	X	0.459976	0.742313	0.437	0.235	Good	92960	invnorm_R_immuno_92960	B Memory (CD5-)
P6 newB:2822	B IgE	AE	0.447	X	0.553	CI_AE	0.298536	0.572103	X	X	0.427897	0.701464	0.47	0.256	Good	92962	invnorm_R_immuno_92962	B Memory (CD5-)
P6 newB:2823	B IgE	AE	0.416	X	0.584	CI_AE	0.260657	0.548097	X	X	0.451903	0.739343	0.437	0.226	Good	92963	invnorm_R_immuno_92963	B Memory (CD5-)
P6 newB:2828	B IgE	AE	0.549	X	0.451	CI_AE	0.41558	0.657787	X	X	0.342213	0.58442	0.595	0.288	Good	92968	invnorm_R_immuno_92968	B Memory (CD5-)
P6 newB:2829	B IgE	AE	0.55	X	0.45	CI_AE	0.418654	0.656174	X	X	0.343826	0.581346	0.597	0.302	Good	92969	invnorm_R_immuno_92969	B Memory (CD5-)
P6 newB:2831	B IgE	AE	0.556	X	0.444	CI_AE	0.424389	0.662635	X	X	0.337365	0.575611	0.605	0.291	Good	92972	invnorm_R_immuno_92972	B Memory (CD5-)
P6 newB:2832	B IgE	AE	0.551	X	0.449	CI_AE	0.422347	0.656105	X	X	0.343895	0.577653	0.6	0.309	Good	92973	invnorm_R_immuno_92973	B Memory (CD5-)
P6 newB:2837	B IgE	AE	0.452	X	0.548	CI_AE	0.308612	0.573213	X	X	0.426787	0.691388	0.494	0.259	Good	92978	invnorm_R_immuno_92978	B Memory (CD5-)
P6 newB:2838	B IgE	AE	0.472	X	0.528	CI_AE	0.328931	0.591616	X	X	0.408384	0.671069	0.517	0.251	Good	92979	invnorm_R_immuno_92979	B Memory (CD5-)
P6 newB:2840	B IgE	AE	0.452	X	0.548	CI_AE	0.309181	0.572888	X	X	0.427112	0.690819	0.498	0.255	Good	92982	invnorm_R_immuno_92982	B Memory (CD5-)
P6 newB:2841	B IgE	AE	0.473	X	0.527	CI_AE	0.331649	0.592228	X	X	0.407772	0.668351	0.521	0.251	Good	92983	invnorm_R_immuno_92983	B Memory (CD5-)
P6 newB:2846	B IgE	AE	0.369	X	0.631	CI_AE	0.191203	0.521462	X	X	0.478538	0.808797	0.374	0.174	Good	92988	invnorm_R_immuno_92988	B Memory (CD5-)
P6 newB:2847	B IgE	CE	X	0.195	0.805	CI_CE	X	X	0.0714613	0.312492	0.687508	0.928539	0.221	0.191	Good	92989	invnorm_R_immuno_92989	B Memory (CD5-)
P6 newB:2848	B IgE	AE	0.333	X	0.667	CI_AE	0.16326	0.483087	X	X	0.516913	0.83674	0.357	0.167	Good	92990	invnorm_R_immuno_92990	B Memory (CD5-)
P6 newB:2851	B IgE	CE	X	0.313	0.687	CI_CE	X	X	0.193494	0.422434	0.577566	0.806506	0.307	0.312	Good	92994	invnorm_R_immuno_92994	B Memory (CD5-)
P6 newB:2852	B IgE	CE	X	0.332	0.668	CI_CE	X	X	0.212282	0.44152	0.55848	0.787718	0.344	0.323	Good	92995	invnorm_R_immuno_92995	B Memory (CD5-)
P6 newB:2854	B IgE	CE	X	0.298	0.702	CI_CE	X	X	0.177309	0.40947	0.59053	0.822691	0.306	0.291	Good	92997	invnorm_R_immuno_92997	B Memory (CD5-)
P6 newB:2855	B IgE	CE	X	0.346	0.654	CI_CE	X	X	0.226791	0.453842	0.546158	0.773209	0.356	0.339	Good	92998	invnorm_R_immuno_92998	B Memory (CD5-)
P6 newB:2861	B IgE	CE	X	0.271	0.729	CI_CE	X	X	0.149061	0.383973	0.616027	0.850939	0.333	0.238	Good	93005	invnorm_R_immuno_93005	B Memory (CD5-)
P6 newB:2862	B IgE	CE	X	0.28	0.72	CI_CE	X	X	0.153916	0.396716	0.603284	0.846084	0.246	0.28	Good	93006	invnorm_R_immuno_93006	B Memory (CD5-)
P6 newB:2865	B IgE	AE	0.396	X	0.604	CI_AE	0.229134	0.5383	X	X	0.4617	0.770866	0.356	0.254	Good	93009	invnorm_R_immuno_93009	B Memory (CD5-)
P6 newB:2866	B IgE	AE	0.425	X	0.575	CI_AE	0.24977	0.570045	X	X	0.429955	0.75023	0.374	0.242	Good	93010	invnorm_R_immuno_93010	B Memory (CD5-)
P6 newB:2868	B IgE	AE	0.383	X	0.617	CI_AE	0.215094	0.526978	X	X	0.473022	0.784906	0.359	0.237	Good	93012	invnorm_R_immuno_93012	B Memory (CD5-)
P6 newB:2869	B IgE	AE	0.442	X	0.558	CI_AE	0.269453	0.584873	X	X	0.415127	0.730547	0.387	0.254	Good	93013	invnorm_R_immuno_93013	B Memory (CD5-)
P6 newB:2874	B IgE	AE	0.586	X	0.414	CI_AE	0.450955	0.691132	X	X	0.308868	0.549045	0.599	0.313	Good	93019	invnorm_R_immuno_93019	B Memory (CD5-)
P6 newB:2875	B IgE	AE	0.64	X	0.36	CI_AE	0.515838	0.734647	X	X	0.265353	0.484162	0.631	0.366	Good	93020	invnorm_R_immuno_93020	B Memory (CD5-)
P6 newB:2877	B IgE	AE	0.573	X	0.427	CI_AE	0.436345	0.681378	X	X	0.318622	0.563655	0.592	0.299	Good	93022	invnorm_R_immuno_93022	B Memory (CD5-)
P6 newB:2878	B IgE	AE	0.642	X	0.358	CI_AE	0.518063	0.735475	X	X	0.264525	0.481937	0.625	0.376	Good	93023	invnorm_R_immuno_93023	B Memory (CD5-)
P6 newB:2886	B IgE	AE	0.54	X	0.46	CI_AE	0.396616	0.655584	X	X	0.344416	0.603384	0.55	0.275	Good	93032	invnorm_R_immuno_93032	B Memory (CD5-)
P6 newB:2887	B IgE	AE	0.601	X	0.399	CI_AE	0.463141	0.706095	X	X	0.293905	0.536859	0.571	0.32	Good	93033	invnorm_R_immuno_93033	B Memory (CD5-)
P6 newB:2892	B IgE	AE	0.38	X	0.62	CI_AE	0.197643	0.53829	X	X	0.46171	0.802357	0.481	0.099	Good	93039	invnorm_R_immuno_93039	B Memory (CD5-)
P6 newB:2893	B IgE	AE	0.379	X	0.621	CI_AE	0.199957	0.535462	X	X	0.464538	0.800043	0.469	0.119	Good	93040	invnorm_R_immuno_93040	B Memory (CD5-)
P6 newB:2894	B IgE	AE	0.365	X	0.635	CI_AE	0.181749	0.525957	X	X	0.474043	0.818251	0.463	0.099	Good	93041	invnorm_R_immuno_93041	B Memory (CD5-)
P6 newB:2897	B IgE	AE	0.631	X	0.369	CI_AE	0.499881	0.731007	X	X	0.268993	0.500119	0.684	0.273	Good	93044	invnorm_R_immuno_93044	B Memory (CD5-)
P6 newB:2898	B IgE	AE	0.631	X	0.369	CI_AE	0.504249	0.728674	X	X	0.271326	0.495751	0.68	0.302	Good	93045	invnorm_R_immuno_93045	B Memory (CD5-)
P6 newB:2900	B IgE	AE	0.625	X	0.375	CI_AE	0.493849	0.725977	X	X	0.274023	0.506151	0.679	0.274	Good	93049	invnorm_R_immuno_93049	B Memory (CD5-)
P6 newB:2901	B IgE	AE	0.628	X	0.372	CI_AE	0.500551	0.725023	X	X	0.274977	0.499449	0.677	0.305	Good	93050	invnorm_R_immuno_93050	B Memory (CD5-)
P6 newB:2907	B IgE	AE	0.55	X	0.45	CI_AE	0.414023	0.66023	X	X	0.33977	0.585977	0.579	0.3	Good	93056	invnorm_R_immuno_93056	B Memory (CD5-)
P6 newB:2908	B IgE	AE	0.577	X	0.423	CI_AE	0.446632	0.679879	X	X	0.320121	0.553368	0.586	0.34	Good	93057	invnorm_R_immuno_93057	B Memory (CD5-)
P6 newB:2917	B IgE	CE	X	0.207	0.793	CI_CE	X	X	0.0835883	0.323693	0.676307	0.916412	0.14	0.237	Good	93067	invnorm_R_immuno_93067	B Memory (CD5-)
P6 newB:2920	B IgE	CE	X	0.623	0.377	CI_CE	X	X	0.540794	0.693181	0.306819	0.459206	0.676	0.594	Good	93071	invnorm_R_immuno_93071	B Memory (CD5-)
P6 newB:2921	B IgE	AE	0.615	X	0.385	CI_AE	0.492706	0.710241	X	X	0.289759	0.507294	0.615	0.373	Good	93072	invnorm_R_immuno_93072	B Memory (CD5-)
P6 newB:2923	B IgE	CE	X	0.622	0.378	CI_CE	X	X	0.539944	0.692573	0.307427	0.460056	0.683	0.59	Good	93074	invnorm_R_immuno_93074	B Memory (CD5-)
P6 newB:2924	B IgE	AE	0.617	X	0.383	CI_AE	0.496276	0.711246	X	X	0.288754	0.503724	0.621	0.377	Good	93075	invnorm_R_immuno_93075	B Memory (CD5-)
P6 newB:2929	B IgE	CE	X	0.59	0.41	CI_CE	X	X	0.502248	0.665232	0.334768	0.497752	0.7	0.528	Good	93080	invnorm_R_immuno_93080	B Memory (CD5-)
P6 newB:2930	B IgE	AE	0.581	X	0.419	CI_AE	0.450008	0.683824	X	X	0.316176	0.549992	0.589	0.328	Good	93082	invnorm_R_immuno_93082	B Memory (CD5-)
P6 newB:2932	B IgE	CE	X	0.598	0.402	CI_CE	X	X	0.511236	0.671879	0.328121	0.488764	0.712	0.533	Good	93084	invnorm_R_immuno_93084	B Memory (CD5-)
P6 newB:2933	B IgE	AE	0.587	X	0.413	CI_AE	0.458698	0.687801	X	X	0.312199	0.541302	0.589	0.347	Good	93085	invnorm_R_immuno_93085	B Memory (CD5-)
P6 newB:2939	B IgE	CE	X	0.543	0.457	CI_CE	X	X	0.447579	0.625845	0.374155	0.552421	0.611	0.5	Good	93091	invnorm_R_immuno_93091	B Memory (CD5-)
P6 newB:2942	B IgE	CE	X	0.524	0.476	CI_CE	X	X	0.425992	0.609487	0.390513	0.574008	0.602	0.474	Good	93095	invnorm_R_immuno_93095	B Memory (CD5-)
P6 newB:2947	B IgE	CE	X	0.605	0.395	CI_CE	X	X	0.519609	0.677538	0.322462	0.480391	0.636	0.588	Good	93100	invnorm_R_immuno_93100	B Memory (CD5-)
P6 newB:2948	B IgE	AE	0.614	X	0.386	CI_AE	0.490973	0.710714	X	X	0.289286	0.509027	0.611	0.371	Good	93101	invnorm_R_immuno_93101	B Memory (CD5-)
P6 newB:2950	B IgE	CE	X	0.598	0.402	CI_CE	X	X	0.512515	0.67231	0.32769	0.487485	0.641	0.577	Good	93104	invnorm_R_immuno_93104	B Memory (CD5-)
P6 newB:2951	B IgE	AE	0.616	X	0.384	CI_AE	0.495171	0.711006	X	X	0.288994	0.504829	0.614	0.385	Good	93105	invnorm_R_immuno_93105	B Memory (CD5-)
P6 newB:2954	B IgE	CE	X	0.332	0.668	CI_CE	X	X	0.215505	0.439702	0.560298	0.784495	0.412	0.302	Good	93108	invnorm_R_immuno_93108	B Memory (CD5-)
P6 newB:2956	B IgE	CE	X	0.581	0.419	CI_CE	X	X	0.49279	0.658102	0.341898	0.50721	0.668	0.534	Good	93110	invnorm_R_immuno_93110	B Memory (CD5-)
P6 newB:2957	B IgE	AE	0.577	X	0.423	CI_AE	0.445366	0.681835	X	X	0.318165	0.554634	0.569	0.342	Good	93111	invnorm_R_immuno_93111	B Memory (CD5-)
P6 newB:2959	B IgE	CE	X	0.584	0.416	CI_CE	X	X	0.495246	0.659951	0.340049	0.504754	0.679	0.532	Good	93113	invnorm_R_immuno_93113	B Memory (CD5-)
P6 newB:2960	B IgE	AE	0.58	X	0.42	CI_AE	0.451333	0.682591	X	X	0.317409	0.548667	0.57	0.362	Good	93115	invnorm_R_immuno_93115	B Memory (CD5-)
P6 newB:2972	B IgE	CE	X	0.177	0.823	CI_CE	X	X	0.0525158	0.295211	0.704789	0.947484	0.127	0.196	Good	93128	invnorm_R_immuno_93128	B Memory (CD5-)
P6 newB:2974	B IgE	AE	0.503	X	0.497	CI_AE	0.348859	0.629031	X	X	0.370969	0.651141	0.496	0.262	Good	93130	invnorm_R_immuno_93130	B Memory (CD5-)
P6 newB:2975	B IgE	AE	0.521	X	0.479	CI_AE	0.366615	0.644886	X	X	0.355114	0.633385	0.524	0.25	Good	93131	invnorm_R_immuno_93131	B Memory (CD5-)
P6 newB:2977	B IgE	AE	0.533	X	0.467	CI_AE	0.389791	0.647406	X	X	0.352594	0.610209	0.487	0.341	Good	93133	invnorm_R_immuno_93133	B Memory (CD5-)
P6 newB:2978	B IgE	CE	X	0.412	0.588	CI_CE	X	X	0.30227	0.510512	0.489488	0.69773	0.468	0.388	Good	93134	invnorm_R_immuno_93134	B Memory (CD5-)
P6 newB:2983	B IgE	AE	0.489	X	0.511	CI_AE	0.32045	0.627323	X	X	0.372677	0.67955	0.52	0.182	Good	93140	invnorm_R_immuno_93140	B Memory (CD5-)
P6 newB:2984	B IgE	AE	0.531	X	0.469	CI_AE	0.371746	0.657703	X	X	0.342297	0.628254	0.569	0.197	Good	93141	invnorm_R_immuno_93141	B Memory (CD5-)
P6 newB:2986	B IgE	AE	0.57	X	0.43	CI_AE	0.422046	0.686358	X	X	0.313642	0.577954	0.584	0.256	Good	93143	invnorm_R_immuno_93143	B Memory (CD5-)
P6 newB:2987	B IgE	AE	0.574	X	0.426	CI_AE	0.438143	0.68189	X	X	0.31811	0.561857	0.567	0.33	Good	93144	invnorm_R_immuno_93144	B Memory (CD5-)
P6 newB:2989	B IgE	AE	0.346	X	0.654	CI_AE	0.184854	0.487812	X	X	0.512188	0.815146	0.391	0.194	Good	93146	invnorm_R_immuno_93146	B Memory (CD5-)
P6 newB:2990	B IgE	CE	X	0.228	0.772	CI_CE	X	X	0.106303	0.343285	0.656715	0.893697	0.266	0.225	Good	93148	invnorm_R_immuno_93148	B Memory (CD5-)
P6 newB:2998	B IgE	CE	X	0.254	0.746	CI_CE	X	X	0.131002	0.369393	0.630607	0.868998	0.218	0.25	Good	93156	invnorm_R_immuno_93156	B Memory (CD5-)
P6 newB:3001	B IgE	CE	X	0.626	0.374	CI_CE	X	X	0.544382	0.69581	0.30419	0.455618	0.674	0.599	Good	93162	invnorm_R_immuno_93162	B Memory (CD5-)
P6 newB:3002	B IgE	AE	0.628	X	0.372	CI_AE	0.510357	0.719286	X	X	0.280714	0.489643	0.632	0.394	Good	93163	invnorm_R_immuno_93163	B Memory (CD5-)
P6 newB:3004	B IgE	CE	X	0.628	0.372	CI_CE	X	X	0.546861	0.697675	0.302325	0.453139	0.683	0.599	Good	93165	invnorm_R_immuno_93165	B Memory (CD5-)
P6 newB:3005	B IgE	ACE	0.297	0.283	0.42	CI_ACE	1.55327e-16	0.635065	5.53708e-17	0.535414	0.310733	0.567726	0.631	0.412	Good	93166	invnorm_R_immuno_93166	B Memory (CD5-)
P6 newB:3010	B IgE	CE	X	0.594	0.406	CI_CE	X	X	0.507444	0.668945	0.331055	0.492556	0.697	0.537	Good	93172	invnorm_R_immuno_93172	B Memory (CD5-)
P6 newB:3011	B IgE	AE	0.583	X	0.417	CI_AE	0.454646	0.684593	X	X	0.315407	0.545354	0.597	0.334	Good	93173	invnorm_R_immuno_93173	B Memory (CD5-)
P6 newB:3013	B IgE	CE	X	0.6	0.4	CI_CE	X	X	0.514315	0.674035	0.325965	0.485685	0.708	0.539	Good	93175	invnorm_R_immuno_93175	B Memory (CD5-)
P6 newB:3014	B IgE	AE	0.584	X	0.416	CI_AE	0.4579	0.684875	X	X	0.315125	0.5421	0.595	0.347	Good	93176	invnorm_R_immuno_93176	B Memory (CD5-)
P6 newB:3023	B IgE	CE	X	0.494	0.506	CI_CE	X	X	0.391354	0.5845	0.4155	0.608646	0.509	0.468	Good	93186	invnorm_R_immuno_93186	B Memory (CD5-)
P6 newB:3028	B IgE	CE	X	0.592	0.408	CI_CE	X	X	0.505077	0.666797	0.333203	0.494923	0.613	0.579	Good	93191	invnorm_R_immuno_93191	B Memory (CD5-)
P6 newB:3029	B IgE	AE	0.624	X	0.376	CI_AE	0.503853	0.717495	X	X	0.282505	0.496147	0.615	0.391	Good	93192	invnorm_R_immuno_93192	B Memory (CD5-)
P6 newB:3031	B IgE	CE	X	0.59	0.41	CI_CE	X	X	0.502854	0.665259	0.334741	0.497146	0.631	0.567	Good	93195	invnorm_R_immuno_93195	B Memory (CD5-)
P6 newB:3032	B IgE	AE	0.635	X	0.365	CI_AE	0.516607	0.726113	X	X	0.273887	0.483393	0.627	0.396	Good	93196	invnorm_R_immuno_93196	B Memory (CD5-)
P6 newB:3037	B IgE	CE	X	0.568	0.432	CI_CE	X	X	0.477516	0.64651	0.35349	0.522484	0.643	0.529	Good	93201	invnorm_R_immuno_93201	B Memory (CD5-)
P6 newB:3040	B IgE	CE	X	0.566	0.434	CI_CE	X	X	0.475626	0.645106	0.354894	0.524374	0.65	0.522	Good	93205	invnorm_R_immuno_93205	B Memory (CD5-)
P6 newB:3041	B IgE	CE	X	0.439	0.561	CI_CE	X	X	0.330123	0.5353	0.4647	0.669877	0.518	0.395	Good	93206	invnorm_R_immuno_93206	B Memory (CD5-)
P6 newB:3046	B IgE	AE	0.422	X	0.578	CI_AE	0.267166	0.553134	X	X	0.446866	0.732834	0.447	0.23	Good	93211	invnorm_R_immuno_93211	B Memory (CD5-)
P6 newB:3049	B IgE	AE	0.428	X	0.572	CI_AE	0.273748	0.558612	X	X	0.441388	0.726252	0.427	0.267	Good	93214	invnorm_R_immuno_93214	B Memory (CD5-)
P6 newB:3053	B IgE	CE	X	0.147	0.853	CI_CE	X	X	0.0234128	0.266795	0.733205	0.976587	0.038	0.192	Good	93219	invnorm_R_immuno_93219	B Memory (CD5-)
P6 newB:3055	B IgE	AE	0.569	X	0.431	CI_AE	0.434247	0.675918	X	X	0.324082	0.565753	0.588	0.318	Good	93221	invnorm_R_immuno_93221	B Memory (CD5-)
P6 newB:3056	B IgE	AE	0.558	X	0.442	CI_AE	0.422893	0.665813	X	X	0.334187	0.577107	0.552	0.342	Good	93222	invnorm_R_immuno_93222	B Memory (CD5-)
P6 newB:3058	B IgE	CE	X	0.445	0.555	CI_CE	X	X	0.338241	0.540049	0.459951	0.661759	0.559	0.396	Good	93224	invnorm_R_immuno_93224	B Memory (CD5-)
P6 newB:3059	B IgE	CE	X	0.471	0.529	CI_CE	X	X	0.365357	0.564255	0.435745	0.634643	0.523	0.441	Good	93225	invnorm_R_immuno_93225	B Memory (CD5-)
P6 newB:3065	B IgE	AE	0.566	X	0.434	CI_AE	0.431452	0.673489	X	X	0.326511	0.568548	0.581	0.307	Good	93232	invnorm_R_immuno_93232	B Memory (CD5-)
P6 newB:3067	B IgE	CE	X	0.409	0.591	CI_CE	X	X	0.298892	0.508147	0.491853	0.701108	0.547	0.35	Good	93234	invnorm_R_immuno_93234	B Memory (CD5-)
P6 newB:3068	B IgE	CE	X	0.459	0.541	CI_CE	X	X	0.353647	0.553289	0.446711	0.646353	0.558	0.408	Good	93235	invnorm_R_immuno_93235	B Memory (CD5-)
P6 newB:3071	B IgE	CE	X	0.271	0.729	CI_CE	X	X	0.151452	0.383516	0.616484	0.848548	0.317	0.27	Good	93239	invnorm_R_immuno_93239	B Memory (CD5-)
P6 newB:3073	B IgE	AE	0.201	X	0.799	CI_AE	0.0224692	0.367887	X	X	0.632113	0.977531	0.244	0.057	Good	93241	invnorm_R_immuno_93241	B Memory (CD5-)
P6 newB:3076	B IgE	AE	0.177	X	0.823	CI_AE	2.41732e-16	0.349659	X	X	0.650341	1	0.21	0.054	Good	93244	invnorm_R_immuno_93244	B Memory (CD5-)
P6 newB:3082	B IgE	AE	0.389	X	0.611	CI_AE	0.229041	0.52701	X	X	0.47299	0.770959	0.375	0.236	Good	93251	invnorm_R_immuno_93251	B Memory (CD5-)
P6 newB:3083	B IgE	AE	0.451	X	0.549	CI_AE	0.28372	0.587948	X	X	0.412052	0.71628	0.392	0.262	Good	93252	invnorm_R_immuno_93252	B Memory (CD5-)
P6 newB:3085	B IgE	AE	0.389	X	0.611	CI_AE	0.222256	0.530934	X	X	0.469066	0.777744	0.361	0.232	Good	93254	invnorm_R_immuno_93254	B Memory (CD5-)
P6 newB:3086	B IgE	AE	0.458	X	0.542	CI_AE	0.290744	0.595563	X	X	0.404437	0.709256	0.41	0.255	Good	93255	invnorm_R_immuno_93255	B Memory (CD5-)
P6 newB:3088	B IgE	CE	X	0.247	0.753	CI_CE	X	X	0.1251	0.36229	0.63771	0.8749	0.313	0.235	Good	93257	invnorm_R_immuno_93257	B Memory (CD5-)
P6 newB:3089	B IgE	CE	X	0.125	0.875	CI_CE	X	X	2.7363e-21	0.247611	0.752389	1	-0.079	0.212	Good	93258	invnorm_R_immuno_93258	B Memory (CD5-)
P6 newB:3094	B IgE	AE	0.449	X	0.551	CI_AE	0.283295	0.586485	X	X	0.413515	0.716705	0.42	0.24	Good	93264	invnorm_R_immuno_93264	B Memory (CD5-)
P6 newB:3095	B IgE	AE	0.445	X	0.555	CI_AE	0.268292	0.590283	X	X	0.409717	0.731708	0.361	0.245	Good	93265	invnorm_R_immuno_93265	B Memory (CD5-)
P6 newB:3098	B IgE	AE	0.395	X	0.605	CI_AE	0.216464	0.547116	X	X	0.452884	0.783536	0.384	0.189	Good	93268	invnorm_R_immuno_93268	B Memory (CD5-)
P6 newB:3100	B IgE	AE	0.337	X	0.663	CI_AE	0.162194	0.490563	X	X	0.509437	0.837806	0.308	0.193	Good	93272	invnorm_R_immuno_93272	B Memory (CD5-)
P6 newB:3101	B IgE	AE	0.434	X	0.566	CI_AE	0.263276	0.577132	X	X	0.422868	0.736724	0.396	0.237	Good	93273	invnorm_R_immuno_93273	B Memory (CD5-)
P6 newB:3103	B IgE	AE	0.325	X	0.675	CI_AE	0.1483	0.48088	X	X	0.51912	0.8517	0.282	0.196	Good	93275	invnorm_R_immuno_93275	B Memory (CD5-)
P6 newB:3104	B IgE	AE	0.453	X	0.547	CI_AE	0.28676	0.590293	X	X	0.409707	0.71324	0.411	0.257	Good	93276	invnorm_R_immuno_93276	B Memory (CD5-)
P6 newB:3109	B IgE	AE	0.568	X	0.432	CI_AE	0.427505	0.678822	X	X	0.321178	0.572495	0.544	0.329	Good	93281	invnorm_R_immuno_93281	B Memory (CD5-)
P6 newB:3110	B IgE	AE	0.578	X	0.422	CI_AE	0.435448	0.689323	X	X	0.310677	0.564552	0.542	0.326	Good	93283	invnorm_R_immuno_93283	B Memory (CD5-)
P6 newB:3112	B IgE	AE	0.585	X	0.415	CI_AE	0.449391	0.691743	X	X	0.308257	0.550609	0.577	0.329	Good	93285	invnorm_R_immuno_93285	B Memory (CD5-)
P6 newB:3113	B IgE	AE	0.601	X	0.399	CI_AE	0.461242	0.708131	X	X	0.291869	0.538758	0.586	0.312	Good	93286	invnorm_R_immuno_93286	B Memory (CD5-)
P6 newB:3115	B IgE	AE	0.463	X	0.537	CI_AE	0.29373	0.600488	X	X	0.399512	0.70627	0.395	0.272	Good	93288	invnorm_R_immuno_93288	B Memory (CD5-)
P6 newB:3116	B IgE	CE	X	0.188	0.812	CI_CE	X	X	0.0620907	0.308288	0.691712	0.937909	-0.007	0.252	Good	93289	invnorm_R_immuno_93289	B Memory (CD5-)
P6 newB:3121	B IgE	AE	0.623	X	0.377	CI_AE	0.498096	0.719156	X	X	0.280844	0.501904	0.61	0.369	Good	93295	invnorm_R_immuno_93295	B Memory (CD5-)
P6 newB:3122	B IgE	AE	0.668	X	0.332	CI_AE	0.546802	0.758168	X	X	0.241832	0.453198	0.627	0.375	Good	93296	invnorm_R_immuno_93296	B Memory (CD5-)
P6 newB:3124	B IgE	AE	0.488	X	0.512	CI_AE	0.32055	0.623596	X	X	0.376404	0.67945	0.474	0.237	Good	93298	invnorm_R_immuno_93298	B Memory (CD5-)
P6 newB:3125	B IgE	AE	0.418	X	0.582	CI_AE	0.242452	0.565083	X	X	0.434917	0.757548	0.391	0.215	Good	93299	invnorm_R_immuno_93299	B Memory (CD5-)
P6 newB:3127	B IgE	AE	0.379	X	0.621	CI_AE	0.192917	0.541827	X	X	0.458173	0.807083	0.496	0.063	Good	93301	invnorm_R_immuno_93301	B Memory (CD5-)
P6 newB:3128	B IgE	AE	0.356	X	0.644	CI_AE	0.172382	0.518225	X	X	0.481775	0.827618	0.467	0.06	Good	93302	invnorm_R_immuno_93302	B Memory (CD5-)
P6 newB:3130	B IgE	AE	0.358	X	0.642	CI_AE	0.173301	0.522873	X	X	0.477127	0.826699	0.502	0.036	Good	93305	invnorm_R_immuno_93305	B Memory (CD5-)
P6 newB:3131	B IgE	AE	0.335	X	0.665	CI_AE	0.152666	0.497295	X	X	0.502705	0.847334	0.446	0.061	Good	93306	invnorm_R_immuno_93306	B Memory (CD5-)
P6 newB:3136	B IgE	AE	0.639	X	0.361	CI_AE	0.509384	0.736743	X	X	0.263257	0.490616	0.654	0.316	Good	93311	invnorm_R_immuno_93311	B Memory (CD5-)
P6 newB:3137	B IgE	AE	0.626	X	0.374	CI_AE	0.498203	0.723159	X	X	0.276841	0.501797	0.638	0.341	Good	93312	invnorm_R_immuno_93312	B Memory (CD5-)
P6 newB:3139	B IgE	AE	0.639	X	0.361	CI_AE	0.508642	0.736557	X	X	0.263443	0.491358	0.653	0.317	Good	93314	invnorm_R_immuno_93314	B Memory (CD5-)
P6 newB:3140	B IgE	AE	0.625	X	0.375	CI_AE	0.497642	0.722837	X	X	0.277163	0.502358	0.637	0.344	Good	93316	invnorm_R_immuno_93316	B Memory (CD5-)
P6 newB:3148	B IgE	AE	0.594	X	0.406	CI_AE	0.464144	0.696553	X	X	0.303447	0.535856	0.599	0.346	Good	93324	invnorm_R_immuno_93324	B Memory (CD5-)
P6 newB:3149	B IgE	AE	0.602	X	0.398	CI_AE	0.475457	0.700603	X	X	0.299397	0.524543	0.602	0.374	Good	93325	invnorm_R_immuno_93325	B Memory (CD5-)
P6 newB:3159	B IgE	CE	X	0.584	0.416	CI_CE	X	X	0.494881	0.660492	0.339508	0.505119	0.637	0.546	Good	93336	invnorm_R_immuno_93336	B Memory (CD5-)
P6 newB:3160	B IgE	ACE	0.318	0.333	0.348	CI_ACE	0.00272808	0.62098	0.0699058	0.563949	0.254799	0.479796	0.683	0.467	Good	93338	invnorm_R_immuno_93338	B Memory (CD5-)
P6 newB:3162	B IgE	CE	X	0.594	0.406	CI_CE	X	X	0.5062	0.668865	0.331135	0.4938	0.654	0.552	Good	93340	invnorm_R_immuno_93340	B Memory (CD5-)
P6 newB:3163	B IgE	ACE	0.319	0.338	0.342	CI_ACE	0.0083955	0.618664	0.0767977	0.566626	0.250551	0.471381	0.692	0.471	Good	93341	invnorm_R_immuno_93341	B Memory (CD5-)
P6 newB:3168	B IgE	ACE	0.401	0.281	0.318	CI_ACE	0.0989423	0.700302	0.014271	0.51095	0.232361	0.439278	0.714	0.452	Good	93346	invnorm_R_immuno_93346	B Memory (CD5-)
P6 newB:3169	B IgE	CE	X	0.616	0.384	CI_CE	X	X	0.53161	0.687583	0.312417	0.46839	0.719	0.552	Good	93347	invnorm_R_immuno_93347	B Memory (CD5-)
P6 newB:3170	B IgE	ACE	0.383	0.3	0.317	CI_ACE	0.084817	0.67942	0.0364124	0.526569	0.231308	0.437034	0.717	0.461	Good	93349	invnorm_R_immuno_93349	B Memory (CD5-)
P6 newB:3173	B IgE	CE	X	0.437	0.563	CI_CE	X	X	0.328616	0.533917	0.466083	0.671384	0.355	0.455	Good	93352	invnorm_R_immuno_93352	B Memory (CD5-)
P6 newB:3174	B IgE	AE	0.53	X	0.47	CI_AE	0.379424	0.650323	X	X	0.349677	0.620576	0.484	0.29	Good	93353	invnorm_R_immuno_93353	B Memory (CD5-)
P6 newB:3176	B IgE	CE	X	0.426	0.574	CI_CE	X	X	0.316251	0.523517	0.476483	0.683749	0.335	0.449	Good	93355	invnorm_R_immuno_93355	B Memory (CD5-)
P6 newB:3177	B IgE	AE	0.495	X	0.505	CI_AE	0.341576	0.619965	X	X	0.380035	0.658424	0.454	0.278	Good	93356	invnorm_R_immuno_93356	B Memory (CD5-)
P6 newB:3179	B IgE	CE	X	0.066	0.934	CI_CE	X	X	1.76603e-16	0.189394	0.810606	1	-0.036	0.106	Good	93358	invnorm_R_immuno_93358	B Memory (CD5-)
P6 newB:3182	B IgE	CE	X	0.578	0.422	CI_CE	X	X	0.488621	0.655865	0.344135	0.511379	0.611	0.552	Good	93362	invnorm_R_immuno_93362	B Memory (CD5-)
P6 newB:3183	B IgE	ACE	0.321	0.336	0.343	CI_ACE	0.00853694	0.620258	0.0757309	0.564384	0.250216	0.473225	0.685	0.473	Good	93363	invnorm_R_immuno_93363	B Memory (CD5-)
P6 newB:3185	B IgE	CE	X	0.586	0.414	CI_CE	X	X	0.497034	0.662115	0.337885	0.502966	0.627	0.554	Good	93365	invnorm_R_immuno_93365	B Memory (CD5-)
P6 newB:3186	B IgE	ACE	0.308	0.354	0.338	CI_ACE	0.00224266	0.603417	0.0958167	0.57805	0.247239	0.465427	0.697	0.481	Good	93366	invnorm_R_immuno_93366	B Memory (CD5-)
P6 newB:3188	B IgE	CE	X	0.342	0.658	CI_CE	X	X	0.225219	0.448423	0.551577	0.774781	0.364	0.329	Good	93368	invnorm_R_immuno_93368	B Memory (CD5-)
P6 newB:3189	B IgE	CE	X	0.319	0.681	CI_CE	X	X	0.201436	0.428031	0.571969	0.798564	0.379	0.296	Good	93369	invnorm_R_immuno_93369	B Memory (CD5-)
P6 newB:3191	B IgE	CE	X	0.594	0.406	CI_CE	X	X	0.50655	0.669371	0.330629	0.49345	0.672	0.546	Good	93372	invnorm_R_immuno_93372	B Memory (CD5-)
P6 newB:3192	B IgE	ACE	0.381	0.301	0.317	CI_ACE	0.0812204	0.676325	0.0393261	0.527675	0.231601	0.439213	0.713	0.464	Good	93373	invnorm_R_immuno_93373	B Memory (CD5-)
P6 newB:3194	B IgE	CE	X	0.608	0.392	CI_CE	X	X	0.522021	0.680766	0.319234	0.477979	0.693	0.555	Good	93375	invnorm_R_immuno_93375	B Memory (CD5-)
P6 newB:3195	B IgE	ACE	0.362	0.32	0.319	CI_ACE	0.0635891	0.655064	0.0592711	0.543806	0.232844	0.440111	0.717	0.47	Good	93376	invnorm_R_immuno_93376	B Memory (CD5-)
P6 newB:3198	B IgE	CE	X	0.337	0.663	CI_CE	X	X	0.221252	0.443311	0.556689	0.778748	0.424	0.304	Good	93379	invnorm_R_immuno_93379	B Memory (CD5-)
P6 newB:3200	B IgE	CE	X	0.237	0.763	CI_CE	X	X	0.114312	0.35174	0.64826	0.885688	0.192	0.252	Good	93383	invnorm_R_immuno_93383	B Memory (CD5-)
P6 newB:3202	B IgE	CE	X	0.175	0.825	CI_CE	X	X	0.0484747	0.295336	0.704664	0.951525	0.146	0.178	Good	93385	invnorm_R_immuno_93385	B Memory (CD5-)
P6 newB:3204	B IgE	CE	X	0.192	0.808	CI_CE	X	X	0.0685169	0.309935	0.690065	0.931483	0.136	0.214	Good	93387	invnorm_R_immuno_93387	B Memory (CD5-)
P6 newB:3205	B IgE	AE	0.446	X	0.554	CI_AE	0.276293	0.586995	X	X	0.413005	0.723707	0.367	0.262	Good	93388	invnorm_R_immuno_93388	B Memory (CD5-)
P6 newB:3206	B IgE	AE	0.462	X	0.538	CI_AE	0.302937	0.592965	X	X	0.407035	0.697063	0.41	0.281	Good	93389	invnorm_R_immuno_93389	B Memory (CD5-)
P6 newB:3208	B IgE	CE	X	0.331	0.669	CI_CE	X	X	0.214276	0.438686	0.561314	0.785724	0.377	0.318	Good	93391	invnorm_R_immuno_93391	B Memory (CD5-)
P6 newB:3209	B IgE	CE	X	0.369	0.631	CI_CE	X	X	0.255685	0.471718	0.528282	0.744315	0.367	0.38	Good	93392	invnorm_R_immuno_93392	B Memory (CD5-)
P6 newB:3214	B IgE	AE	0.437	X	0.563	CI_AE	0.279815	0.569208	X	X	0.430792	0.720185	0.401	0.281	Good	93398	invnorm_R_immuno_93398	B Memory (CD5-)
P6 newB:3215	B IgE	AE	0.532	X	0.468	CI_AE	0.37011	0.65953	X	X	0.34047	0.62989	0.489	0.267	Good	93399	invnorm_R_immuno_93399	B Memory (CD5-)
P6 newB:3216	B IgE	CE	X	0.32	0.68	CI_CE	X	X	0.202101	0.42817	0.57183	0.797899	0.368	0.303	Good	93400	invnorm_R_immuno_93400	B Memory (CD5-)
P6 newB:3218	B IgE	CE	X	0.252	0.748	CI_CE	X	X	0.131389	0.365492	0.634508	0.868611	0.265	0.257	Good	93402	invnorm_R_immuno_93402	B Memory (CD5-)
P6 newB:3228	B IgE	CE	X	0.572	0.428	CI_CE	X	X	0.481299	0.65034	0.34966	0.518701	0.634	0.531	Good	93413	invnorm_R_immuno_93413	B Memory (CD5-)
P6 newB:3229	B IgE	CE	X	0.545	0.455	CI_CE	X	X	0.450201	0.627569	0.372431	0.549799	0.677	0.463	Good	93414	invnorm_R_immuno_93414	B Memory (CD5-)
P6 newB:3231	B IgE	CE	X	0.582	0.418	CI_CE	X	X	0.492699	0.658837	0.341163	0.507301	0.651	0.538	Good	93417	invnorm_R_immuno_93417	B Memory (CD5-)
P6 newB:3232	B IgE	ACE	0.308	0.349	0.342	CI_ACE	3.32071e-14	0.606815	0.0884468	0.575849	0.250743	0.470805	0.695	0.474	Good	93418	invnorm_R_immuno_93418	B Memory (CD5-)
P6 newB:3237	B IgE	CE	X	0.607	0.393	CI_CE	X	X	0.521357	0.680247	0.319753	0.478643	0.71	0.543	Good	93423	invnorm_R_immuno_93423	B Memory (CD5-)
P6 newB:3238	B IgE	ACE	0.409	0.276	0.315	CI_ACE	0.10838	0.708231	0.00874582	0.505515	0.23013	0.435499	0.716	0.451	Good	93424	invnorm_R_immuno_93424	B Memory (CD5-)
P6 newB:3240	B IgE	CE	X	0.613	0.387	CI_CE	X	X	0.527869	0.684986	0.315014	0.472131	0.72	0.546	Good	93427	invnorm_R_immuno_93427	B Memory (CD5-)
P6 newB:3241	B IgE	ACE	0.406	0.282	0.312	CI_ACE	0.108532	0.703369	0.016167	0.509653	0.227814	0.431012	0.721	0.454	Good	93428	invnorm_R_immuno_93428	B Memory (CD5-)
P6 newB:3247	B IgE	AE	0.472	X	0.528	CI_AE	0.312796	0.602013	X	X	0.397987	0.687204	0.392	0.296	Good	93434	invnorm_R_immuno_93434	B Memory (CD5-)
P6 newB:3249	B IgE	CE	X	0.399	0.601	CI_CE	X	X	0.285033	0.500709	0.499291	0.714967	0.272	0.438	Good	93436	invnorm_R_immuno_93436	B Memory (CD5-)
P6 newB:3250	B IgE	CE	X	0.331	0.669	CI_CE	X	X	0.21337	0.43866	0.56134	0.78663	0.37	0.307	Good	93438	invnorm_R_immuno_93438	B Memory (CD5-)
P6 newB:3252	B IgE	CE	X	0.074	0.926	CI_CE	X	X	8.21479e-17	0.196867	0.803133	1	-0.047	0.123	Good	93440	invnorm_R_immuno_93440	B Memory (CD5-)
P6 newB:3255	B IgE	CE	X	0.579	0.421	CI_CE	X	X	0.489817	0.65675	0.34325	0.510183	0.602	0.558	Good	93443	invnorm_R_immuno_93443	B Memory (CD5-)
P6 newB:3256	B IgE	CE	X	0.555	0.445	CI_CE	X	X	0.461777	0.636221	0.363779	0.538223	0.673	0.481	Good	93444	invnorm_R_immuno_93444	B Memory (CD5-)
P6 newB:3258	B IgE	CE	X	0.584	0.416	CI_CE	X	X	0.494899	0.660555	0.339445	0.505101	0.621	0.556	Good	93446	invnorm_R_immuno_93446	B Memory (CD5-)
P6 newB:3259	B IgE	CE	X	0.568	0.432	CI_CE	X	X	0.476371	0.647075	0.352925	0.523629	0.694	0.487	Good	93447	invnorm_R_immuno_93447	B Memory (CD5-)
P6 newB:3262	B IgE	CE	X	0.319	0.681	CI_CE	X	X	0.20121	0.427781	0.572219	0.79879	0.372	0.3	Good	93451	invnorm_R_immuno_93451	B Memory (CD5-)
P6 newB:3264	B IgE	CE	X	0.603	0.397	CI_CE	X	X	0.517135	0.677021	0.322979	0.482865	0.683	0.555	Good	93453	invnorm_R_immuno_93453	B Memory (CD5-)
P6 newB:3265	B IgE	ACE	0.362	0.321	0.317	CI_ACE	0.0649426	0.653104	0.0633542	0.543517	0.231192	0.438589	0.713	0.476	Good	93454	invnorm_R_immuno_93454	B Memory (CD5-)
P6 newB:3267	B IgE	CE	X	0.609	0.391	CI_CE	X	X	0.523598	0.681768	0.318232	0.476402	0.702	0.555	Good	93456	invnorm_R_immuno_93456	B Memory (CD5-)
P6 newB:3268	B IgE	ACE	0.368	0.324	0.308	CI_ACE	0.0772949	0.655172	0.0684887	0.544216	0.224473	0.425658	0.726	0.479	Good	93457	invnorm_R_immuno_93457	B Memory (CD5-)
P6 newB:3271	B IgE	AE	0.504	X	0.496	CI_AE	0.36034	0.622028	X	X	0.377972	0.63966	0.495	0.316	Good	93461	invnorm_R_immuno_93461	B Memory (CD5-)
P6 newB:3279	B IgE	CE	X	0.099	0.901	CI_CE	X	X	1.21552e-18	0.222399	0.777601	1	0.011	0.13	Good	93469	invnorm_R_immuno_93469	B Memory (CD5-)
P6 newB:3280	B IgE	CE	X	0.166	0.834	CI_CE	X	X	0.0412032	0.284974	0.715026	0.958797	0.045	0.212	Good	93471	invnorm_R_immuno_93471	B Memory (CD5-)
P6 newB:3282	B IgE	CE	X	0.353	0.647	CI_CE	X	X	0.238681	0.458128	0.541872	0.761319	0.409	0.338	Good	93473	invnorm_R_immuno_93473	B Memory (CD5-)
P6 newB:3283	B IgE	CE	X	0.375	0.625	CI_CE	X	X	0.262517	0.477455	0.522545	0.737483	0.416	0.366	Good	93474	invnorm_R_immuno_93474	B Memory (CD5-)
P6 newB:3285	B IgE	CE	X	0.393	0.607	CI_CE	X	X	0.280878	0.493547	0.506453	0.719122	0.434	0.39	Good	93476	invnorm_R_immuno_93476	B Memory (CD5-)
P6 newB:3286	B IgE	CE	X	0.422	0.578	CI_CE	X	X	0.314365	0.51908	0.48092	0.685635	0.419	0.446	Good	93477	invnorm_R_immuno_93477	B Memory (CD5-)
P6 newB:3291	B IgE	AE	0.518	X	0.482	CI_AE	0.364016	0.64053	X	X	0.35947	0.635984	0.464	0.307	Good	93483	invnorm_R_immuno_93483	B Memory (CD5-)
P6 newB:3292	B IgE	AE	0.545	X	0.455	CI_AE	0.401573	0.658548	X	X	0.341452	0.598427	0.489	0.35	Good	93484	invnorm_R_immuno_93484	B Memory (CD5-)
P6 newB:3294	B IgE	AE	0.612	X	0.388	CI_AE	0.475101	0.715447	X	X	0.284553	0.524899	0.56	0.366	Good	93486	invnorm_R_immuno_93486	B Memory (CD5-)
P6 newB:3295	B IgE	CE	X	0.44	0.56	CI_CE	X	X	0.334208	0.535381	0.464619	0.665792	0.507	0.43	Good	93487	invnorm_R_immuno_93487	B Memory (CD5-)
P6 newB:3298	B IgE	CE	X	0.285	0.715	CI_CE	X	X	0.165751	0.39597	0.60403	0.834249	0.288	0.298	Good	93490	invnorm_R_immuno_93490	B Memory (CD5-)
P6 newB:3301	B IgE	AE	0.104	X	0.896	CI_AE	7.90365e-17	0.267886	X	X	0.732114	1	0.149	0.015	Good	93495	invnorm_R_immuno_93495	B Memory (CD5-)
P6 newB:3305	B IgE	AE	0.225	X	0.775	CI_AE	0.0521292	0.385684	X	X	0.614316	0.947871	0.256	0.096	Good	93499	invnorm_R_immuno_93499	B Memory (CD5-)
P6 newB:3306	B IgE	AE	0.245	X	0.755	CI_AE	0.0653432	0.408974	X	X	0.591026	0.934657	0.265	0.115	Good	93500	invnorm_R_immuno_93500	B Memory (CD5-)
P6 newB:3308	B IgE	AE	0.227	X	0.773	CI_AE	0.0372505	0.401318	X	X	0.598682	0.96275	0.218	0.112	Good	93502	invnorm_R_immuno_93502	B Memory (CD5-)
P6 newB:3309	B IgE	AE	0.264	X	0.736	CI_AE	0.0840137	0.427793	X	X	0.572207	0.915986	0.313	0.102	Good	93503	invnorm_R_immuno_93503	B Memory (CD5-)
P6 newB:3311	B IgE	CE	X	0.349	0.651	CI_CE	X	X	0.233796	0.454922	0.545078	0.766204	0.407	0.334	Good	93506	invnorm_R_immuno_93506	B Memory (CD5-)
P6 newB:3312	B IgE	CE	X	0.293	0.707	CI_CE	X	X	0.173621	0.403542	0.596458	0.826379	0.18	0.342	Good	93507	invnorm_R_immuno_93507	B Memory (CD5-)
P6 newB:3315	B IgE	AE	0.306	X	0.694	CI_AE	0.111399	0.480174	X	X	0.519826	0.888601	0.352	0.083	Good	93510	invnorm_R_immuno_93510	B Memory (CD5-)
P6 newB:3316	B IgE	AE	0.371	X	0.629	CI_AE	0.171401	0.543361	X	X	0.456639	0.828599	0.387	0.117	Good	93511	invnorm_R_immuno_93511	B Memory (CD5-)
P6 newB:3318	B IgE	AE	0.539	X	0.461	CI_AE	0.382007	0.662436	X	X	0.337564	0.617993	0.49	0.283	Good	93513	invnorm_R_immuno_93513	B Memory (CD5-)
P6 newB:3328	B IgE	CE	X	0.244	0.756	CI_CE	X	X	0.118647	0.361586	0.638414	0.881353	0.208	0.251	Good	93524	invnorm_R_immuno_93524	B Memory (CD5-)
P6 newB:3329	B IgE	CE	X	0.219	0.781	CI_CE	X	X	0.0933984	0.337752	0.662248	0.906602	0.226	0.215	Good	93525	invnorm_R_immuno_93525	B Memory (CD5-)
P6 newB:3331	B IgE	CE	X	0.261	0.739	CI_CE	X	X	0.133763	0.378842	0.621158	0.866237	0.269	0.243	Good	93528	invnorm_R_immuno_93528	B Memory (CD5-)
P6 newB:3332	B IgE	AE	0.365	X	0.635	CI_AE	0.179456	0.522355	X	X	0.477645	0.820544	0.302	0.21	Good	93529	invnorm_R_immuno_93529	B Memory (CD5-)
P6 newB:3334	B IgE	AE	0.662	X	0.338	CI_AE	0.520267	0.763819	X	X	0.236181	0.479733	0.649	0.258	Good	93531	invnorm_R_immuno_93531	B Memory (CD5-)
P6 newB:3335	B IgE	AE	0.453	X	0.547	CI_AE	0.283714	0.592198	X	X	0.407802	0.716286	0.391	0.251	Good	93532	invnorm_R_immuno_93532	B Memory (CD5-)
P6 newB:3340	B IgE	AE	0.508	X	0.492	CI_AE	0.349393	0.634313	X	X	0.365687	0.650607	0.454	0.284	Good	93538	invnorm_R_immuno_93538	B Memory (CD5-)
P6 newB:3341	B IgE	AE	0.553	X	0.447	CI_AE	0.391354	0.677412	X	X	0.322588	0.608646	0.495	0.268	Good	93539	invnorm_R_immuno_93539	B Memory (CD5-)
P6 newB:3343	B IgE	AE	0.61	X	0.39	CI_AE	0.458005	0.722605	X	X	0.277395	0.541995	0.603	0.254	Good	93541	invnorm_R_immuno_93541	B Memory (CD5-)
P6 newB:3351	B IgE	CE	X	0.259	0.741	CI_CE	X	X	0.138031	0.372127	0.627873	0.861969	0.318	0.234	Good	93550	invnorm_R_immuno_93550	B Memory (CD5-)
P6 newB:3352	B IgE	AE	0.357	X	0.643	CI_AE	0.194253	0.499703	X	X	0.500297	0.805747	0.355	0.213	Good	93551	invnorm_R_immuno_93551	B Memory (CD5-)
P6 newB:3354	B IgE	CE	X	0.314	0.686	CI_CE	X	X	0.194781	0.423727	0.576273	0.805219	0.338	0.302	Good	93553	invnorm_R_immuno_93553	B Memory (CD5-)
P6 newB:3355	B IgE	CE	X	0.315	0.685	CI_CE	X	X	0.195776	0.424715	0.575285	0.804224	0.379	0.281	Good	93554	invnorm_R_immuno_93554	B Memory (CD5-)
P6 newB:3361	B IgE	CE	X	0.296	0.704	CI_CE	X	X	0.17594	0.407679	0.592321	0.82406	0.381	0.253	Good	93561	invnorm_R_immuno_93561	B Memory (CD5-)
P6 newB:3362	B IgE	AE	0.422	X	0.578	CI_AE	0.26273	0.556652	X	X	0.443348	0.73727	0.418	0.239	Good	93562	invnorm_R_immuno_93562	B Memory (CD5-)
P6 newB:3365	B IgE	CE	X	0.545	0.455	CI_CE	X	X	0.44833	0.628829	0.371171	0.55167	0.562	0.519	Good	93565	invnorm_R_immuno_93565	B Memory (CD5-)
P6 newB:3368	B IgE	CE	X	0.542	0.458	CI_CE	X	X	0.444897	0.626213	0.373787	0.555103	0.571	0.51	Good	93568	invnorm_R_immuno_93568	B Memory (CD5-)
P6 newB:3372	B IgE	AE	0.518	X	0.482	CI_AE	0.364778	0.641473	X	X	0.358527	0.635222	0.534	0.245	Good	93573	invnorm_R_immuno_93573	B Memory (CD5-)
P6 newB:3374	B IgE	CE	X	0.637	0.363	CI_CE	X	X	0.553721	0.706533	0.293467	0.446279	0.675	0.585	Good	93575	invnorm_R_immuno_93575	B Memory (CD5-)
P6 newB:3375	B IgE	ACE	0.297	0.438	0.266	CI_ACE	0.041916	0.554149	0.204085	0.630956	0.19271	0.370425	0.762	0.537	Good	93576	invnorm_R_immuno_93576	B Memory (CD5-)
P6 newB:3377	B IgE	CE	X	0.628	0.372	CI_CE	X	X	0.544367	0.698973	0.301027	0.455633	0.677	0.579	Good	93578	invnorm_R_immuno_93578	B Memory (CD5-)
P6 newB:3378	B IgE	ACE	0.299	0.434	0.267	CI_ACE	0.0428237	0.558006	0.199053	0.628432	0.193671	0.372273	0.761	0.534	Good	93579	invnorm_R_immuno_93579	B Memory (CD5-)
P6 newB:3380	B IgE	CE	X	0.323	0.677	CI_CE	X	X	0.205968	0.43131	0.56869	0.794032	0.296	0.344	Good	93582	invnorm_R_immuno_93582	B Memory (CD5-)
P6 newB:3383	B IgE	CE	X	0.579	0.421	CI_CE	X	X	0.490329	0.655947	0.344053	0.509671	0.669	0.529	Good	93585	invnorm_R_immuno_93585	B Memory (CD5-)
P6 newB:3384	B IgE	ACE	0.436	0.264	0.3	CI_ACE	0.145788	0.725889	0.0044508	0.487769	0.218837	0.415274	0.73	0.463	Good	93586	invnorm_R_immuno_93586	B Memory (CD5-)
P6 newB:3386	B IgE	CE	X	0.585	0.415	CI_CE	X	X	0.497037	0.660964	0.339036	0.502963	0.672	0.536	Good	93588	invnorm_R_immuno_93588	B Memory (CD5-)
P6 newB:3387	B IgE	ACE	0.432	0.269	0.299	CI_ACE	0.142414	0.720119	0.0110555	0.491903	0.218122	0.414269	0.73	0.467	Good	93589	invnorm_R_immuno_93589	B Memory (CD5-)
P6 newB:3393	B IgE	CE	X	0.549	0.451	CI_CE	X	X	0.453175	0.63234	0.36766	0.546825	0.598	0.507	Good	93596	invnorm_R_immuno_93596	B Memory (CD5-)
P6 newB:3396	B IgE	CE	X	0.545	0.455	CI_CE	X	X	0.448484	0.628794	0.371206	0.551516	0.606	0.497	Good	93599	invnorm_R_immuno_93599	B Memory (CD5-)
P6 newB:3398	B IgE	CE	X	0.327	0.673	CI_CE	X	X	0.209255	0.435916	0.564084	0.790745	0.348	0.32	Good	93601	invnorm_R_immuno_93601	B Memory (CD5-)
P6 newB:3399	B IgE	AE	0.398	X	0.602	CI_AE	0.235034	0.537705	X	X	0.462295	0.764966	0.391	0.223	Good	93602	invnorm_R_immuno_93602	B Memory (CD5-)
P6 newB:3401	B IgE	CE	X	0.626	0.374	CI_CE	X	X	0.541396	0.697817	0.302183	0.458604	0.65	0.582	Good	93606	invnorm_R_immuno_93606	B Memory (CD5-)
P6 newB:3402	B IgE	CE	X	0.651	0.349	CI_CE	X	X	0.571747	0.718535	0.281465	0.428253	0.743	0.577	Good	93607	invnorm_R_immuno_93607	B Memory (CD5-)
P6 newB:3404	B IgE	CE	X	0.626	0.374	CI_CE	X	X	0.541202	0.697666	0.302334	0.458798	0.664	0.574	Good	93609	invnorm_R_immuno_93609	B Memory (CD5-)
P6 newB:3405	B IgE	CE	X	0.644	0.356	CI_CE	X	X	0.561333	0.712877	0.287123	0.438667	0.742	0.548	Good	93610	invnorm_R_immuno_93610	B Memory (CD5-)
P6 newB:3407	B IgE	CE	X	0.296	0.704	CI_CE	X	X	0.177914	0.406461	0.593539	0.822086	0.255	0.321	Good	93612	invnorm_R_immuno_93612	B Memory (CD5-)
P6 newB:3408	B IgE	CE	X	0.296	0.704	CI_CE	X	X	0.176461	0.407157	0.592843	0.823539	0.292	0.3	Good	93613	invnorm_R_immuno_93613	B Memory (CD5-)
P6 newB:3410	B IgE	CE	X	0.567	0.433	CI_CE	X	X	0.477075	0.645873	0.354127	0.522925	0.645	0.522	Good	93616	invnorm_R_immuno_93616	B Memory (CD5-)
P6 newB:3411	B IgE	CE	X	0.554	0.446	CI_CE	X	X	0.461961	0.634592	0.365408	0.538039	0.684	0.476	Good	93617	invnorm_R_immuno_93617	B Memory (CD5-)
P6 newB:3413	B IgE	CE	X	0.565	0.435	CI_CE	X	X	0.474819	0.64415	0.35585	0.525181	0.647	0.519	Good	93619	invnorm_R_immuno_93619	B Memory (CD5-)
P6 newB:3414	B IgE	CE	X	0.553	0.447	CI_CE	X	X	0.460512	0.633485	0.366515	0.539488	0.686	0.472	Good	93620	invnorm_R_immuno_93620	B Memory (CD5-)
P6 newB:3428	B IgE	AE	0.413	X	0.587	CI_AE	0.262444	0.541994	X	X	0.458006	0.737556	0.436	0.246	Good	93635	invnorm_R_immuno_93635	B Memory (CD5-)
P6 newB:3429	B IgE	AE	0.439	X	0.561	CI_AE	0.288768	0.566601	X	X	0.433399	0.711232	0.475	0.236	Good	93636	invnorm_R_immuno_93636	B Memory (CD5-)
P6 newB:3431	B IgE	CE	X	0.298	0.702	CI_CE	X	X	0.180293	0.407993	0.592007	0.819707	0.407	0.24	Good	93639	invnorm_R_immuno_93639	B Memory (CD5-)
P6 newB:3432	B IgE	AE	0.441	X	0.559	CI_AE	0.295766	0.564617	X	X	0.435383	0.704234	0.48	0.253	Good	93640	invnorm_R_immuno_93640	B Memory (CD5-)
P6 newB:3437	B IgE	AE	0.242	X	0.758	CI_AE	0.0695524	0.399552	X	X	0.600448	0.930448	0.267	0.105	Good	93645	invnorm_R_immuno_93645	B Memory (CD5-)
P6 newB:3438	B IgE	AE	0.291	X	0.709	CI_AE	0.120587	0.444792	X	X	0.555208	0.879413	0.336	0.109	Good	93646	invnorm_R_immuno_93646	B Memory (CD5-)
P6 newB:3440	B IgE	AE	0.269	X	0.731	CI_AE	0.102923	0.420314	X	X	0.579686	0.897077	0.332	0.087	Good	93649	invnorm_R_immuno_93649	B Memory (CD5-)
P6 newB:3441	B IgE	AE	0.218	X	0.782	CI_AE	0.0513271	0.372089	X	X	0.627911	0.948673	0.246	0.099	Good	93650	invnorm_R_immuno_93650	B Memory (CD5-)
P6 newB:3446	B IgE	CE	X	0.505	0.495	CI_CE	X	X	0.405053	0.593248	0.406752	0.594947	0.512	0.493	Good	93655	invnorm_R_immuno_93655	B Memory (CD5-)
P6 newB:3447	B IgE	CE	X	0.505	0.495	CI_CE	X	X	0.403353	0.59327	0.40673	0.596647	0.544	0.466	Good	93656	invnorm_R_immuno_93656	B Memory (CD5-)
P6 newB:3449	B IgE	CE	X	0.505	0.495	CI_CE	X	X	0.404482	0.592786	0.407214	0.595518	0.519	0.488	Good	93658	invnorm_R_immuno_93658	B Memory (CD5-)
P6 newB:3450	B IgE	CE	X	0.502	0.498	CI_CE	X	X	0.401032	0.591457	0.408543	0.598968	0.543	0.463	Good	93660	invnorm_R_immuno_93660	B Memory (CD5-)
P6 newB:3452	B IgE	CE	X	0.36	0.64	CI_CE	X	X	0.245523	0.464333	0.535667	0.754477	0.446	0.304	Good	93662	invnorm_R_immuno_93662	B Memory (CD5-)
P6 newB:3453	B IgE	CE	X	0.177	0.823	CI_CE	X	X	0.0508901	0.296512	0.703488	0.94911	0.15	0.181	Good	93663	invnorm_R_immuno_93663	B Memory (CD5-)
P6 newB:3455	B IgE	CE	X	0.613	0.387	CI_CE	X	X	0.527976	0.68584	0.31416	0.472024	0.642	0.583	Good	93665	invnorm_R_immuno_93665	B Memory (CD5-)
P6 newB:3456	B IgE	ACE	0.297	0.411	0.292	CI_ACE	0.0277402	0.564587	0.171599	0.613702	0.213639	0.402282	0.749	0.523	Good	93666	invnorm_R_immuno_93666	B Memory (CD5-)
P6 newB:3458	B IgE	CE	X	0.607	0.393	CI_CE	X	X	0.521205	0.681048	0.318952	0.478795	0.638	0.575	Good	93668	invnorm_R_immuno_93668	B Memory (CD5-)
P6 newB:3459	B IgE	ACE	0.299	0.403	0.298	CI_ACE	0.0258121	0.570961	0.160297	0.608464	0.218059	0.409838	0.744	0.516	Good	93669	invnorm_R_immuno_93669	B Memory (CD5-)
P6 newB:3461	B IgE	CE	X	0.146	0.854	CI_CE	X	X	0.0188712	0.268027	0.731973	0.981129	0.192	0.126	Good	93672	invnorm_R_immuno_93672	B Memory (CD5-)
P6 newB:3464	B IgE	CE	X	0.567	0.433	CI_CE	X	X	0.476972	0.645857	0.354143	0.523028	0.651	0.526	Good	93675	invnorm_R_immuno_93675	B Memory (CD5-)
P6 newB:3465	B IgE	ACE	0.367	0.299	0.334	CI_ACE	0.0592028	0.664848	0.0379629	0.528177	0.244362	0.45984	0.696	0.464	Good	93676	invnorm_R_immuno_93676	B Memory (CD5-)
P6 newB:3467	B IgE	CE	X	0.551	0.449	CI_CE	X	X	0.457916	0.631308	0.368692	0.542084	0.633	0.511	Good	93678	invnorm_R_immuno_93678	B Memory (CD5-)
P6 newB:3468	B IgE	ACE	0.365	0.295	0.341	CI_ACE	0.0519982	0.66583	0.0316155	0.525783	0.249404	0.469432	0.687	0.461	Good	93679	invnorm_R_immuno_93679	B Memory (CD5-)
P6 newB:3473	B IgE	CE	X	0.512	0.488	CI_CE	X	X	0.413269	0.599292	0.400708	0.586731	0.529	0.496	Good	93685	invnorm_R_immuno_93685	B Memory (CD5-)
P6 newB:3474	B IgE	CE	X	0.509	0.491	CI_CE	X	X	0.406276	0.598046	0.401954	0.593724	0.548	0.458	Good	93686	invnorm_R_immuno_93686	B Memory (CD5-)
P6 newB:3476	B IgE	CE	X	0.511	0.489	CI_CE	X	X	0.411495	0.597988	0.402012	0.588505	0.532	0.492	Good	93688	invnorm_R_immuno_93688	B Memory (CD5-)
P6 newB:3477	B IgE	CE	X	0.506	0.494	CI_CE	X	X	0.402718	0.59541	0.40459	0.597282	0.539	0.458	Good	93689	invnorm_R_immuno_93689	B Memory (CD5-)
P6 newB:3479	B IgE	AE	0.375	X	0.625	CI_AE	0.206721	0.519897	X	X	0.480103	0.793279	0.339	0.228	Good	93691	invnorm_R_immuno_93691	B Memory (CD5-)
P6 newB:3482	B IgE	CE	X	0.583	0.417	CI_CE	X	X	0.495073	0.659455	0.340545	0.504927	0.63	0.557	Good	93695	invnorm_R_immuno_93695	B Memory (CD5-)
P6 newB:3483	B IgE	CE	X	0.594	0.406	CI_CE	X	X	0.506208	0.669247	0.330753	0.493792	0.708	0.516	Good	93696	invnorm_R_immuno_93696	B Memory (CD5-)
P6 newB:3485	B IgE	CE	X	0.576	0.424	CI_CE	X	X	0.48689	0.653363	0.346637	0.51311	0.63	0.545	Good	93698	invnorm_R_immuno_93698	B Memory (CD5-)
P6 newB:3486	B IgE	CE	X	0.59	0.41	CI_CE	X	X	0.50144	0.665776	0.334224	0.49856	0.705	0.511	Good	93699	invnorm_R_immuno_93699	B Memory (CD5-)
P6 newB:3488	B IgE	CE	X	0.259	0.741	CI_CE	X	X	0.138473	0.372195	0.627805	0.861527	0.142	0.311	Good	93701	invnorm_R_immuno_93701	B Memory (CD5-)
P6 newB:3491	B IgE	CE	X	0.495	0.505	CI_CE	X	X	0.395349	0.583396	0.416604	0.604651	0.588	0.452	Good	93705	invnorm_R_immuno_93705	B Memory (CD5-)
P6 newB:3492	B IgE	CE	X	0.51	0.49	CI_CE	X	X	0.410426	0.598136	0.401864	0.589574	0.65	0.417	Good	93706	invnorm_R_immuno_93706	B Memory (CD5-)
P6 newB:3494	B IgE	CE	X	0.486	0.514	CI_CE	X	X	0.384938	0.575223	0.424777	0.615062	0.581	0.441	Good	93708	invnorm_R_immuno_93708	B Memory (CD5-)
P6 newB:3495	B IgE	ACE	0.316	0.286	0.399	CI_ACE	3.47858e-16	0.651538	2.43247e-15	0.5409	0.294958	0.540305	0.647	0.41	Good	93709	invnorm_R_immuno_93709	B Memory (CD5-)
P6 newB:3500	B IgE	CE	X	0.358	0.642	CI_CE	X	X	0.240827	0.464033	0.535967	0.759173	0.465	0.301	Good	93716	invnorm_R_immuno_93716	B Memory (CD5-)
P6 newB:3501	B IgE	AE	0.445	X	0.555	CI_AE	0.292167	0.573653	X	X	0.426347	0.707833	0.438	0.277	Good	93717	invnorm_R_immuno_93717	B Memory (CD5-)
P6 newB:3503	B IgE	CE	X	0.375	0.625	CI_CE	X	X	0.259632	0.48001	0.51999	0.740368	0.471	0.321	Good	93719	invnorm_R_immuno_93719	B Memory (CD5-)
P6 newB:3504	B IgE	CE	X	0.349	0.651	CI_CE	X	X	0.23207	0.456356	0.543644	0.76793	0.446	0.298	Good	93720	invnorm_R_immuno_93720	B Memory (CD5-)
P6 newB:3509	B IgE	AE	0.557	X	0.443	CI_AE	0.422149	0.664976	X	X	0.335024	0.577851	0.586	0.295	Good	93725	invnorm_R_immuno_93725	B Memory (CD5-)
P6 newB:3510	B IgE	AE	0.563	X	0.437	CI_AE	0.429764	0.669129	X	X	0.330871	0.570236	0.589	0.311	Good	93727	invnorm_R_immuno_93727	B Memory (CD5-)
P6 newB:3512	B IgE	AE	0.545	X	0.455	CI_AE	0.41153	0.653802	X	X	0.346198	0.58847	0.574	0.302	Good	93729	invnorm_R_immuno_93729	B Memory (CD5-)
P6 newB:3513	B IgE	AE	0.548	X	0.452	CI_AE	0.41597	0.655478	X	X	0.344522	0.58403	0.575	0.315	Good	93730	invnorm_R_immuno_93730	B Memory (CD5-)
P6 newB:3518	B IgE	AE	0.45	X	0.55	CI_AE	0.295648	0.580028	X	X	0.419972	0.704352	0.467	0.236	Good	93735	invnorm_R_immuno_93735	B Memory (CD5-)
P6 newB:3519	B IgE	AE	0.494	X	0.506	CI_AE	0.349211	0.613973	X	X	0.386027	0.650789	0.524	0.255	Good	93736	invnorm_R_immuno_93736	B Memory (CD5-)
P6 newB:3521	B IgE	AE	0.463	X	0.537	CI_AE	0.315727	0.587586	X	X	0.412414	0.684273	0.495	0.241	Good	93739	invnorm_R_immuno_93739	B Memory (CD5-)
P6 newB:3522	B IgE	AE	0.493	X	0.507	CI_AE	0.348145	0.612399	X	X	0.387601	0.651855	0.52	0.258	Good	93740	invnorm_R_immuno_93740	B Memory (CD5-)
P6 newB:3528	B IgE	CE	X	0.339	0.661	CI_CE	X	X	0.222832	0.446063	0.553937	0.777168	0.34	0.337	Good	93746	invnorm_R_immuno_93746	B Memory (CD5-)
P6 newB:3531	B IgE	CE	X	0.33	0.67	CI_CE	X	X	0.212131	0.437962	0.562038	0.787869	0.312	0.338	Good	93750	invnorm_R_immuno_93750	B Memory (CD5-)
P6 newB:3536	B IgE	AE	0.494	X	0.506	CI_AE	0.339957	0.619474	X	X	0.380526	0.660043	0.471	0.28	Good	93755	invnorm_R_immuno_93755	B Memory (CD5-)
P6 newB:3537	B IgE	CE	X	0.311	0.689	CI_CE	X	X	0.193374	0.420161	0.579839	0.806626	0.389	0.277	Good	93756	invnorm_R_immuno_93756	B Memory (CD5-)
P6 newB:3539	B IgE	AE	0.495	X	0.505	CI_AE	0.337368	0.622584	X	X	0.377416	0.662632	0.464	0.27	Good	93758	invnorm_R_immuno_93758	B Memory (CD5-)
P6 newB:3540	B IgE	AE	0.447	X	0.553	CI_AE	0.289684	0.579036	X	X	0.420964	0.710316	0.403	0.279	Good	93760	invnorm_R_immuno_93760	B Memory (CD5-)
P6 newB:3548	B IgE	AE	0.555	X	0.445	CI_AE	0.391633	0.681037	X	X	0.318963	0.608367	0.545	0.222	Good	93768	invnorm_R_immuno_93768	B Memory (CD5-)
P6 newB:3549	B IgE	AE	0.527	X	0.473	CI_AE	0.363331	0.656636	X	X	0.343364	0.636669	0.477	0.253	Good	93769	invnorm_R_immuno_93769	B Memory (CD5-)
P6 newB:3554	B IgE	AE	0.424	X	0.576	CI_AE	0.260422	0.560434	X	X	0.439566	0.739578	0.38	0.273	Good	93775	invnorm_R_immuno_93775	B Memory (CD5-)
P6 newB:3555	B IgE	CE	X	0.383	0.617	CI_CE	X	X	0.27039	0.485129	0.514871	0.72961	0.404	0.377	Good	93776	invnorm_R_immuno_93776	B Memory (CD5-)
P6 newB:3557	B IgE	AE	0.415	X	0.585	CI_AE	0.250407	0.553835	X	X	0.446165	0.749593	0.374	0.264	Good	93778	invnorm_R_immuno_93778	B Memory (CD5-)
P6 newB:3558	B IgE	CE	X	0.375	0.625	CI_CE	X	X	0.26091	0.478523	0.521477	0.73909	0.389	0.371	Good	93779	invnorm_R_immuno_93779	B Memory (CD5-)
P6 newB:3563	B IgE	AE	0.601	X	0.399	CI_AE	0.473545	0.701241	X	X	0.298759	0.526455	0.574	0.383	Good	93785	invnorm_R_immuno_93785	B Memory (CD5-)
P6 newB:3564	B IgE	AE	0.552	X	0.448	CI_AE	0.41496	0.660964	X	X	0.339036	0.58504	0.536	0.347	Good	93786	invnorm_R_immuno_93786	B Memory (CD5-)
P6 newB:3566	B IgE	AE	0.603	X	0.397	CI_AE	0.473874	0.703612	X	X	0.296388	0.526126	0.579	0.378	Good	93788	invnorm_R_immuno_93788	B Memory (CD5-)
P6 newB:3567	B IgE	AE	0.544	X	0.456	CI_AE	0.407833	0.653762	X	X	0.346238	0.592167	0.527	0.353	Good	93789	invnorm_R_immuno_93789	B Memory (CD5-)
P6 newB:3575	B IgE	AE	0.608	X	0.392	CI_AE	0.470598	0.712209	X	X	0.287791	0.529402	0.556	0.35	Good	93798	invnorm_R_immuno_93798	B Memory (CD5-)
P6 newB:3576	B IgE	AE	0.606	X	0.394	CI_AE	0.475068	0.70782	X	X	0.29218	0.524932	0.558	0.373	Good	93799	invnorm_R_immuno_93799	B Memory (CD5-)
P6 newB:3581	B IgE	AE	0.322	X	0.678	CI_AE	0.146665	0.475339	X	X	0.524661	0.853335	0.301	0.202	Good	93805	invnorm_R_immuno_93805	B Memory (CD5-)
P6 newB:3582	B IgE	AE	0.297	X	0.703	CI_AE	0.120978	0.453405	X	X	0.546595	0.879022	0.285	0.18	Good	93806	invnorm_R_immuno_93806	B Memory (CD5-)
P6 newB:3584	B IgE	AE	0.317	X	0.683	CI_AE	0.143068	0.470355	X	X	0.529645	0.856932	0.297	0.202	Good	93808	invnorm_R_immuno_93808	B Memory (CD5-)
P6 newB:3585	B IgE	AE	0.292	X	0.708	CI_AE	0.11755	0.447431	X	X	0.552569	0.88245	0.278	0.183	Good	93809	invnorm_R_immuno_93809	B Memory (CD5-)
P6 newB:3590	B IgE	AE	0.63	X	0.37	CI_AE	0.491832	0.733828	X	X	0.266172	0.508168	0.636	0.287	Good	93815	invnorm_R_immuno_93815	B Memory (CD5-)
P6 newB:3591	B IgE	AE	0.643	X	0.357	CI_AE	0.516237	0.739227	X	X	0.260773	0.483763	0.674	0.306	Good	93816	invnorm_R_immuno_93816	B Memory (CD5-)
P6 newB:3593	B IgE	AE	0.646	X	0.354	CI_AE	0.520171	0.740877	X	X	0.259123	0.479829	0.659	0.327	Good	93818	invnorm_R_immuno_93818	B Memory (CD5-)
P6 newB:3594	B IgE	AE	0.648	X	0.352	CI_AE	0.526482	0.739885	X	X	0.260115	0.473518	0.671	0.345	Good	93819	invnorm_R_immuno_93819	B Memory (CD5-)
P6 newB:3602	B IgE	AE	0.582	X	0.418	CI_AE	0.436027	0.695379	X	X	0.304621	0.563973	0.578	0.272	Good	93829	invnorm_R_immuno_93829	B Memory (CD5-)
P6 newB:3603	B IgE	AE	0.608	X	0.392	CI_AE	0.469409	0.714033	X	X	0.285967	0.530591	0.6	0.301	Good	93830	invnorm_R_immuno_93830	B Memory (CD5-)
P6 newB:3614	B IgE	CE	X	0.228	0.772	CI_CE	X	X	0.103272	0.345115	0.654885	0.896728	0.147	0.258	Good	93842	invnorm_R_immuno_93842	B Memory (CD5-)
P6 newB:3617	B IgE	CE	X	0.629	0.371	CI_CE	X	X	0.548274	0.698738	0.301262	0.451726	0.662	0.615	Good	93845	invnorm_R_immuno_93845	B Memory (CD5-)
P6 newB:3618	B IgE	AE	0.589	X	0.411	CI_AE	0.456811	0.692099	X	X	0.307901	0.543189	0.576	0.344	Good	93846	invnorm_R_immuno_93846	B Memory (CD5-)
P6 newB:3620	B IgE	CE	X	0.633	0.367	CI_CE	X	X	0.55212	0.70158	0.29842	0.44788	0.677	0.613	Good	93849	invnorm_R_immuno_93849	B Memory (CD5-)
P6 newB:3621	B IgE	AE	0.592	X	0.408	CI_AE	0.465648	0.691868	X	X	0.308132	0.534352	0.588	0.37	Good	93850	invnorm_R_immuno_93850	B Memory (CD5-)
P6 newB:3626	B IgE	CE	X	0.572	0.428	CI_CE	X	X	0.481812	0.650061	0.349939	0.518188	0.672	0.518	Good	93855	invnorm_R_immuno_93855	B Memory (CD5-)
P6 newB:3627	B IgE	AE	0.569	X	0.431	CI_AE	0.433283	0.676329	X	X	0.323671	0.566717	0.557	0.322	Good	93856	invnorm_R_immuno_93856	B Memory (CD5-)
P6 newB:3629	B IgE	CE	X	0.581	0.419	CI_CE	X	X	0.492186	0.657813	0.342187	0.507814	0.686	0.523	Good	93858	invnorm_R_immuno_93858	B Memory (CD5-)
P6 newB:3630	B IgE	AE	0.577	X	0.423	CI_AE	0.445395	0.681381	X	X	0.318619	0.554605	0.566	0.339	Good	93860	invnorm_R_immuno_93860	B Memory (CD5-)
P6 newB:3639	B IgE	CE	X	0.543	0.457	CI_CE	X	X	0.446072	0.626642	0.373358	0.553928	0.592	0.496	Good	93869	invnorm_R_immuno_93869	B Memory (CD5-)
P6 newB:3641	B IgE	CE	X	0.089	0.911	CI_CE	X	X	5.25724e-16	0.212076	0.787924	1	0	0.119	Good	93872	invnorm_R_immuno_93872	B Memory (CD5-)
P6 newB:3644	B IgE	CE	X	0.617	0.383	CI_CE	X	X	0.533417	0.687856	0.312144	0.466583	0.624	0.612	Good	93875	invnorm_R_immuno_93875	B Memory (CD5-)
P6 newB:3645	B IgE	AE	0.585	X	0.415	CI_AE	0.450582	0.690147	X	X	0.309853	0.549418	0.552	0.359	Good	93876	invnorm_R_immuno_93876	B Memory (CD5-)
P6 newB:3647	B IgE	CE	X	0.615	0.385	CI_CE	X	X	0.531563	0.686542	0.313458	0.468437	0.639	0.604	Good	93878	invnorm_R_immuno_93878	B Memory (CD5-)
P6 newB:3648	B IgE	AE	0.595	X	0.405	CI_AE	0.46454	0.697573	X	X	0.302427	0.53546	0.57	0.365	Good	93879	invnorm_R_immuno_93879	B Memory (CD5-)
P6 newB:3651	B IgE	CE	X	0.334	0.666	CI_CE	X	X	0.217246	0.440971	0.559029	0.782754	0.394	0.311	Good	93883	invnorm_R_immuno_93883	B Memory (CD5-)
P6 newB:3653	B IgE	CE	X	0.56	0.44	CI_CE	X	X	0.468183	0.639807	0.360193	0.531817	0.633	0.52	Good	93885	invnorm_R_immuno_93885	B Memory (CD5-)
P6 newB:3654	B IgE	AE	0.566	X	0.434	CI_AE	0.428661	0.674109	X	X	0.325891	0.571339	0.543	0.327	Good	93886	invnorm_R_immuno_93886	B Memory (CD5-)
P6 newB:3656	B IgE	CE	X	0.57	0.43	CI_CE	X	X	0.479479	0.648326	0.351674	0.520521	0.653	0.524	Good	93888	invnorm_R_immuno_93888	B Memory (CD5-)
P6 newB:3657	B IgE	AE	0.583	X	0.417	CI_AE	0.45111	0.686046	X	X	0.313954	0.54889	0.561	0.351	Good	93889	invnorm_R_immuno_93889	B Memory (CD5-)
P6 newB:3662	B IgE	CE	X	0.337	0.663	CI_CE	X	X	0.220143	0.444164	0.555836	0.779857	0.426	0.297	Good	93895	invnorm_R_immuno_93895	B Memory (CD5-)
P6 newB:3663	B IgE	CE	X	0.314	0.686	CI_CE	X	X	0.196258	0.422755	0.577245	0.803742	0.4	0.27	Good	93896	invnorm_R_immuno_93896	B Memory (CD5-)
P6 newB:3669	B IgE	CE	X	0.179	0.821	CI_CE	X	X	0.0548369	0.297323	0.702677	0.945163	0.137	0.196	Good	93902	invnorm_R_immuno_93902	B Memory (CD5-)
P6 newB:3671	B IgE	AE	0.516	X	0.484	CI_AE	0.363984	0.638787	X	X	0.361213	0.636016	0.518	0.26	Good	93905	invnorm_R_immuno_93905	B Memory (CD5-)
P6 newB:3672	B IgE	AE	0.553	X	0.447	CI_AE	0.405273	0.669526	X	X	0.330474	0.594727	0.548	0.279	Good	93906	invnorm_R_immuno_93906	B Memory (CD5-)
P6 newB:3674	B IgE	CE	X	0.417	0.583	CI_CE	X	X	0.308138	0.515667	0.484333	0.691862	0.492	0.384	Good	93908	invnorm_R_immuno_93908	B Memory (CD5-)
P6 newB:3675	B IgE	CE	X	0.455	0.545	CI_CE	X	X	0.348391	0.550144	0.449856	0.651609	0.496	0.429	Good	93909	invnorm_R_immuno_93909	B Memory (CD5-)
P6 newB:3680	B IgE	AE	0.499	X	0.501	CI_AE	0.342659	0.62696	X	X	0.37304	0.657341	0.528	0.217	Good	93915	invnorm_R_immuno_93915	B Memory (CD5-)
P6 newB:3681	B IgE	AE	0.558	X	0.442	CI_AE	0.409183	0.675347	X	X	0.324653	0.590817	0.572	0.252	Good	93916	invnorm_R_immuno_93916	B Memory (CD5-)
P6 newB:3683	B IgE	AE	0.542	X	0.458	CI_AE	0.39687	0.657828	X	X	0.342172	0.60313	0.548	0.282	Good	93918	invnorm_R_immuno_93918	B Memory (CD5-)
P6 newB:3684	B IgE	AE	0.592	X	0.408	CI_AE	0.461198	0.695082	X	X	0.304918	0.538802	0.57	0.36	Good	93919	invnorm_R_immuno_93919	B Memory (CD5-)
P6 newB:3686	B IgE	AE	0.325	X	0.675	CI_AE	0.16156	0.469483	X	X	0.530517	0.83844	0.36	0.182	Good	93921	invnorm_R_immuno_93921	B Memory (CD5-)
P6 newB:3687	B IgE	CE	X	0.228	0.772	CI_CE	X	X	0.106368	0.343257	0.656743	0.893632	0.265	0.224	Good	93922	invnorm_R_immuno_93922	B Memory (CD5-)
P6 newB:3695	B IgE	CE	X	0.248	0.752	CI_CE	X	X	0.1263	0.362459	0.637541	0.8737	0.262	0.222	Good	93931	invnorm_R_immuno_93931	B Memory (CD5-)
P6 newB:3698	B IgE	CE	X	0.625	0.375	CI_CE	X	X	0.543026	0.694949	0.305051	0.456974	0.637	0.618	Good	93934	invnorm_R_immuno_93934	B Memory (CD5-)
P6 newB:3699	B IgE	CE	X	0.452	0.548	CI_CE	X	X	0.34607	0.547097	0.452903	0.65393	0.53	0.422	Good	93935	invnorm_R_immuno_93935	B Memory (CD5-)
P6 newB:3701	B IgE	CE	X	0.632	0.368	CI_CE	X	X	0.55092	0.700759	0.299241	0.44908	0.664	0.615	Good	93939	invnorm_R_immuno_93939	B Memory (CD5-)
P6 newB:3702	B IgE	CE	X	0.469	0.531	CI_CE	X	X	0.364264	0.561875	0.438125	0.635736	0.543	0.438	Good	93940	invnorm_R_immuno_93940	B Memory (CD5-)
P6 newB:3707	B IgE	CE	X	0.568	0.432	CI_CE	X	X	0.47718	0.646513	0.353487	0.52282	0.679	0.508	Good	93945	invnorm_R_immuno_93945	B Memory (CD5-)
P6 newB:3708	B IgE	AE	0.533	X	0.467	CI_AE	0.386594	0.650061	X	X	0.349939	0.613406	0.484	0.308	Good	93946	invnorm_R_immuno_93946	B Memory (CD5-)
P6 newB:3710	B IgE	CE	X	0.572	0.428	CI_CE	X	X	0.482331	0.650367	0.349633	0.517669	0.684	0.512	Good	93949	invnorm_R_immuno_93949	B Memory (CD5-)
P6 newB:3711	B IgE	AE	0.545	X	0.455	CI_AE	0.402868	0.658252	X	X	0.341748	0.597132	0.496	0.327	Good	93950	invnorm_R_immuno_93950	B Memory (CD5-)
P6 newB:3722	B IgE	CE	X	0.108	0.892	CI_CE	X	X	1.31903e-17	0.228981	0.771019	1	0.029	0.144	Good	93962	invnorm_R_immuno_93962	B Memory (CD5-)
P6 newB:3725	B IgE	CE	X	0.604	0.396	CI_CE	X	X	0.518928	0.677345	0.322655	0.481072	0.589	0.608	Good	93965	invnorm_R_immuno_93965	B Memory (CD5-)
P6 newB:3728	B IgE	CE	X	0.595	0.405	CI_CE	X	X	0.508149	0.669465	0.330535	0.491851	0.606	0.587	Good	93968	invnorm_R_immuno_93968	B Memory (CD5-)
P6 newB:3734	B IgE	CE	X	0.549	0.451	CI_CE	X	X	0.455984	0.630406	0.369594	0.544016	0.64	0.503	Good	93975	invnorm_R_immuno_93975	B Memory (CD5-)
P6 newB:3737	B IgE	CE	X	0.552	0.448	CI_CE	X	X	0.45919	0.632851	0.367149	0.54081	0.648	0.502	Good	93978	invnorm_R_immuno_93978	B Memory (CD5-)
P6 newB:3750	B IgE	CE	X	0.134	0.866	CI_CE	X	X	0.0102985	0.254543	0.745457	0.989702	0.003	0.192	Good	93993	invnorm_R_immuno_93993	B Memory (CD5-)
P6 newB:3752	B IgE	AE	0.578	X	0.422	CI_AE	0.442807	0.684236	X	X	0.315764	0.557193	0.586	0.323	Good	93995	invnorm_R_immuno_93995	B Memory (CD5-)
P6 newB:3753	B IgE	AE	0.584	X	0.416	CI_AE	0.450915	0.688362	X	X	0.311638	0.549085	0.581	0.343	Good	93996	invnorm_R_immuno_93996	B Memory (CD5-)
P6 newB:3755	B IgE	CE	X	0.448	0.552	CI_CE	X	X	0.341457	0.542441	0.457559	0.658543	0.573	0.396	Good	93998	invnorm_R_immuno_93998	B Memory (CD5-)
P6 newB:3756	B IgE	CE	X	0.471	0.529	CI_CE	X	X	0.365898	0.563144	0.436856	0.634102	0.546	0.438	Good	93999	invnorm_R_immuno_93999	B Memory (CD5-)
P6 newB:3761	B IgE	AE	0.563	X	0.437	CI_AE	0.418642	0.676975	X	X	0.323025	0.581358	0.56	0.288	Good	94005	invnorm_R_immuno_94005	B Memory (CD5-)
P6 newB:3762	B IgE	AE	0.605	X	0.395	CI_AE	0.466948	0.711339	X	X	0.288661	0.533052	0.589	0.309	Good	94006	invnorm_R_immuno_94006	B Memory (CD5-)
P6 newB:3764	B IgE	AE	0.55	X	0.45	CI_AE	0.409564	0.662527	X	X	0.337473	0.590436	0.538	0.325	Good	94008	invnorm_R_immuno_94008	B Memory (CD5-)
P6 newB:3765	B IgE	AE	0.606	X	0.394	CI_AE	0.477874	0.706234	X	X	0.293766	0.522126	0.568	0.387	Good	94009	invnorm_R_immuno_94009	B Memory (CD5-)
P6 newB:3770	B IgE	CE	X	0.332	0.668	CI_CE	X	X	0.21477	0.438764	0.561236	0.78523	0.425	0.297	Good	94015	invnorm_R_immuno_94015	B Memory (CD5-)
P6 newB:3771	B IgE	CE	X	0.427	0.573	CI_CE	X	X	0.319007	0.523267	0.476733	0.680993	0.475	0.404	Good	94016	invnorm_R_immuno_94016	B Memory (CD5-)
P6 newB:3773	B IgE	CE	X	0.328	0.672	CI_CE	X	X	0.210908	0.435184	0.564816	0.789092	0.412	0.297	Good	94018	invnorm_R_immuno_94018	B Memory (CD5-)
P6 newB:3777	B IgE	CE	X	0.306	0.694	CI_CE	X	X	0.186363	0.416522	0.583478	0.813637	0.363	0.257	Good	94022	invnorm_R_immuno_94022	B Memory (CD5-)
P6 newB:3779	B IgE	CE	X	0.393	0.607	CI_CE	X	X	0.283462	0.493038	0.506962	0.716538	0.455	0.376	Good	94024	invnorm_R_immuno_94024	B Memory (CD5-)
P6 newB:3780	B IgE	CE	X	0.397	0.603	CI_CE	X	X	0.286551	0.496549	0.503451	0.713449	0.479	0.37	Good	94026	invnorm_R_immuno_94026	B Memory (CD5-)
P6 newB:3782	B IgE	CE	X	0.384	0.616	CI_CE	X	X	0.273437	0.484869	0.515131	0.726563	0.455	0.362	Good	94028	invnorm_R_immuno_94028	B Memory (CD5-)
P6 newB:3783	B IgE	CE	X	0.391	0.609	CI_CE	X	X	0.280408	0.491569	0.508431	0.719592	0.475	0.362	Good	94029	invnorm_R_immuno_94029	B Memory (CD5-)
P6 newB:3785	B IgE	CE	X	0.181	0.819	CI_CE	X	X	0.054911	0.300949	0.699051	0.945089	0.14	0.195	Good	94031	invnorm_R_immuno_94031	B Memory (CD5-)
P6 newB:3786	B IgE	CE	X	0.162	0.838	CI_CE	X	X	0.0355464	0.283565	0.716435	0.964454	0.107	0.195	Good	94032	invnorm_R_immuno_94032	B Memory (CD5-)
P6 newB:3791	B IgE	AE	0.581	X	0.419	CI_AE	0.43655	0.692742	X	X	0.307258	0.56345	0.566	0.29	Good	94038	invnorm_R_immuno_94038	B Memory (CD5-)
P6 newB:3792	B IgE	AE	0.546	X	0.454	CI_AE	0.395107	0.664988	X	X	0.335012	0.604893	0.519	0.279	Good	94039	invnorm_R_immuno_94039	B Memory (CD5-)
P6 newB:3794	B IgE	AE	0.398	X	0.602	CI_AE	0.215481	0.553307	X	X	0.446693	0.784519	0.409	0.163	Good	94041	invnorm_R_immuno_94041	B Memory (CD5-)
P6 newB:3795	B IgE	CE	X	0.282	0.718	CI_CE	X	X	0.16129	0.394043	0.605957	0.83871	0.22	0.318	Good	94042	invnorm_R_immuno_94042	B Memory (CD5-)
P6 newB:3797	B IgE	AE	0.523	X	0.477	CI_AE	0.381692	0.638075	X	X	0.361925	0.618308	0.498	0.343	Good	94044	invnorm_R_immuno_94044	B Memory (CD5-)
P6 newB:3798	B IgE	ACE	0.31	0.217	0.473	CI_ACE	7.5434e-17	0.641543	1.78967e-15	0.484438	0.345967	0.646197	0.541	0.368	Good	94045	invnorm_R_immuno_94045	B Memory (CD5-)
P6 newB:3800	B IgE	AE	0.522	X	0.478	CI_AE	0.378918	0.637707	X	X	0.362293	0.621082	0.489	0.34	Good	94049	invnorm_R_immuno_94049	B Memory (CD5-)
P6 newB:3801	B IgE	CE	X	0.425	0.575	CI_CE	X	X	0.316362	0.522737	0.477263	0.683638	0.527	0.378	Good	94050	invnorm_R_immuno_94050	B Memory (CD5-)
P6 newB:3804	B IgE	CE	X	0.297	0.703	CI_CE	X	X	0.176373	0.409345	0.590655	0.823627	0.301	0.282	Good	94053	invnorm_R_immuno_94053	B Memory (CD5-)
P6 newB:3806	B IgE	AE	0.61	X	0.39	CI_AE	0.483111	0.70836	X	X	0.29164	0.516889	0.579	0.385	Good	94055	invnorm_R_immuno_94055	B Memory (CD5-)
P6 newB:3807	B IgE	AE	0.586	X	0.414	CI_AE	0.455085	0.689454	X	X	0.310546	0.544915	0.567	0.369	Good	94056	invnorm_R_immuno_94056	B Memory (CD5-)
P6 newB:3809	B IgE	AE	0.611	X	0.389	CI_AE	0.483319	0.710058	X	X	0.289942	0.516681	0.581	0.375	Good	94058	invnorm_R_immuno_94058	B Memory (CD5-)
P6 newB:3810	B IgE	AE	0.599	X	0.401	CI_AE	0.469007	0.701115	X	X	0.298885	0.530993	0.574	0.365	Good	94060	invnorm_R_immuno_94060	B Memory (CD5-)
P6 newB:3812	B IgE	AE	0.328	X	0.672	CI_AE	0.139906	0.490764	X	X	0.509236	0.860094	0.275	0.187	Good	94062	invnorm_R_immuno_94062	B Memory (CD5-)
P6 newB:3813	B IgE	CE	X	0.122	0.878	CI_CE	X	X	7.07148e-18	0.244524	0.755476	1	-0.129	0.211	Good	94063	invnorm_R_immuno_94063	B Memory (CD5-)
P6 newB:3818	B IgE	AE	0.645	X	0.355	CI_AE	0.521138	0.738868	X	X	0.261132	0.478862	0.645	0.348	Good	94068	invnorm_R_immuno_94068	B Memory (CD5-)
P6 newB:3819	B IgE	AE	0.653	X	0.347	CI_AE	0.528604	0.74607	X	X	0.25393	0.471396	0.644	0.342	Good	94069	invnorm_R_immuno_94069	B Memory (CD5-)
P6 newB:3821	B IgE	AE	0.337	X	0.663	CI_AE	0.151003	0.50056	X	X	0.49944	0.848997	0.378	0.126	Good	94072	invnorm_R_immuno_94072	B Memory (CD5-)
P6 newB:3822	B IgE	AE	0.334	X	0.666	CI_AE	0.151007	0.494088	X	X	0.505912	0.848993	0.355	0.149	Good	94073	invnorm_R_immuno_94073	B Memory (CD5-)
P6 newB:3833	B IgE	AE	0.625	X	0.375	CI_AE	0.495286	0.724358	X	X	0.275642	0.504714	0.646	0.318	Good	94085	invnorm_R_immuno_94085	B Memory (CD5-)
P6 newB:3834	B IgE	AE	0.625	X	0.375	CI_AE	0.499799	0.720937	X	X	0.279063	0.500201	0.665	0.326	Good	94086	invnorm_R_immuno_94086	B Memory (CD5-)
P6 newB:3836	B IgE	AE	0.632	X	0.368	CI_AE	0.508522	0.726869	X	X	0.273131	0.491478	0.647	0.356	Good	94088	invnorm_R_immuno_94088	B Memory (CD5-)
P6 newB:3837	B IgE	AE	0.635	X	0.365	CI_AE	0.51592	0.72649	X	X	0.27351	0.48408	0.668	0.365	Good	94089	invnorm_R_immuno_94089	B Memory (CD5-)
P6 newB:3845	B IgE	AE	0.621	X	0.379	CI_AE	0.494009	0.718465	X	X	0.281535	0.505991	0.63	0.338	Good	94098	invnorm_R_immuno_94098	B Memory (CD5-)
P6 newB:3846	B IgE	AE	0.642	X	0.358	CI_AE	0.521885	0.733638	X	X	0.266362	0.478115	0.651	0.366	Good	94099	invnorm_R_immuno_94099	B Memory (CD5-)
P6 newB:3860	B IgE	CE	X	0.594	0.406	CI_CE	X	X	0.50683	0.669427	0.330573	0.49317	0.649	0.563	Good	94115	invnorm_R_immuno_94115	B Memory (CD5-)
P6 newB:3861	B IgE	ACE	0.32	0.332	0.347	CI_ACE	0.00433165	0.622209	0.070203	0.56264	0.253486	0.479295	0.68	0.469	Good	94116	invnorm_R_immuno_94116	B Memory (CD5-)
P6 newB:3863	B IgE	CE	X	0.601	0.399	CI_CE	X	X	0.514632	0.675168	0.324832	0.485368	0.645	0.574	Good	94118	invnorm_R_immuno_94118	B Memory (CD5-)
P6 newB:3864	B IgE	CE	X	0.558	0.442	CI_CE	X	X	0.465304	0.638867	0.361133	0.534696	0.685	0.482	Good	94119	invnorm_R_immuno_94119	B Memory (CD5-)
P6 newB:3869	B IgE	CE	X	0.608	0.392	CI_CE	X	X	0.522065	0.680787	0.319213	0.477935	0.695	0.556	Good	94124	invnorm_R_immuno_94124	B Memory (CD5-)
P6 newB:3870	B IgE	ACE	0.411	0.277	0.311	CI_ACE	0.112159	0.707632	0.0128815	0.505513	0.227005	0.431447	0.715	0.455	Good	94126	invnorm_R_immuno_94126	B Memory (CD5-)
P6 newB:3872	B IgE	CE	X	0.615	0.385	CI_CE	X	X	0.530375	0.68684	0.31316	0.469625	0.707	0.56	Good	94128	invnorm_R_immuno_94128	B Memory (CD5-)
P6 newB:3873	B IgE	ACE	0.379	0.309	0.313	CI_ACE	0.0827043	0.671006	0.0485334	0.532518	0.22805	0.432651	0.716	0.469	Good	94129	invnorm_R_immuno_94129	B Memory (CD5-)
P6 newB:3878	B IgE	CE	X	0.431	0.569	CI_CE	X	X	0.321925	0.529327	0.470673	0.678075	0.363	0.444	Good	94134	invnorm_R_immuno_94134	B Memory (CD5-)
P6 newB:3879	B IgE	AE	0.551	X	0.449	CI_AE	0.398226	0.669761	X	X	0.330239	0.601774	0.495	0.293	Good	94135	invnorm_R_immuno_94135	B Memory (CD5-)
P6 newB:3881	B IgE	CE	X	0.407	0.593	CI_CE	X	X	0.295243	0.507144	0.492856	0.704757	0.35	0.416	Good	94138	invnorm_R_immuno_94138	B Memory (CD5-)
P6 newB:3882	B IgE	AE	0.525	X	0.475	CI_AE	0.373846	0.646313	X	X	0.353687	0.626154	0.469	0.3	Good	94139	invnorm_R_immuno_94139	B Memory (CD5-)
P6 newB:3884	B IgE	CE	X	0.058	0.942	CI_CE	X	X	1.64795e-23	0.182445	0.817555	1	-0.055	0.102	Good	94141	invnorm_R_immuno_94141	B Memory (CD5-)
P6 newB:3887	B IgE	CE	X	0.599	0.401	CI_CE	X	X	0.512241	0.673484	0.326516	0.487759	0.623	0.581	Good	94144	invnorm_R_immuno_94144	B Memory (CD5-)
P6 newB:3888	B IgE	CE	X	0.559	0.441	CI_CE	X	X	0.466072	0.639539	0.360461	0.533928	0.677	0.486	Good	94145	invnorm_R_immuno_94145	B Memory (CD5-)
P6 newB:3890	B IgE	CE	X	0.6	0.4	CI_CE	X	X	0.513856	0.67465	0.32535	0.486144	0.63	0.578	Good	94148	invnorm_R_immuno_94148	B Memory (CD5-)
P6 newB:3891	B IgE	CE	X	0.568	0.432	CI_CE	X	X	0.476386	0.647121	0.352879	0.523614	0.691	0.491	Good	94149	invnorm_R_immuno_94149	B Memory (CD5-)
P6 newB:3894	B IgE	CE	X	0.319	0.681	CI_CE	X	X	0.200967	0.427596	0.572404	0.799033	0.36	0.303	Good	94152	invnorm_R_immuno_94152	B Memory (CD5-)
P6 newB:3896	B IgE	CE	X	0.597	0.403	CI_CE	X	X	0.510063	0.671981	0.328019	0.489937	0.664	0.558	Good	94154	invnorm_R_immuno_94154	B Memory (CD5-)
P6 newB:3897	B IgE	ACE	0.379	0.306	0.315	CI_ACE	0.0801381	0.671441	0.0467163	0.530944	0.229416	0.436638	0.71	0.469	Good	94155	invnorm_R_immuno_94155	B Memory (CD5-)
P6 newB:3899	B IgE	CE	X	0.612	0.388	CI_CE	X	X	0.526695	0.684202	0.315798	0.473305	0.685	0.568	Good	94157	invnorm_R_immuno_94157	B Memory (CD5-)
P6 newB:3900	B IgE	ACE	0.358	0.326	0.316	CI_ACE	0.062511	0.649108	0.0681331	0.548064	0.230293	0.436523	0.715	0.475	Good	94160	invnorm_R_immuno_94160	B Memory (CD5-)
P6 newB:3903	B IgE	CE	X	0.329	0.671	CI_CE	X	X	0.212596	0.435935	0.564065	0.787404	0.407	0.3	Good	94163	invnorm_R_immuno_94163	B Memory (CD5-)
P6 newB:3911	B IgE	CE	X	0.12	0.88	CI_CE	X	X	6.57933e-20	0.24284	0.75716	1	0.098	0.127	Good	94172	invnorm_R_immuno_94172	B Memory (CD5-)
P6 newB:3912	B IgE	CE	X	0.196	0.804	CI_CE	X	X	0.0725107	0.313546	0.686454	0.927489	0.152	0.213	Good	94173	invnorm_R_immuno_94173	B Memory (CD5-)
P6 newB:3914	B IgE	AE	0.51	X	0.49	CI_AE	0.343823	0.642744	X	X	0.357256	0.656177	0.45	0.262	Good	94175	invnorm_R_immuno_94175	B Memory (CD5-)
P6 newB:3915	B IgE	AE	0.533	X	0.467	CI_AE	0.379226	0.654146	X	X	0.345854	0.620774	0.47	0.306	Good	94176	invnorm_R_immuno_94176	B Memory (CD5-)
P6 newB:3917	B IgE	AE	0.48	X	0.52	CI_AE	0.320561	0.609237	X	X	0.390763	0.679439	0.407	0.308	Good	94178	invnorm_R_immuno_94178	B Memory (CD5-)
P6 newB:3918	B IgE	CE	X	0.386	0.614	CI_CE	X	X	0.274608	0.487535	0.512465	0.725392	0.403	0.39	Good	94179	invnorm_R_immuno_94179	B Memory (CD5-)
P6 newB:3924	B IgE	AE	0.466	X	0.534	CI_AE	0.309618	0.595997	X	X	0.404003	0.690382	0.421	0.292	Good	94186	invnorm_R_immuno_94186	B Memory (CD5-)
P6 newB:3926	B IgE	AE	0.524	X	0.476	CI_AE	0.36211	0.651906	X	X	0.348094	0.63789	0.498	0.256	Good	94188	invnorm_R_immuno_94188	B Memory (CD5-)
P6 newB:3927	B IgE	CE	X	0.327	0.673	CI_CE	X	X	0.209423	0.434429	0.565571	0.790577	0.383	0.306	Good	94189	invnorm_R_immuno_94189	B Memory (CD5-)
P6 newB:3929	B IgE	AE	0.33	X	0.67	CI_AE	0.166901	0.473813	X	X	0.526187	0.833099	0.366	0.177	Good	94191	invnorm_R_immuno_94191	B Memory (CD5-)
P6 newB:3930	B IgE	CE	X	0.251	0.749	CI_CE	X	X	0.130408	0.364558	0.635442	0.869592	0.263	0.256	Good	94193	invnorm_R_immuno_94193	B Memory (CD5-)
P6 newB:3938	B IgE	CE	X	0.222	0.778	CI_CE	X	X	0.0994896	0.338281	0.661719	0.90051	0.229	0.209	Good	94201	invnorm_R_immuno_94201	B Memory (CD5-)
P6 newB:3941	B IgE	CE	X	0.59	0.41	CI_CE	X	X	0.501899	0.665854	0.334146	0.498101	0.623	0.569	Good	94205	invnorm_R_immuno_94205	B Memory (CD5-)
P6 newB:3942	B IgE	CE	X	0.548	0.452	CI_CE	X	X	0.453767	0.630265	0.369735	0.546233	0.668	0.471	Good	94206	invnorm_R_immuno_94206	B Memory (CD5-)
P6 newB:3944	B IgE	CE	X	0.597	0.403	CI_CE	X	X	0.510181	0.671948	0.328052	0.489819	0.635	0.573	Good	94208	invnorm_R_immuno_94208	B Memory (CD5-)
P6 newB:3945	B IgE	CE	X	0.563	0.437	CI_CE	X	X	0.471143	0.643288	0.356712	0.528857	0.687	0.483	Good	94209	invnorm_R_immuno_94209	B Memory (CD5-)
P6 newB:3950	B IgE	CE	X	0.608	0.392	CI_CE	X	X	0.52288	0.6814	0.3186	0.47712	0.715	0.546	Good	94215	invnorm_R_immuno_94215	B Memory (CD5-)
P6 newB:3951	B IgE	ACE	0.402	0.288	0.309	CI_ACE	0.105627	0.696214	0.0261655	0.514021	0.225375	0.428977	0.714	0.462	Good	94216	invnorm_R_immuno_94216	B Memory (CD5-)
P6 newB:3953	B IgE	CE	X	0.611	0.389	CI_CE	X	X	0.525698	0.683421	0.316579	0.474302	0.723	0.545	Good	94218	invnorm_R_immuno_94218	B Memory (CD5-)
P6 newB:3954	B IgE	ACE	0.4	0.298	0.302	CI_ACE	0.109871	0.689594	0.0389108	0.520498	0.219786	0.418001	0.726	0.469	Good	94219	invnorm_R_immuno_94219	B Memory (CD5-)
P6 newB:3965	B IgE	CE	X	0.073	0.927	CI_CE	X	X	3.24841e-23	0.198467	0.801533	1	-0.041	0.118	Good	94231	invnorm_R_immuno_94231	B Memory (CD5-)
P6 newB:3968	B IgE	CE	X	0.596	0.404	CI_CE	X	X	0.508632	0.670953	0.329047	0.491368	0.602	0.587	Good	94234	invnorm_R_immuno_94234	B Memory (CD5-)
P6 newB:3969	B IgE	CE	X	0.569	0.431	CI_CE	X	X	0.477876	0.64831	0.35169	0.522124	0.672	0.5	Good	94235	invnorm_R_immuno_94235	B Memory (CD5-)
P6 newB:3971	B IgE	CE	X	0.594	0.406	CI_CE	X	X	0.506256	0.669151	0.330849	0.493744	0.612	0.578	Good	94238	invnorm_R_immuno_94238	B Memory (CD5-)
P6 newB:3972	B IgE	CE	X	0.589	0.411	CI_CE	X	X	0.500534	0.665104	0.334896	0.499466	0.704	0.51	Good	94239	invnorm_R_immuno_94239	B Memory (CD5-)
P6 newB:3975	B IgE	CE	X	0.331	0.669	CI_CE	X	X	0.214266	0.438008	0.561992	0.785734	0.398	0.312	Good	94242	invnorm_R_immuno_94242	B Memory (CD5-)
P6 newB:3977	B IgE	CE	X	0.611	0.389	CI_CE	X	X	0.525645	0.683464	0.316536	0.474355	0.697	0.562	Good	94244	invnorm_R_immuno_94244	B Memory (CD5-)
P6 newB:3978	B IgE	ACE	0.356	0.345	0.299	CI_ACE	0.0720247	0.634964	0.0970753	0.558575	0.21716	0.415291	0.723	0.497	Good	94245	invnorm_R_immuno_94245	B Memory (CD5-)
P6 newB:3980	B IgE	CE	X	0.611	0.389	CI_CE	X	X	0.526147	0.683832	0.316168	0.473853	0.711	0.554	Good	94248	invnorm_R_immuno_94248	B Memory (CD5-)
P6 newB:3981	B IgE	ACE	0.352	0.359	0.29	CI_ACE	0.0755118	0.625695	0.113252	0.567752	0.210788	0.402382	0.739	0.504	Good	94249	invnorm_R_immuno_94249	B Memory (CD5-)
P6 newB:3984	B IgE	AE	0.507	X	0.493	CI_AE	0.361791	0.625736	X	X	0.374264	0.638209	0.509	0.31	Good	94252	invnorm_R_immuno_94252	B Memory (CD5-)
P6 newB:3992	B IgE	CE	X	0.081	0.919	CI_CE	X	X	7.78436e-18	0.205861	0.794139	1	-0.052	0.131	Good	94261	invnorm_R_immuno_94261	B Memory (CD5-)
P6 newB:3993	B IgE	CE	X	0.153	0.847	CI_CE	X	X	0.0279752	0.272743	0.727257	0.972025	0.009	0.208	Good	94262	invnorm_R_immuno_94262	B Memory (CD5-)
P6 newB:3995	B IgE	AE	0.495	X	0.505	CI_AE	0.335023	0.623636	X	X	0.376364	0.664977	0.415	0.305	Good	94264	invnorm_R_immuno_94264	B Memory (CD5-)
P6 newB:3996	B IgE	CE	X	0.369	0.631	CI_CE	X	X	0.254447	0.472276	0.527724	0.745553	0.408	0.357	Good	94265	invnorm_R_immuno_94265	B Memory (CD5-)
P6 newB:3998	B IgE	CE	X	0.387	0.613	CI_CE	X	X	0.273955	0.488835	0.511165	0.726045	0.431	0.379	Good	94267	invnorm_R_immuno_94267	B Memory (CD5-)
P6 newB:3999	B IgE	CE	X	0.434	0.566	CI_CE	X	X	0.327203	0.529786	0.470214	0.672797	0.448	0.444	Good	94268	invnorm_R_immuno_94268	B Memory (CD5-)
P6 newB:4004	B IgE	AE	0.526	X	0.474	CI_AE	0.364526	0.65381	X	X	0.34619	0.635474	0.447	0.284	Good	94276	invnorm_R_immuno_94276	B Memory (CD5-)
P6 newB:4005	B IgE	AE	0.513	X	0.487	CI_AE	0.355456	0.638405	X	X	0.361595	0.644544	0.417	0.316	Good	94277	invnorm_R_immuno_94277	B Memory (CD5-)
P6 newB:4008	B IgE	CE	X	0.422	0.578	CI_CE	X	X	0.312435	0.519975	0.480025	0.687565	0.521	0.388	Good	94280	invnorm_R_immuno_94280	B Memory (CD5-)
P6 newB:4011	B IgE	CE	X	0.283	0.717	CI_CE	X	X	0.163299	0.393867	0.606133	0.836701	0.281	0.296	Good	94284	invnorm_R_immuno_94284	B Memory (CD5-)
P6 newB:4013	B IgE	AE	0.483	X	0.517	CI_AE	0.336485	0.603551	X	X	0.396449	0.663515	0.491	0.301	Good	94286	invnorm_R_immuno_94286	B Memory (CD5-)
P6 newB:4014	B IgE	AE	0.482	X	0.518	CI_AE	0.338894	0.601114	X	X	0.398886	0.661106	0.496	0.297	Good	94287	invnorm_R_immuno_94287	B Memory (CD5-)
P6 newB:4016	B IgE	AE	0.482	X	0.518	CI_AE	0.334942	0.603965	X	X	0.396035	0.665058	0.488	0.293	Good	94289	invnorm_R_immuno_94289	B Memory (CD5-)
P6 newB:4022	B IgE	AE	0.49	X	0.51	CI_AE	0.337785	0.615256	X	X	0.384744	0.662215	0.486	0.252	Good	94296	invnorm_R_immuno_94296	B Memory (CD5-)
P6 newB:4023	B IgE	AE	0.529	X	0.471	CI_AE	0.380492	0.647694	X	X	0.352306	0.619508	0.506	0.291	Good	94297	invnorm_R_immuno_94297	B Memory (CD5-)
P6 newB:4025	B IgE	AE	0.488	X	0.512	CI_AE	0.334613	0.614752	X	X	0.385248	0.665387	0.494	0.237	Good	94299	invnorm_R_immuno_94299	B Memory (CD5-)
P6 newB:4026	B IgE	AE	0.528	X	0.472	CI_AE	0.379285	0.647005	X	X	0.352995	0.620715	0.512	0.283	Good	94300	invnorm_R_immuno_94300	B Memory (CD5-)
P6 newB:4028	B IgE	AE	0.298	X	0.702	CI_AE	0.115022	0.460878	X	X	0.539122	0.884978	0.259	0.169	Good	94302	invnorm_R_immuno_94302	B Memory (CD5-)
P6 newB:4029	B IgE	CE	X	0.176	0.824	CI_CE	X	X	0.0514471	0.29535	0.70465	0.948553	0.08	0.216	Good	94303	invnorm_R_immuno_94303	B Memory (CD5-)
P6 newB:4034	B IgE	AE	0.488	X	0.512	CI_AE	0.324795	0.621495	X	X	0.378505	0.675205	0.543	0.159	Good	94309	invnorm_R_immuno_94309	B Memory (CD5-)
P6 newB:4035	B IgE	AE	0.501	X	0.499	CI_AE	0.336407	0.635201	X	X	0.364799	0.663593	0.555	0.154	Good	94310	invnorm_R_immuno_94310	B Memory (CD5-)
P6 newB:4037	B IgE	AE	0.402	X	0.598	CI_AE	0.207428	0.56547	X	X	0.43453	0.792572	0.418	0.131	Good	94312	invnorm_R_immuno_94312	B Memory (CD5-)
P6 newB:4038	B IgE	AE	0.376	X	0.624	CI_AE	0.18526	0.538509	X	X	0.461491	0.81474	0.374	0.151	Good	94313	invnorm_R_immuno_94313	B Memory (CD5-)
P6 newB:4040	B IgE	AE	0.505	X	0.495	CI_AE	0.359871	0.623866	X	X	0.376134	0.640129	0.508	0.304	Good	94316	invnorm_R_immuno_94316	B Memory (CD5-)
P6 newB:4043	B IgE	AE	0.5	X	0.5	CI_AE	0.349245	0.623	X	X	0.377	0.650755	0.5	0.274	Good	94319	invnorm_R_immuno_94319	B Memory (CD5-)
P6 newB:4049	B IgE	AE	0.501	X	0.499	CI_AE	0.354003	0.621572	X	X	0.378428	0.645997	0.491	0.283	Good	94325	invnorm_R_immuno_94325	B Memory (CD5-)
P6 newB:4050	B IgE	AE	0.491	X	0.509	CI_AE	0.339852	0.615065	X	X	0.384935	0.660148	0.482	0.27	Good	94327	invnorm_R_immuno_94327	B Memory (CD5-)
P6 newB:4052	B IgE	AE	0.537	X	0.463	CI_AE	0.391507	0.652905	X	X	0.347095	0.608493	0.534	0.276	Good	94329	invnorm_R_immuno_94329	B Memory (CD5-)
P6 newB:4053	B IgE	AE	0.52	X	0.48	CI_AE	0.37097	0.639644	X	X	0.360356	0.62903	0.516	0.269	Good	94330	invnorm_R_immuno_94330	B Memory (CD5-)
P6 newB:4055	B IgE	AE	0.486	X	0.514	CI_AE	0.303575	0.632909	X	X	0.367091	0.696425	0.505	0.168	Good	94332	invnorm_R_immuno_94332	B Memory (CD5-)
P6 newB:4056	B IgE	CE	X	0.146	0.854	CI_CE	X	X	0.0202562	0.26621	0.73379	0.979744	0.137	0.152	Good	94333	invnorm_R_immuno_94333	B Memory (CD5-)
P6 newB:4061	B IgE	AE	0.55	X	0.45	CI_AE	0.401886	0.66688	X	X	0.33312	0.598114	0.572	0.244	Good	94339	invnorm_R_immuno_94339	B Memory (CD5-)
P6 newB:4062	B IgE	AE	0.573	X	0.427	CI_AE	0.422193	0.690905	X	X	0.309095	0.577807	0.596	0.224	Good	94340	invnorm_R_immuno_94340	B Memory (CD5-)
P6 newB:4064	B IgE	AE	0.426	X	0.574	CI_AE	0.236582	0.585566	X	X	0.414434	0.763418	0.496	0.105	Good	94342	invnorm_R_immuno_94342	B Memory (CD5-)
P6 newB:4065	B IgE	AE	0.36	X	0.64	CI_AE	0.17482	0.521208	X	X	0.478792	0.82518	0.441	0.094	Good	94343	invnorm_R_immuno_94343	B Memory (CD5-)
P6 newB:4076	B IgE	AE	0.378	X	0.622	CI_AE	0.214871	0.518889	X	X	0.481111	0.785129	0.362	0.219	Good	94355	invnorm_R_immuno_94355	B Memory (CD5-)
P6 newB:4077	B IgE	AE	0.36	X	0.64	CI_AE	0.195729	0.503101	X	X	0.496899	0.804271	0.355	0.204	Good	94356	invnorm_R_immuno_94356	B Memory (CD5-)
P6 newB:4079	B IgE	AE	0.408	X	0.592	CI_AE	0.245348	0.545976	X	X	0.454024	0.754652	0.4	0.221	Good	94358	invnorm_R_immuno_94358	B Memory (CD5-)
P6 newB:4080	B IgE	AE	0.401	X	0.599	CI_AE	0.236214	0.54189	X	X	0.45811	0.763786	0.411	0.196	Good	94360	invnorm_R_immuno_94360	B Memory (CD5-)
P6 newB:4088	B IgE	AE	0.394	X	0.606	CI_AE	0.225182	0.537834	X	X	0.462166	0.774818	0.391	0.185	Good	94368	invnorm_R_immuno_94368	B Memory (CD5-)
P6 newB:4089	B IgE	AE	0.406	X	0.594	CI_AE	0.236058	0.551226	X	X	0.448774	0.763942	0.408	0.177	Good	94369	invnorm_R_immuno_94369	B Memory (CD5-)
P6 newB:4094	B IgE	CE	X	0.352	0.648	CI_CE	X	X	0.238057	0.456232	0.543768	0.761943	0.481	0.28	Good	94375	invnorm_R_immuno_94375	B Memory (CD5-)
P6 newB:4096	B IgE	CE	X	0.358	0.642	CI_CE	X	X	0.244709	0.46183	0.53817	0.755291	0.488	0.287	Good	94377	invnorm_R_immuno_94377	B Memory (CD5-)
P6 newB:4100	B IgE	AE	0.48	X	0.52	CI_AE	0.327073	0.605757	X	X	0.394243	0.672927	0.526	0.234	Good	94383	invnorm_R_immuno_94383	B Memory (CD5-)
P6 newB:4103	B IgE	AE	0.508	X	0.492	CI_AE	0.356545	0.631816	X	X	0.368184	0.643455	0.559	0.227	Good	94386	invnorm_R_immuno_94386	B Memory (CD5-)
P6 newB:4109	B IgE	CE	X	0.238	0.762	CI_CE	X	X	0.114352	0.354622	0.645378	0.885648	0.304	0.201	Good	94392	invnorm_R_immuno_94392	B Memory (CD5-)
P6 newB:4110	B IgE	CE	X	0.183	0.817	CI_CE	X	X	0.0574849	0.303558	0.696442	0.942515	0.202	0.182	Good	94394	invnorm_R_immuno_94394	B Memory (CD5-)
P6 newB:4114	B IgE	AE	0.461	X	0.539	CI_AE	0.317925	0.581414	X	X	0.418586	0.682075	0.48	0.284	Good	94398	invnorm_R_immuno_94398	B Memory (CD5-)
P6 newB:4117	B IgE	AE	0.466	X	0.534	CI_AE	0.323925	0.585751	X	X	0.414249	0.676075	0.485	0.288	Good	94401	invnorm_R_immuno_94401	B Memory (CD5-)
P6 newB:4122	B IgE	AE	0.535	X	0.465	CI_AE	0.382703	0.655795	X	X	0.344205	0.617297	0.558	0.247	Good	94407	invnorm_R_immuno_94407	B Memory (CD5-)
P6 newB:4123	B IgE	AE	0.514	X	0.486	CI_AE	0.364625	0.635868	X	X	0.364132	0.635375	0.569	0.232	Good	94408	invnorm_R_immuno_94408	B Memory (CD5-)
P6 newB:4125	B IgE	AE	0.537	X	0.463	CI_AE	0.385331	0.65749	X	X	0.34251	0.614669	0.57	0.235	Good	94410	invnorm_R_immuno_94410	B Memory (CD5-)
P6 newB:4126	B IgE	AE	0.509	X	0.491	CI_AE	0.35172	0.635679	X	X	0.364321	0.64828	0.545	0.226	Good	94411	invnorm_R_immuno_94411	B Memory (CD5-)
P6 newB:4131	B IgE	CE	X	0.188	0.812	CI_CE	X	X	0.0605853	0.30884	0.69116	0.939415	0.175	0.188	Good	94417	invnorm_R_immuno_94417	B Memory (CD5-)
P6 newB:4132	B IgE	CE	X	0.191	0.809	CI_CE	X	X	0.0649721	0.311399	0.688601	0.935028	0.158	0.204	Good	94418	invnorm_R_immuno_94418	B Memory (CD5-)
P6 newB:4134	B IgE	CE	X	0.21	0.79	CI_CE	X	X	0.0841272	0.328553	0.671447	0.915873	0.212	0.203	Good	94420	invnorm_R_immuno_94420	B Memory (CD5-)
P6 newB:4135	B IgE	CE	X	0.196	0.804	CI_CE	X	X	0.0697291	0.31516	0.68484	0.930271	0.17	0.209	Good	94421	invnorm_R_immuno_94421	B Memory (CD5-)
P6 newB:4154	B IgE	CE	X	0.247	0.753	CI_CE	X	X	0.125728	0.361537	0.638463	0.874272	0.215	0.263	Good	94442	invnorm_R_immuno_94442	B Memory (CD5-)
P6 newB:4155	B IgE	CE	X	0.238	0.762	CI_CE	X	X	0.115941	0.352664	0.647336	0.884059	0.205	0.256	Good	94443	invnorm_R_immuno_94443	B Memory (CD5-)
P6 newB:4159	B IgE	CE	X	0.29	0.71	CI_CE	X	X	0.16974	0.401225	0.598775	0.83026	0.36	0.258	Good	94447	invnorm_R_immuno_94447	B Memory (CD5-)
P6 newB:4160	B IgE	AE	0.524	X	0.476	CI_AE	0.380716	0.63923	X	X	0.36077	0.619284	0.515	0.305	Good	94449	invnorm_R_immuno_94449	B Memory (CD5-)
P6 newB:4162	B IgE	CE	X	0.291	0.709	CI_CE	X	X	0.171502	0.402763	0.597237	0.828498	0.364	0.259	Good	94451	invnorm_R_immuno_94451	B Memory (CD5-)
P6 newB:4163	B IgE	AE	0.518	X	0.482	CI_AE	0.373591	0.634364	X	X	0.365636	0.626409	0.515	0.298	Good	94452	invnorm_R_immuno_94452	B Memory (CD5-)
P6 newB:4168	B IgE	AE	0.541	X	0.459	CI_AE	0.397165	0.656209	X	X	0.343791	0.602835	0.558	0.294	Good	94457	invnorm_R_immuno_94457	B Memory (CD5-)
P6 newB:4169	B IgE	AE	0.525	X	0.475	CI_AE	0.383267	0.639506	X	X	0.360494	0.616733	0.535	0.307	Good	94458	invnorm_R_immuno_94458	B Memory (CD5-)
P6 newB:4171	B IgE	AE	0.556	X	0.444	CI_AE	0.412557	0.669656	X	X	0.330344	0.587443	0.577	0.284	Good	94461	invnorm_R_immuno_94461	B Memory (CD5-)
P6 newB:4172	B IgE	AE	0.544	X	0.456	CI_AE	0.403377	0.656132	X	X	0.343868	0.596623	0.559	0.301	Good	94462	invnorm_R_immuno_94462	B Memory (CD5-)
P6 newB:4175	B IgE	AE	0.379	X	0.621	CI_AE	0.222995	0.515208	X	X	0.484792	0.777005	0.453	0.163	Good	94465	invnorm_R_immuno_94465	B Memory (CD5-)
P6 newB:4177	B IgE	CE	X	0.385	0.615	CI_CE	X	X	0.270187	0.48862	0.51138	0.729813	0.425	0.364	Good	94467	invnorm_R_immuno_94467	B Memory (CD5-)
P6 newB:4178	B IgE	AE	0.478	X	0.522	CI_AE	0.320062	0.607482	X	X	0.392518	0.679938	0.437	0.288	Good	94468	invnorm_R_immuno_94468	B Memory (CD5-)
P6 newB:4180	B IgE	CE	X	0.387	0.613	CI_CE	X	X	0.271948	0.490055	0.509945	0.728052	0.46	0.353	Good	94471	invnorm_R_immuno_94471	B Memory (CD5-)
P6 newB:4181	B IgE	AE	0.514	X	0.486	CI_AE	0.364218	0.635353	X	X	0.364647	0.635782	0.513	0.277	Good	94472	invnorm_R_immuno_94472	B Memory (CD5-)
P6 newB:4186	B IgE	AE	0.474	X	0.526	CI_AE	0.321805	0.599013	X	X	0.400987	0.678195	0.445	0.291	Good	94477	invnorm_R_immuno_94477	B Memory (CD5-)
P6 newB:4187	B IgE	AE	0.528	X	0.472	CI_AE	0.380859	0.645988	X	X	0.354012	0.619141	0.518	0.286	Good	94478	invnorm_R_immuno_94478	B Memory (CD5-)
P6 newB:4189	B IgE	AE	0.469	X	0.531	CI_AE	0.316573	0.595799	X	X	0.404201	0.683427	0.445	0.284	Good	94480	invnorm_R_immuno_94480	B Memory (CD5-)
P6 newB:4190	B IgE	AE	0.534	X	0.466	CI_AE	0.387975	0.650196	X	X	0.349804	0.612025	0.524	0.291	Good	94482	invnorm_R_immuno_94482	B Memory (CD5-)
P6 newB:4195	B IgE	AE	0.551	X	0.449	CI_AE	0.411296	0.662099	X	X	0.337901	0.588704	0.513	0.345	Good	94487	invnorm_R_immuno_94487	B Memory (CD5-)
P6 newB:4196	B IgE	AE	0.569	X	0.431	CI_AE	0.433532	0.676344	X	X	0.323656	0.566468	0.553	0.339	Good	94488	invnorm_R_immuno_94488	B Memory (CD5-)
P6 newB:4198	B IgE	AE	0.554	X	0.446	CI_AE	0.413661	0.665187	X	X	0.334813	0.586339	0.519	0.336	Good	94490	invnorm_R_immuno_94490	B Memory (CD5-)
P6 newB:4199	B IgE	AE	0.574	X	0.426	CI_AE	0.437776	0.681093	X	X	0.318907	0.562224	0.557	0.335	Good	94491	invnorm_R_immuno_94491	B Memory (CD5-)
P6 newB:4202	B IgE	CE	X	0.253	0.747	CI_CE	X	X	0.131567	0.367239	0.632761	0.868433	0.359	0.191	Good	94496	invnorm_R_immuno_94496	B Memory (CD5-)
P6 newB:4204	B IgE	CE	X	0.406	0.594	CI_CE	X	X	0.292183	0.50875	0.49125	0.707817	0.421	0.374	Good	94498	invnorm_R_immuno_94498	B Memory (CD5-)
P6 newB:4205	B IgE	CE	X	0.41	0.59	CI_CE	X	X	0.298428	0.509985	0.490015	0.701572	0.466	0.377	Good	94499	invnorm_R_immuno_94499	B Memory (CD5-)
P6 newB:4207	B IgE	CE	X	0.412	0.588	CI_CE	X	X	0.299397	0.513026	0.486974	0.700603	0.434	0.382	Good	94501	invnorm_R_immuno_94501	B Memory (CD5-)
P6 newB:4208	B IgE	AE	0.552	X	0.448	CI_AE	0.40844	0.66552	X	X	0.33448	0.59156	0.483	0.339	Good	94502	invnorm_R_immuno_94502	B Memory (CD5-)
P6 newB:4222	B IgE	CE	X	0.331	0.669	CI_CE	X	X	0.215295	0.43823	0.56177	0.784705	0.292	0.35	Good	94518	invnorm_R_immuno_94518	B Memory (CD5-)
P6 newB:4223	B IgE	CE	X	0.33	0.67	CI_CE	X	X	0.213699	0.436639	0.563361	0.786301	0.286	0.352	Good	94519	invnorm_R_immuno_94519	B Memory (CD5-)
P6 newB:4225	B IgE	CE	X	0.34	0.66	CI_CE	X	X	0.224148	0.445637	0.554363	0.775852	0.287	0.363	Good	94521	invnorm_R_immuno_94521	B Memory (CD5-)
P6 newB:4226	B IgE	CE	X	0.335	0.665	CI_CE	X	X	0.219207	0.441236	0.558764	0.780793	0.272	0.364	Good	94522	invnorm_R_immuno_94522	B Memory (CD5-)
P6 newB:4231	B IgE	CE	X	0.282	0.718	CI_CE	X	X	0.16275	0.39318	0.60682	0.83725	0.273	0.271	Good	94528	invnorm_R_immuno_94528	B Memory (CD5-)
P6 newB:4232	B IgE	CE	X	0.284	0.716	CI_CE	X	X	0.164938	0.394867	0.605133	0.835062	0.268	0.277	Good	94529	invnorm_R_immuno_94529	B Memory (CD5-)
P6 newB:4234	B IgE	CE	X	0.306	0.694	CI_CE	X	X	0.188149	0.414281	0.585719	0.811851	0.257	0.316	Good	94531	invnorm_R_immuno_94531	B Memory (CD5-)
P6 newB:4235	B IgE	CE	X	0.308	0.692	CI_CE	X	X	0.191081	0.416612	0.583388	0.808919	0.253	0.323	Good	94532	invnorm_R_immuno_94532	B Memory (CD5-)
P6 newB:4240	B IgE	CE	X	0.276	0.724	CI_CE	X	X	0.152689	0.390275	0.609725	0.847311	0.347	0.23	Good	94538	invnorm_R_immuno_94538	B Memory (CD5-)
P6 newB:4242	B IgE	CE	X	0.282	0.718	CI_CE	X	X	0.158726	0.395786	0.604214	0.841274	0.359	0.232	Good	94540	invnorm_R_immuno_94540	B Memory (CD5-)
P6 newB:4245	B IgE	AE	0.471	X	0.529	CI_AE	0.307437	0.605634	X	X	0.394366	0.692563	0.465	0.234	Good	94543	invnorm_R_immuno_94543	B Memory (CD5-)
P6 newB:4246	B IgE	AE	0.436	X	0.564	CI_AE	0.269808	0.575187	X	X	0.424813	0.730192	0.423	0.229	Good	94544	invnorm_R_immuno_94544	B Memory (CD5-)
P6 newB:4248	B IgE	AE	0.472	X	0.528	CI_AE	0.307861	0.60678	X	X	0.39322	0.692139	0.475	0.228	Good	94546	invnorm_R_immuno_94546	B Memory (CD5-)
P6 newB:4249	B IgE	AE	0.434	X	0.566	CI_AE	0.26773	0.573543	X	X	0.426457	0.73227	0.434	0.221	Good	94547	invnorm_R_immuno_94547	B Memory (CD5-)
P6 newB:4255	B IgE	AE	0.526	X	0.474	CI_AE	0.366239	0.652145	X	X	0.347855	0.633761	0.475	0.278	Good	94554	invnorm_R_immuno_94554	B Memory (CD5-)
P6 newB:4256	B IgE	AE	0.47	X	0.53	CI_AE	0.30545	0.60515	X	X	0.39485	0.69455	0.452	0.24	Good	94555	invnorm_R_immuno_94555	B Memory (CD5-)
P6 newB:4259	B IgE	CE	X	0.214	0.786	CI_CE	X	X	0.0921282	0.330263	0.669737	0.907872	0.238	0.209	Good	94558	invnorm_R_immuno_94558	B Memory (CD5-)
P6 newB:4260	B IgE	CE	X	0.284	0.716	CI_CE	X	X	0.16144	0.397018	0.602982	0.83856	0.326	0.255	Good	94560	invnorm_R_immuno_94560	B Memory (CD5-)
P6 newB:4262	B IgE	CE	X	0.206	0.794	CI_CE	X	X	0.0836332	0.322979	0.677021	0.916367	0.238	0.196	Good	94562	invnorm_R_immuno_94562	B Memory (CD5-)
P6 newB:4263	B IgE	CE	X	0.289	0.711	CI_CE	X	X	0.167001	0.401961	0.598039	0.832999	0.336	0.258	Good	94563	invnorm_R_immuno_94563	B Memory (CD5-)
P6 newB:4268	B IgE	AE	0.504	X	0.496	CI_AE	0.344044	0.631516	X	X	0.368484	0.655956	0.412	0.299	Good	94568	invnorm_R_immuno_94568	B Memory (CD5-)
P6 newB:4269	B IgE	AE	0.517	X	0.483	CI_AE	0.367112	0.63771	X	X	0.36229	0.632888	0.462	0.314	Good	94569	invnorm_R_immuno_94569	B Memory (CD5-)
P6 newB:4271	B IgE	AE	0.516	X	0.484	CI_AE	0.363227	0.638138	X	X	0.361862	0.636773	0.441	0.309	Good	94572	invnorm_R_immuno_94572	B Memory (CD5-)
P6 newB:4272	B IgE	AE	0.517	X	0.483	CI_AE	0.366863	0.637994	X	X	0.362006	0.633137	0.463	0.312	Good	94573	invnorm_R_immuno_94573	B Memory (CD5-)
P6 newB:4280	B IgE	AE	0.563	X	0.437	CI_AE	0.417775	0.67649	X	X	0.32351	0.582225	0.459	0.349	Good	94582	invnorm_R_immuno_94582	B Memory (CD5-)
P6 newB:4281	B IgE	AE	0.531	X	0.469	CI_AE	0.377382	0.653011	X	X	0.346989	0.622618	0.462	0.298	Good	94583	invnorm_R_immuno_94583	B Memory (CD5-)
P6 newB:4301	B IgE	CE	X	0.269	0.731	CI_CE	X	X	0.148396	0.382417	0.617583	0.851604	0.177	0.292	Good	94606	invnorm_R_immuno_94606	B Memory (CD5-)
P6 newB:4302	B IgE	CE	X	0.265	0.735	CI_CE	X	X	0.143752	0.378235	0.621765	0.856248	0.161	0.292	Good	94607	invnorm_R_immuno_94607	B Memory (CD5-)
P6 newB:4305	B IgE	CE	X	0.36	0.64	CI_CE	X	X	0.244441	0.465396	0.534604	0.755559	0.43	0.325	Good	94610	invnorm_R_immuno_94610	B Memory (CD5-)
P6 newB:4306	B IgE	AE	0.451	X	0.549	CI_AE	0.300918	0.577537	X	X	0.422463	0.699082	0.484	0.242	Good	94611	invnorm_R_immuno_94611	B Memory (CD5-)
P6 newB:4308	B IgE	CE	X	0.363	0.637	CI_CE	X	X	0.247083	0.467624	0.532376	0.752917	0.432	0.327	Good	94613	invnorm_R_immuno_94613	B Memory (CD5-)
P6 newB:4309	B IgE	AE	0.454	X	0.546	CI_AE	0.305143	0.579786	X	X	0.420214	0.694857	0.487	0.247	Good	94614	invnorm_R_immuno_94614	B Memory (CD5-)
P6 newB:4314	B IgE	AE	0.619	X	0.381	CI_AE	0.493842	0.715838	X	X	0.284162	0.506158	0.608	0.37	Good	94620	invnorm_R_immuno_94620	B Memory (CD5-)
P6 newB:4315	B IgE	AE	0.59	X	0.41	CI_AE	0.451079	0.697385	X	X	0.302615	0.548921	0.606	0.293	Good	94621	invnorm_R_immuno_94621	B Memory (CD5-)
P6 newB:4317	B IgE	AE	0.624	X	0.376	CI_AE	0.497312	0.72094	X	X	0.27906	0.502688	0.612	0.358	Good	94623	invnorm_R_immuno_94623	B Memory (CD5-)
P6 newB:4318	B IgE	AE	0.597	X	0.403	CI_AE	0.460462	0.70335	X	X	0.29665	0.539538	0.615	0.298	Good	94624	invnorm_R_immuno_94624	B Memory (CD5-)
P6 newB:4323	B IgE	AE	0.292	X	0.708	CI_AE	0.106684	0.456846	X	X	0.543154	0.893316	0.306	0.101	Good	94630	invnorm_R_immuno_94630	B Memory (CD5-)
P6 newB:4324	B IgE	AE	0.258	X	0.742	CI_AE	0.0703959	0.428278	X	X	0.571722	0.929604	0.267	0.104	Good	94631	invnorm_R_immuno_94631	B Memory (CD5-)
P6 newB:4326	B IgE	AE	0.338	X	0.662	CI_AE	0.163166	0.490686	X	X	0.509314	0.836834	0.301	0.183	Good	94633	invnorm_R_immuno_94633	B Memory (CD5-)
P6 newB:4327	B IgE	AE	0.299	X	0.701	CI_AE	0.112678	0.464594	X	X	0.535406	0.887322	0.285	0.14	Good	94634	invnorm_R_immuno_94634	B Memory (CD5-)
P6 newB:4332	B IgE	CE	X	0.356	0.644	CI_CE	X	X	0.241179	0.461454	0.538546	0.758821	0.427	0.324	Good	94640	invnorm_R_immuno_94640	B Memory (CD5-)
P6 newB:4333	B IgE	AE	0.443	X	0.557	CI_AE	0.292636	0.569633	X	X	0.430367	0.707364	0.478	0.239	Good	94641	invnorm_R_immuno_94641	B Memory (CD5-)
P6 newB:4335	B IgE	CE	X	0.357	0.643	CI_CE	X	X	0.242213	0.462284	0.537716	0.757787	0.422	0.328	Good	94643	invnorm_R_immuno_94643	B Memory (CD5-)
P6 newB:4336	B IgE	AE	0.444	X	0.556	CI_AE	0.294501	0.570621	X	X	0.429379	0.705499	0.478	0.242	Good	94644	invnorm_R_immuno_94644	B Memory (CD5-)
P6 newB:4341	B IgE	AE	0.6	X	0.4	CI_AE	0.468348	0.701329	X	X	0.298671	0.531652	0.583	0.364	Good	94650	invnorm_R_immuno_94650	B Memory (CD5-)
P6 newB:4342	B IgE	AE	0.58	X	0.42	CI_AE	0.443778	0.686477	X	X	0.313523	0.556222	0.611	0.304	Good	94651	invnorm_R_immuno_94651	B Memory (CD5-)
P6 newB:4344	B IgE	AE	0.602	X	0.398	CI_AE	0.471382	0.702479	X	X	0.297521	0.528618	0.582	0.372	Good	94653	invnorm_R_immuno_94653	B Memory (CD5-)
P6 newB:4345	B IgE	AE	0.59	X	0.41	CI_AE	0.456329	0.694859	X	X	0.305141	0.543671	0.62	0.31	Good	94654	invnorm_R_immuno_94654	B Memory (CD5-)
P6 newB:4350	B IgE	CE	X	0.268	0.732	CI_CE	X	X	0.141758	0.384441	0.615559	0.858242	0.318	0.223	Good	94660	invnorm_R_immuno_94660	B Memory (CD5-)
P6 newB:4351	B IgE	AE	0.336	X	0.664	CI_AE	0.158683	0.49002	X	X	0.50998	0.841317	0.327	0.181	Good	94661	invnorm_R_immuno_94661	B Memory (CD5-)
P6 newB:4353	B IgE	CE	X	0.306	0.694	CI_CE	X	X	0.181951	0.41908	0.58092	0.818049	0.358	0.262	Good	94663	invnorm_R_immuno_94663	B Memory (CD5-)
P6 newB:4354	B IgE	CE	X	0.258	0.742	CI_CE	X	X	0.131976	0.376011	0.623989	0.868024	0.315	0.222	Good	94664	invnorm_R_immuno_94664	B Memory (CD5-)
P6 newB:4377	B IgE	CE	X	0.241	0.759	CI_CE	X	X	0.117815	0.357493	0.642507	0.882185	0.094	0.302	Good	94689	invnorm_R_immuno_94689	B Memory (CD5-)
P6 newB:4378	B IgE	CE	X	0.217	0.783	CI_CE	X	X	0.0926274	0.335205	0.664795	0.907373	0.055	0.285	Good	94690	invnorm_R_immuno_94690	B Memory (CD5-)
P6 newB:4380	B IgE	CE	X	0.249	0.751	CI_CE	X	X	0.126201	0.36436	0.63564	0.873799	0.095	0.318	Good	94693	invnorm_R_immuno_94693	B Memory (CD5-)
P6 newB:4381	B IgE	CE	X	0.247	0.753	CI_CE	X	X	0.123883	0.362393	0.637607	0.876117	0.055	0.334	Good	94694	invnorm_R_immuno_94694	B Memory (CD5-)
P6 newB:4386	B IgE	CE	X	0.439	0.561	CI_CE	X	X	0.330395	0.535754	0.464246	0.669605	0.466	0.427	Good	94699	invnorm_R_immuno_94699	B Memory (CD5-)
P6 newB:4387	B IgE	CE	X	0.483	0.517	CI_CE	X	X	0.37923	0.573836	0.426164	0.62077	0.583	0.431	Good	94700	invnorm_R_immuno_94700	B Memory (CD5-)
P6 newB:4389	B IgE	CE	X	0.442	0.558	CI_CE	X	X	0.333472	0.53817	0.46183	0.666528	0.468	0.429	Good	94702	invnorm_R_immuno_94702	B Memory (CD5-)
P6 newB:4390	B IgE	CE	X	0.492	0.508	CI_CE	X	X	0.390254	0.58232	0.41768	0.609746	0.595	0.44	Good	94704	invnorm_R_immuno_94704	B Memory (CD5-)
P6 newB:4395	B IgE	CE	X	0.497	0.503	CI_CE	X	X	0.394878	0.586633	0.413367	0.605122	0.561	0.461	Good	94709	invnorm_R_immuno_94709	B Memory (CD5-)
P6 newB:4396	B IgE	AE	0.614	X	0.386	CI_AE	0.487459	0.711214	X	X	0.288786	0.512541	0.58	0.389	Good	94710	invnorm_R_immuno_94710	B Memory (CD5-)
P6 newB:4398	B IgE	CE	X	0.492	0.508	CI_CE	X	X	0.389033	0.582218	0.417782	0.610967	0.565	0.452	Good	94712	invnorm_R_immuno_94712	B Memory (CD5-)
P6 newB:4399	B IgE	AE	0.617	X	0.383	CI_AE	0.490084	0.714028	X	X	0.285972	0.509916	0.586	0.383	Good	94713	invnorm_R_immuno_94713	B Memory (CD5-)
P6 newB:4401	B IgE	CE	X	0.104	0.896	CI_CE	X	X	7.03853e-15	0.228888	0.771112	1	0.117	0.099	Good	94717	invnorm_R_immuno_94717	B Memory (CD5-)
P6 newB:4402	B IgE	CE	X	0.085	0.915	CI_CE	X	X	2.47384e-15	0.210661	0.789339	1	0.004	0.138	Good	94718	invnorm_R_immuno_94718	B Memory (CD5-)
P6 newB:4404	B IgE	AE	0.644	X	0.356	CI_AE	0.521537	0.73612	X	X	0.26388	0.478463	0.61	0.371	Good	94720	invnorm_R_immuno_94720	B Memory (CD5-)
P6 newB:4405	B IgE	AE	0.623	X	0.377	CI_AE	0.496811	0.719765	X	X	0.280235	0.503189	0.603	0.349	Good	94721	invnorm_R_immuno_94721	B Memory (CD5-)
P6 newB:4407	B IgE	AE	0.638	X	0.362	CI_AE	0.514429	0.73179	X	X	0.26821	0.485571	0.623	0.343	Good	94723	invnorm_R_immuno_94723	B Memory (CD5-)
P6 newB:4408	B IgE	AE	0.606	X	0.394	CI_AE	0.477083	0.706289	X	X	0.293711	0.522917	0.593	0.333	Good	94724	invnorm_R_immuno_94724	B Memory (CD5-)
P6 newB:4410	B IgE	CE	X	0.15	0.85	CI_CE	X	X	0.0250987	0.269288	0.730712	0.974901	0.19	0.134	Good	94727	invnorm_R_immuno_94727	B Memory (CD5-)
P6 newB:4411	B IgE	CE	X	0.119	0.881	CI_CE	X	X	4.48848e-16	0.240522	0.759478	1	0.054	0.159	Good	94728	invnorm_R_immuno_94728	B Memory (CD5-)
P6 newB:4413	B IgE	CE	X	0.447	0.553	CI_CE	X	X	0.339805	0.542212	0.457788	0.660195	0.505	0.428	Good	94730	invnorm_R_immuno_94730	B Memory (CD5-)
P6 newB:4414	B IgE	ACE	0.295	0.277	0.428	CI_ACE	9.16576e-18	0.639118	5.7492e-14	0.529816	0.312577	0.587049	0.592	0.415	Good	94731	invnorm_R_immuno_94731	B Memory (CD5-)
P6 newB:4416	B IgE	CE	X	0.448	0.552	CI_CE	X	X	0.341342	0.543409	0.456591	0.658658	0.509	0.428	Good	94733	invnorm_R_immuno_94733	B Memory (CD5-)
P6 newB:4417	B IgE	ACE	0.313	0.273	0.414	CI_ACE	5.37317e-18	0.651175	8.80012e-17	0.5284	0.302306	0.570906	0.604	0.42	Good	94734	invnorm_R_immuno_94734	B Memory (CD5-)
P6 newB:4422	B IgE	ACE	0.308	0.272	0.42	CI_ACE	4.91178e-15	0.649723	8.32562e-16	0.526431	0.304099	0.584721	0.57	0.418	Good	94740	invnorm_R_immuno_94740	B Memory (CD5-)
P6 newB:4423	B IgE	ACE	0.361	0.227	0.413	CI_ACE	4.35047e-16	0.680835	2.26909e-16	0.489681	0.300124	0.571845	0.598	0.404	Good	94741	invnorm_R_immuno_94741	B Memory (CD5-)
P6 newB:4425	B IgE	ACE	0.326	0.257	0.417	CI_ACE	4.34087e-17	0.66508	4.69628e-17	0.516349	0.301316	0.581501	0.571	0.414	Good	94743	invnorm_R_immuno_94743	B Memory (CD5-)
P6 newB:4426	B IgE	AE	0.637	X	0.363	CI_AE	0.518908	0.727462	X	X	0.272538	0.481092	0.629	0.398	Good	94744	invnorm_R_immuno_94744	B Memory (CD5-)
P6 newB:4428	B IgE	CE	X	0.105	0.895	CI_CE	X	X	5.00543e-17	0.228967	0.771033	1	0.102	0.106	Good	94746	invnorm_R_immuno_94746	B Memory (CD5-)
P6 newB:4429	B IgE	CE	X	0.124	0.876	CI_CE	X	X	1.21148e-15	0.246455	0.753545	1	0.069	0.158	Good	94747	invnorm_R_immuno_94747	B Memory (CD5-)
P6 newB:4431	B IgE	CE	X	0.511	0.489	CI_CE	X	X	0.410225	0.598336	0.401664	0.589775	0.615	0.437	Good	94750	invnorm_R_immuno_94750	B Memory (CD5-)
P6 newB:4432	B IgE	CE	X	0.503	0.497	CI_CE	X	X	0.401696	0.591573	0.408427	0.598304	0.621	0.425	Good	94751	invnorm_R_immuno_94751	B Memory (CD5-)
P6 newB:4434	B IgE	ACE	0.333	0.278	0.388	CI_ACE	8.07884e-18	0.663575	3.53016e-16	0.530875	0.282349	0.537637	0.614	0.422	Good	94753	invnorm_R_immuno_94753	B Memory (CD5-)
P6 newB:4435	B IgE	ACE	0.346	0.26	0.394	CI_ACE	6.64303e-17	0.677716	9.40977e-15	0.516823	0.287068	0.544052	0.614	0.411	Good	94754	invnorm_R_immuno_94754	B Memory (CD5-)
P6 newB:4437	B IgE	AE	0.226	X	0.774	CI_AE	0.0539266	0.384756	X	X	0.615244	0.946073	0.238	0.116	Good	94756	invnorm_R_immuno_94756	B Memory (CD5-)
P6 newB:4438	B IgE	AE	0.239	X	0.761	CI_AE	0.0646348	0.399261	X	X	0.600739	0.935365	0.244	0.128	Good	94757	invnorm_R_immuno_94757	B Memory (CD5-)
P6 newB:4449	B IgE	CE	X	0.402	0.598	CI_CE	X	X	0.291394	0.502086	0.497914	0.708606	0.419	0.383	Good	94769	invnorm_R_immuno_94769	B Memory (CD5-)
P6 newB:4450	B IgE	CE	X	0.421	0.579	CI_CE	X	X	0.312386	0.51886	0.48114	0.687614	0.449	0.398	Good	94771	invnorm_R_immuno_94771	B Memory (CD5-)
P6 newB:4452	B IgE	CE	X	0.413	0.587	CI_CE	X	X	0.303152	0.511896	0.488104	0.696848	0.425	0.395	Good	94773	invnorm_R_immuno_94773	B Memory (CD5-)
P6 newB:4453	B IgE	CE	X	0.428	0.572	CI_CE	X	X	0.319648	0.524925	0.475075	0.680352	0.444	0.408	Good	94774	invnorm_R_immuno_94774	B Memory (CD5-)
P6 newB:4458	B IgE	CE	X	0.373	0.627	CI_CE	X	X	0.259633	0.47591	0.52409	0.740367	0.383	0.353	Good	94779	invnorm_R_immuno_94779	B Memory (CD5-)
P6 newB:4459	B IgE	CE	X	0.403	0.597	CI_CE	X	X	0.292892	0.502596	0.497404	0.707108	0.45	0.373	Good	94780	invnorm_R_immuno_94780	B Memory (CD5-)
P6 newB:4461	B IgE	CE	X	0.386	0.614	CI_CE	X	X	0.2733	0.487842	0.512158	0.7267	0.392	0.371	Good	94783	invnorm_R_immuno_94783	B Memory (CD5-)
P6 newB:4462	B IgE	CE	X	0.421	0.579	CI_CE	X	X	0.312426	0.518135	0.481865	0.687574	0.443	0.403	Good	94784	invnorm_R_immuno_94784	B Memory (CD5-)
P6 newB:4476	B IgE	CE	X	0.396	0.604	CI_CE	X	X	0.284171	0.497342	0.502658	0.715829	0.484	0.356	Good	94799	invnorm_R_immuno_94799	B Memory (CD5-)
P6 newB:4477	B IgE	CE	X	0.408	0.592	CI_CE	X	X	0.298038	0.506469	0.493531	0.701962	0.491	0.375	Good	94800	invnorm_R_immuno_94800	B Memory (CD5-)
P6 newB:4479	B IgE	AE	0.53	X	0.47	CI_AE	0.386036	0.644661	X	X	0.355339	0.613964	0.479	0.343	Good	94802	invnorm_R_immuno_94802	B Memory (CD5-)
P6 newB:4480	B IgE	CE	X	0.404	0.596	CI_CE	X	X	0.293921	0.503332	0.496668	0.706079	0.498	0.367	Good	94804	invnorm_R_immuno_94804	B Memory (CD5-)
P6 newB:4482	B IgE	CE	X	0.291	0.709	CI_CE	X	X	0.169238	0.403267	0.596733	0.830762	0.385	0.241	Good	94806	invnorm_R_immuno_94806	B Memory (CD5-)
P6 newB:4483	B IgE	AE	0.302	X	0.698	CI_AE	0.13877	0.449366	X	X	0.550634	0.86123	0.392	0.134	Good	94807	invnorm_R_immuno_94807	B Memory (CD5-)
P6 newB:4488	B IgE	AE	0.59	X	0.41	CI_AE	0.455769	0.694226	X	X	0.305774	0.544231	0.564	0.342	Good	94812	invnorm_R_immuno_94812	B Memory (CD5-)
P6 newB:4489	B IgE	AE	0.559	X	0.441	CI_AE	0.42157	0.668404	X	X	0.331596	0.57843	0.518	0.345	Good	94813	invnorm_R_immuno_94813	B Memory (CD5-)
P6 newB:4491	B IgE	CE	X	0.321	0.679	CI_CE	X	X	0.202673	0.429811	0.570189	0.797327	0.445	0.256	Good	94816	invnorm_R_immuno_94816	B Memory (CD5-)
P6 newB:4492	B IgE	CE	X	0.304	0.696	CI_CE	X	X	0.18396	0.414888	0.585112	0.81604	0.365	0.285	Good	94817	invnorm_R_immuno_94817	B Memory (CD5-)
P6 newB:4503	B IgE	CE	X	0.437	0.563	CI_CE	X	X	0.329151	0.532728	0.467272	0.670849	0.512	0.402	Good	94830	invnorm_R_immuno_94830	B Memory (CD5-)
P6 newB:4504	B IgE	ACE	0.296	0.232	0.472	CI_ACE	3.24063e-17	0.638366	4.07888e-16	0.490109	0.344066	0.647451	0.524	0.384	Good	94831	invnorm_R_immuno_94831	B Memory (CD5-)
P6 newB:4506	B IgE	CE	X	0.431	0.569	CI_CE	X	X	0.322329	0.527395	0.472605	0.677671	0.502	0.397	Good	94833	invnorm_R_immuno_94833	B Memory (CD5-)
P6 newB:4507	B IgE	ACE	0.303	0.224	0.474	CI_ACE	2.06781e-17	0.641188	7.23095e-15	0.484652	0.343933	0.651856	0.517	0.381	Good	94834	invnorm_R_immuno_94834	B Memory (CD5-)
P6 newB:4509	B IgE	CE	X	0.332	0.668	CI_CE	X	X	0.215858	0.438536	0.561464	0.784142	0.414	0.297	Good	94836	invnorm_R_immuno_94836	B Memory (CD5-)
P6 newB:4510	B IgE	AE	0.26	X	0.74	CI_AE	0.097334	0.409101	X	X	0.590899	0.902666	0.339	0.121	Good	94838	invnorm_R_immuno_94838	B Memory (CD5-)
P6 newB:4515	B IgE	ACE	0.298	0.244	0.458	CI_ACE	3.19468e-16	0.643338	8.09833e-16	0.504195	0.334675	0.627267	0.539	0.382	Good	94843	invnorm_R_immuno_94843	B Memory (CD5-)
P6 newB:4516	B IgE	ACE	0.309	0.25	0.441	CI_ACE	1.07029e-17	0.651386	8.12066e-19	0.508767	0.320782	0.608973	0.546	0.403	Good	94844	invnorm_R_immuno_94844	B Memory (CD5-)
P6 newB:4518	B IgE	AE	0.406	X	0.594	CI_AE	0.252564	0.537752	X	X	0.462248	0.747436	0.418	0.244	Good	94846	invnorm_R_immuno_94846	B Memory (CD5-)
P6 newB:4519	B IgE	CE	X	0.305	0.695	CI_CE	X	X	0.18838	0.413211	0.586789	0.81162	0.392	0.275	Good	94847	invnorm_R_immuno_94847	B Memory (CD5-)
P6 newB:4530	B IgE	AE	0.517	X	0.483	CI_AE	0.367492	0.63685	X	X	0.36315	0.632508	0.455	0.308	Good	94860	invnorm_R_immuno_94860	B Memory (CD5-)
P6 newB:4531	B IgE	AE	0.526	X	0.474	CI_AE	0.380355	0.643285	X	X	0.356715	0.619645	0.461	0.325	Good	94861	invnorm_R_immuno_94861	B Memory (CD5-)
P6 newB:4533	B IgE	CE	X	0.389	0.611	CI_CE	X	X	0.276191	0.490967	0.509033	0.723809	0.447	0.351	Good	94863	invnorm_R_immuno_94863	B Memory (CD5-)
P6 newB:4534	B IgE	CE	X	0.402	0.598	CI_CE	X	X	0.290223	0.502257	0.497743	0.709777	0.448	0.369	Good	94864	invnorm_R_immuno_94864	B Memory (CD5-)
P6 newB:4542	B IgE	AE	0.49	X	0.51	CI_AE	0.338068	0.614437	X	X	0.385563	0.661932	0.404	0.312	Good	94873	invnorm_R_immuno_94873	B Memory (CD5-)
P6 newB:4543	B IgE	AE	0.519	X	0.481	CI_AE	0.371672	0.637728	X	X	0.362272	0.628328	0.425	0.332	Good	94874	invnorm_R_immuno_94874	B Memory (CD5-)
P6 newB:4553	B IgE	AE	0.58	X	0.42	CI_AE	0.443287	0.68714	X	X	0.31286	0.556713	0.601	0.28	Good	94885	invnorm_R_immuno_94885	B Memory (CD5-)
P6 newB:4556	B IgE	AE	0.578	X	0.422	CI_AE	0.441112	0.685113	X	X	0.314887	0.558888	0.592	0.291	Good	94888	invnorm_R_immuno_94888	B Memory (CD5-)
P6 newB:4562	B IgE	AE	0.283	X	0.717	CI_AE	0.110618	0.440216	X	X	0.559784	0.889382	0.312	0.088	Good	94895	invnorm_R_immuno_94895	B Memory (CD5-)
P6 newB:4563	B IgE	AE	0.362	X	0.638	CI_AE	0.196164	0.507394	X	X	0.492606	0.803836	0.378	0.15	Good	94896	invnorm_R_immuno_94896	B Memory (CD5-)
P6 newB:4564	B IgE	AE	0.336	X	0.664	CI_AE	0.163039	0.48788	X	X	0.51212	0.836961	0.338	0.141	Good	94897	invnorm_R_immuno_94897	B Memory (CD5-)
P6 newB:4568	B IgE	CE	X	0.273	0.727	CI_CE	X	X	0.151113	0.386989	0.613011	0.848887	0.352	0.236	Good	94901	invnorm_R_immuno_94901	B Memory (CD5-)
P6 newB:4571	B IgE	CE	X	0.272	0.728	CI_CE	X	X	0.14978	0.385893	0.614107	0.85022	0.34	0.24	Good	94905	invnorm_R_immuno_94905	B Memory (CD5-)
P6 newB:4585	B IgE	AE	0.399	X	0.601	CI_AE	0.238121	0.537354	X	X	0.462646	0.761879	0.442	0.14	Good	94920	invnorm_R_immuno_94920	B Memory (CD5-)
P6 newB:4586	B IgE	AE	0.357	X	0.643	CI_AE	0.190792	0.502717	X	X	0.497283	0.809208	0.392	0.125	Good	94921	invnorm_R_immuno_94921	B Memory (CD5-)
P6 newB:4588	B IgE	AE	0.427	X	0.573	CI_AE	0.27158	0.559982	X	X	0.440018	0.72842	0.447	0.187	Good	94923	invnorm_R_immuno_94923	B Memory (CD5-)
P6 newB:4589	B IgE	AE	0.399	X	0.601	CI_AE	0.233692	0.54095	X	X	0.45905	0.766308	0.407	0.173	Good	94924	invnorm_R_immuno_94924	B Memory (CD5-)
P6 newB:4622	B IgE	AE	0.596	X	0.404	CI_AE	0.466034	0.697472	X	X	0.302528	0.533966	0.598	0.331	Good	94962	invnorm_R_immuno_94962	B Memory (CD5-)
P6 newB:4625	B IgE	AE	0.59	X	0.41	CI_AE	0.45833	0.693523	X	X	0.306477	0.54167	0.585	0.329	Good	94965	invnorm_R_immuno_94965	B Memory (CD5-)
P6 newB:4628	B IgE	AE	0.341	X	0.659	CI_AE	0.181957	0.480826	X	X	0.519174	0.818043	0.355	0.202	Good	94968	invnorm_R_immuno_94968	B Memory (CD5-)
P6 newB:4631	B IgE	AE	0.549	X	0.451	CI_AE	0.415887	0.657022	X	X	0.342978	0.584113	0.541	0.339	Good	94972	invnorm_R_immuno_94972	B Memory (CD5-)
P6 newB:4632	B IgE	AE	0.528	X	0.472	CI_AE	0.388719	0.640727	X	X	0.359273	0.611281	0.515	0.322	Good	94973	invnorm_R_immuno_94973	B Memory (CD5-)
P6 newB:4634	B IgE	AE	0.54	X	0.46	CI_AE	0.400795	0.652892	X	X	0.347108	0.599205	0.526	0.308	Good	94975	invnorm_R_immuno_94975	B Memory (CD5-)
P6 newB:4635	B IgE	AE	0.513	X	0.487	CI_AE	0.368272	0.63171	X	X	0.36829	0.631728	0.495	0.294	Good	94976	invnorm_R_immuno_94976	B Memory (CD5-)
P6 newB:4637	B IgE	AE	0.375	X	0.625	CI_AE	0.220564	0.509697	X	X	0.490303	0.779436	0.427	0.195	Good	94978	invnorm_R_immuno_94978	B Memory (CD5-)
P6 newB:4638	B IgE	CE	X	0.253	0.747	CI_CE	X	X	0.132739	0.366468	0.633532	0.867261	0.345	0.219	Good	94979	invnorm_R_immuno_94979	B Memory (CD5-)
P6 newB:4649	B IgE	AE	0.613	X	0.387	CI_AE	0.48945	0.709926	X	X	0.290074	0.51055	0.609	0.355	Good	94991	invnorm_R_immuno_94991	B Memory (CD5-)
P6 newB:4652	B IgE	AE	0.616	X	0.384	CI_AE	0.49153	0.712476	X	X	0.287524	0.50847	0.608	0.354	Good	94995	invnorm_R_immuno_94995	B Memory (CD5-)
P6 newB:4655	B IgE	AE	0.273	X	0.727	CI_AE	0.103339	0.426835	X	X	0.573165	0.896661	0.308	0.118	Good	94998	invnorm_R_immuno_94998	B Memory (CD5-)
P6 newB:4658	B IgE	CE	X	0.431	0.569	CI_CE	X	X	0.31997	0.529498	0.470502	0.68003	0.507	0.362	Good	95001	invnorm_R_immuno_95001	B Memory (CD5-)
P6 newB:4659	B IgE	CE	X	0.403	0.597	CI_CE	X	X	0.289621	0.504767	0.495233	0.710379	0.48	0.341	Good	95002	invnorm_R_immuno_95002	B Memory (CD5-)
P6 newB:4661	B IgE	AE	0.553	X	0.447	CI_AE	0.416002	0.661896	X	X	0.338104	0.583998	0.509	0.341	Good	95005	invnorm_R_immuno_95005	B Memory (CD5-)
P6 newB:4662	B IgE	AE	0.525	X	0.475	CI_AE	0.380965	0.640409	X	X	0.359591	0.619035	0.477	0.322	Good	95006	invnorm_R_immuno_95006	B Memory (CD5-)
P6 newB:4664	B IgE	AE	0.292	X	0.708	CI_AE	0.127246	0.441636	X	X	0.558364	0.872754	0.367	0.09	Good	95008	invnorm_R_immuno_95008	B Memory (CD5-)
P6 newB:4665	B IgE	AE	0.314	X	0.686	CI_AE	0.151958	0.459522	X	X	0.540478	0.848042	0.374	0.127	Good	95009	invnorm_R_immuno_95009	B Memory (CD5-)
P6 newB:4695	B IgE	CE	X	0.319	0.681	CI_CE	X	X	0.200236	0.427417	0.572583	0.799764	0.403	0.282	Good	95042	invnorm_R_immuno_95042	B Memory (CD5-)
P6 newB:4699	B IgE	AE	0.446	X	0.554	CI_AE	0.286853	0.578627	X	X	0.421373	0.713147	0.431	0.254	Good	95046	invnorm_R_immuno_95046	B Memory (CD5-)
P6 newB:4702	B IgE	AE	0.443	X	0.557	CI_AE	0.280432	0.578454	X	X	0.421546	0.719568	0.442	0.228	Good	95051	invnorm_R_immuno_95051	B Memory (CD5-)
P6 newB:4705	B IgE	CE	X	0.329	0.671	CI_CE	X	X	0.210422	0.437247	0.562753	0.789578	0.408	0.282	Good	95054	invnorm_R_immuno_95054	B Memory (CD5-)
P6 newB:4713	B IgE	CE	X	0.339	0.661	CI_CE	X	X	0.221866	0.445956	0.554044	0.778134	0.42	0.302	Good	95063	invnorm_R_immuno_95063	B Memory (CD5-)
P6 newB:4716	B IgE	CE	X	0.32	0.68	CI_CE	X	X	0.201213	0.428472	0.571528	0.798787	0.407	0.278	Good	95066	invnorm_R_immuno_95066	B Memory (CD5-)
P6 newB:4722	B IgE	AE	0.448	X	0.552	CI_AE	0.293412	0.577744	X	X	0.422256	0.706588	0.435	0.263	Good	95073	invnorm_R_immuno_95073	B Memory (CD5-)
P6 newB:4723	B IgE	CE	X	0.347	0.653	CI_CE	X	X	0.230535	0.453684	0.546316	0.769465	0.424	0.309	Good	95074	invnorm_R_immuno_95074	B Memory (CD5-)
P6 newB:4725	B IgE	AE	0.45	X	0.55	CI_AE	0.292956	0.580705	X	X	0.419295	0.707044	0.442	0.249	Good	95076	invnorm_R_immuno_95076	B Memory (CD5-)
P6 newB:4726	B IgE	AE	0.461	X	0.539	CI_AE	0.307359	0.588868	X	X	0.411132	0.692641	0.435	0.286	Good	95077	invnorm_R_immuno_95077	B Memory (CD5-)
P6 newB:4728	B IgE	AE	0.424	X	0.576	CI_AE	0.272049	0.553445	X	X	0.446555	0.727951	0.43	0.258	Good	95079	invnorm_R_immuno_95079	B Memory (CD5-)
P6 newB:4738	B IgE	AE	0.407	X	0.593	CI_AE	0.232922	0.555221	X	X	0.444779	0.767078	0.418	0.18	Good	95090	invnorm_R_immuno_95090	B Memory (CD5-)
P6 newB:149	B IgE Activated	CE	X	0.29	0.71	CI_CE	X	X	0.169887	0.40092	0.59908	0.830113	0.33	0.269	Good	91481	invnorm_R_immuno_91481	B Memory (CD5-)
P6 newB:150	B IgE Activated	AE	0.531	X	0.469	CI_AE	0.376245	0.653612	X	X	0.346388	0.623755	0.459	0.306	Good	91493	invnorm_R_immuno_91493	B Memory (CD5-)
P6 newB:151	B IgE Activated	AE	0.331	X	0.669	CI_AE	0.150508	0.490638	X	X	0.509362	0.849492	0.345	0.14	Good	91504	invnorm_R_immuno_91504	B Memory (CD5-)
P6 newB:157	B IgE Activated	AE	0.56	X	0.44	CI_AE	0.423234	0.668536	X	X	0.331464	0.576766	0.587	0.3	Good	91570	invnorm_R_immuno_91570	B Memory (CD5-)
P6 newB:158	B IgE Activated	AE	0.416	X	0.584	CI_AE	0.24299	0.560718	X	X	0.439282	0.75701	0.345	0.23	Good	91581	invnorm_R_immuno_91581	B Memory (CD5-)
P6 newB:159	B IgE Activated	CE	X	0.285	0.715	CI_CE	X	X	0.165327	0.396572	0.603428	0.834673	0.355	0.253	Good	91592	invnorm_R_immuno_91592	B Memory (CD5-)
P6 newB:2860	B IgE Activated	CE	X	0.309	0.691	CI_CE	X	X	0.185362	0.421854	0.578146	0.814638	0.266	0.312	Good	93004	invnorm_R_immuno_93004	B Memory (CD5-)
P6 newB:2883	B IgE Activated	AE	0.553	X	0.447	CI_AE	0.41329	0.664648	X	X	0.335352	0.58671	0.562	0.291	Good	93029	invnorm_R_immuno_93029	B Memory (CD5-)
P6 newB:2884	B IgE Activated	AE	0.609	X	0.391	CI_AE	0.476184	0.711576	X	X	0.288424	0.523816	0.576	0.341	Good	93030	invnorm_R_immuno_93030	B Memory (CD5-)
P6 newB:2906	B IgE Activated	AE	0.585	X	0.415	CI_AE	0.455549	0.687312	X	X	0.312688	0.544451	0.595	0.338	Good	93055	invnorm_R_immuno_93055	B Memory (CD5-)
P6 newB:3091	B IgE Activated	AE	0.433	X	0.567	CI_AE	0.268445	0.57034	X	X	0.42966	0.731555	0.391	0.254	Good	93261	invnorm_R_immuno_93261	B Memory (CD5-)
P6 newB:3092	B IgE Activated	AE	0.436	X	0.564	CI_AE	0.264337	0.578109	X	X	0.421891	0.735663	0.362	0.251	Good	93262	invnorm_R_immuno_93262	B Memory (CD5-)
P6 newB:3118	B IgE Activated	AE	0.614	X	0.386	CI_AE	0.488247	0.711858	X	X	0.288142	0.511753	0.602	0.37	Good	93291	invnorm_R_immuno_93291	B Memory (CD5-)
P6 newB:3119	B IgE Activated	AE	0.649	X	0.351	CI_AE	0.523805	0.742335	X	X	0.257665	0.476195	0.616	0.368	Good	93292	invnorm_R_immuno_93292	B Memory (CD5-)
P6 newB:3145	B IgE Activated	AE	0.605	X	0.395	CI_AE	0.476024	0.705031	X	X	0.294969	0.523976	0.613	0.344	Good	93321	invnorm_R_immuno_93321	B Memory (CD5-)
P6 newB:3146	B IgE Activated	AE	0.612	X	0.388	CI_AE	0.487924	0.708663	X	X	0.291337	0.512076	0.616	0.376	Good	93322	invnorm_R_immuno_93322	B Memory (CD5-)
P6 newB:3147	B IgE Activated	CE	X	0.43	0.57	CI_CE	X	X	0.322	0.527086	0.472914	0.678	0.456	0.427	Good	93323	invnorm_R_immuno_93323	B Memory (CD5-)
P6 newB:3314	B IgE Activated	AE	0.404	X	0.596	CI_AE	0.225799	0.556624	X	X	0.443376	0.774201	0.443	0.132	Good	93509	invnorm_R_immuno_93509	B Memory (CD5-)
P6 newB:3337	B IgE Activated	CE	X	0.336	0.664	CI_CE	X	X	0.216706	0.445608	0.554392	0.783294	0.39	0.303	Good	93534	invnorm_R_immuno_93534	B Memory (CD5-)
P6 newB:3338	B IgE Activated	AE	0.482	X	0.518	CI_AE	0.315818	0.615498	X	X	0.384502	0.684182	0.397	0.282	Good	93535	invnorm_R_immuno_93535	B Memory (CD5-)
P6 newB:3339	B IgE Activated	CE	X	0.209	0.791	CI_CE	X	X	0.0825834	0.327691	0.672309	0.917417	0.24	0.183	Good	93536	invnorm_R_immuno_93536	B Memory (CD5-)
P6 newB:3360	B IgE Activated	AE	0.404	X	0.596	CI_AE	0.244711	0.539403	X	X	0.460597	0.755289	0.395	0.243	Good	93560	invnorm_R_immuno_93560	B Memory (CD5-)
P6 newB:3545	B IgE Activated	AE	0.544	X	0.456	CI_AE	0.382854	0.670379	X	X	0.329621	0.617146	0.529	0.234	Good	93765	invnorm_R_immuno_93765	B Memory (CD5-)
P6 newB:3546	B IgE Activated	AE	0.502	X	0.498	CI_AE	0.337303	0.634318	X	X	0.365682	0.662697	0.448	0.257	Good	93766	invnorm_R_immuno_93766	B Memory (CD5-)
P6 newB:3547	B IgE Activated	AE	0.227	X	0.773	CI_AE	0.0583644	0.383744	X	X	0.616256	0.941636	0.29	0.063	Good	93767	invnorm_R_immuno_93767	B Memory (CD5-)
P6 newB:3572	B IgE Activated	AE	0.594	X	0.406	CI_AE	0.458564	0.699533	X	X	0.300467	0.541436	0.54	0.355	Good	93795	invnorm_R_immuno_93795	B Memory (CD5-)
P6 newB:3573	B IgE Activated	AE	0.605	X	0.395	CI_AE	0.473526	0.706949	X	X	0.293051	0.526474	0.552	0.375	Good	93796	invnorm_R_immuno_93796	B Memory (CD5-)
P6 newB:3599	B IgE Activated	AE	0.582	X	0.418	CI_AE	0.430365	0.698315	X	X	0.301685	0.569635	0.589	0.241	Good	93824	invnorm_R_immuno_93824	B Memory (CD5-)
P6 newB:3600	B IgE Activated	AE	0.607	X	0.393	CI_AE	0.463839	0.715872	X	X	0.284128	0.536161	0.61	0.27	Good	93827	invnorm_R_immuno_93827	B Memory (CD5-)
P6 newB:3601	B IgE Activated	CE	X	0.503	0.497	CI_CE	X	X	0.403264	0.591436	0.408564	0.596736	0.626	0.434	Good	93828	invnorm_R_immuno_93828	B Memory (CD5-)
P6 newB:3788	B IgE Activated	AE	0.572	X	0.428	CI_AE	0.423762	0.686512	X	X	0.313488	0.576238	0.559	0.273	Good	94034	invnorm_R_immuno_94034	B Memory (CD5-)
P6 newB:3789	B IgE Activated	AE	0.565	X	0.435	CI_AE	0.418862	0.679702	X	X	0.320298	0.581138	0.522	0.305	Good	94035	invnorm_R_immuno_94035	B Memory (CD5-)
P6 newB:3815	B IgE Activated	AE	0.644	X	0.356	CI_AE	0.521252	0.737254	X	X	0.262746	0.478748	0.641	0.356	Good	94065	invnorm_R_immuno_94065	B Memory (CD5-)
P6 newB:3816	B IgE Activated	AE	0.65	X	0.35	CI_AE	0.526332	0.743305	X	X	0.256695	0.473668	0.642	0.347	Good	94066	invnorm_R_immuno_94066	B Memory (CD5-)
P6 newB:3842	B IgE Activated	AE	0.608	X	0.392	CI_AE	0.474638	0.711376	X	X	0.288624	0.525362	0.625	0.299	Good	94095	invnorm_R_immuno_94095	B Memory (CD5-)
P6 newB:3843	B IgE Activated	AE	0.63	X	0.37	CI_AE	0.504614	0.726709	X	X	0.273291	0.495386	0.647	0.33	Good	94096	invnorm_R_immuno_94096	B Memory (CD5-)
P6 newB:3844	B IgE Activated	CE	X	0.426	0.574	CI_CE	X	X	0.317571	0.523372	0.476628	0.682429	0.482	0.4	Good	94097	invnorm_R_immuno_94097	B Memory (CD5-)
P6 newB:4031	B IgE Activated	AE	0.522	X	0.478	CI_AE	0.370407	0.643728	X	X	0.356272	0.629593	0.558	0.213	Good	94306	invnorm_R_immuno_94306	B Memory (CD5-)
P6 newB:4032	B IgE Activated	AE	0.555	X	0.445	CI_AE	0.396533	0.678535	X	X	0.321465	0.603467	0.579	0.201	Good	94307	invnorm_R_immuno_94307	B Memory (CD5-)
P6 newB:4033	B IgE Activated	AE	0.223	X	0.777	CI_AE	0.0402682	0.392187	X	X	0.607813	0.959732	0.25	0.084	Good	94308	invnorm_R_immuno_94308	B Memory (CD5-)
P6 newB:4058	B IgE Activated	AE	0.522	X	0.478	CI_AE	0.374417	0.641704	X	X	0.358296	0.625583	0.536	0.257	Good	94335	invnorm_R_immuno_94335	B Memory (CD5-)
P6 newB:4059	B IgE Activated	AE	0.564	X	0.436	CI_AE	0.41637	0.679536	X	X	0.320464	0.58363	0.598	0.229	Good	94336	invnorm_R_immuno_94336	B Memory (CD5-)
P6 newB:4060	B IgE Activated	AE	0.167	X	0.833	CI_AE	2.48234e-15	0.339038	X	X	0.660962	1	0.18	0.073	Good	94338	invnorm_R_immuno_94338	B Memory (CD5-)
P6 newB:4085	B IgE Activated	AE	0.367	X	0.633	CI_AE	0.199484	0.511561	X	X	0.488439	0.800516	0.345	0.196	Good	94365	invnorm_R_immuno_94365	B Memory (CD5-)
P6 newB:4086	B IgE Activated	AE	0.359	X	0.641	CI_AE	0.190757	0.504515	X	X	0.495485	0.809243	0.341	0.19	Good	94366	invnorm_R_immuno_94366	B Memory (CD5-)
P6 newB:4254	B IgE Activated	AE	0.47	X	0.53	CI_AE	0.306301	0.605021	X	X	0.394979	0.693699	0.438	0.249	Good	94553	invnorm_R_immuno_94553	B Memory (CD5-)
P6 newB:4277	B IgE Activated	AE	0.572	X	0.428	CI_AE	0.430433	0.682503	X	X	0.317497	0.569567	0.452	0.372	Good	94578	invnorm_R_immuno_94578	B Memory (CD5-)
P6 newB:4278	B IgE Activated	AE	0.543	X	0.457	CI_AE	0.393485	0.660856	X	X	0.339144	0.606515	0.458	0.325	Good	94579	invnorm_R_immuno_94579	B Memory (CD5-)
P6 newB:4300	B IgE Activated	CE	X	0.229	0.771	CI_CE	X	X	0.105852	0.344833	0.655167	0.894148	0.163	0.241	Good	94605	invnorm_R_immuno_94605	B Memory (CD5-)
P6 newB:4485	B IgE Activated	AE	0.589	X	0.411	CI_AE	0.457004	0.692903	X	X	0.307097	0.542996	0.555	0.354	Good	94809	invnorm_R_immuno_94809	B Memory (CD5-)
P6 newB:4486	B IgE Activated	AE	0.563	X	0.437	CI_AE	0.426013	0.671113	X	X	0.328887	0.573987	0.516	0.35	Good	94810	invnorm_R_immuno_94810	B Memory (CD5-)
P6 newB:4487	B IgE Activated	AE	0.331	X	0.669	CI_AE	0.171615	0.472827	X	X	0.527173	0.828385	0.376	0.162	Good	94811	invnorm_R_immuno_94811	B Memory (CD5-)
P6 newB:4512	B IgE Activated	ACE	0.29	0.254	0.456	CI_ACE	6.10738e-17	0.63947	2.86509e-16	0.510542	0.333634	0.622858	0.542	0.388	Good	94840	invnorm_R_immuno_94840	B Memory (CD5-)
P6 newB:4513	B IgE Activated	ACE	0.337	0.218	0.445	CI_ACE	7.53499e-16	0.660561	5.67041e-20	0.490493	0.325463	0.609423	0.553	0.375	Good	94841	invnorm_R_immuno_94841	B Memory (CD5-)
P6 newB:4539	B IgE Activated	AE	0.469	X	0.531	CI_AE	0.310502	0.598954	X	X	0.401046	0.689498	0.405	0.269	Good	94869	invnorm_R_immuno_94869	B Memory (CD5-)
P6 newB:4540	B IgE Activated	AE	0.5	X	0.5	CI_AE	0.346274	0.624309	X	X	0.375691	0.653726	0.431	0.287	Good	94871	invnorm_R_immuno_94871	B Memory (CD5-)
P6 newB:261	B IgG	AE	0.388	X	0.612	CI_AE	0.225075	0.528303	X	X	0.471697	0.774925	0.375	0.221	Good	92726	invnorm_R_immuno_92726	B Memory (CD5-)
P6 newB:262	B IgG	AE	0.368	X	0.632	CI_AE	0.202262	0.511698	X	X	0.488302	0.797738	0.381	0.187	Good	92737	invnorm_R_immuno_92737	B Memory (CD5-)
P6 newB:269	B IgG	AE	0.307	X	0.693	CI_AE	0.142884	0.454832	X	X	0.545168	0.857116	0.33	0.153	Good	92814	invnorm_R_immuno_92814	B Memory (CD5-)
P6 newB:310	B IgG	AE	0.403	X	0.597	CI_AE	0.244379	0.539905	X	X	0.460095	0.755621	0.447	0.163	Good	93271	invnorm_R_immuno_93271	B Memory (CD5-)
P6 newB:4831	B IgG	AE	0.233	X	0.767	CI_AE	0.0499251	0.401581	X	X	0.598419	0.950075	0.248	0.12	Good	95194	invnorm_R_immuno_95194	B Memory (CD5-)
P6 newB:4837	B IgG	CE	X	0.486	0.514	CI_CE	X	X	0.380893	0.577976	0.422024	0.619107	0.503	0.454	Good	95200	invnorm_R_immuno_95200	B Memory (CD5-)
P6 newB:4840	B IgG	CE	X	0.281	0.719	CI_CE	X	X	0.157775	0.394521	0.605479	0.842225	0.295	0.275	Good	95204	invnorm_R_immuno_95204	B Memory (CD5-)
P6 newB:4843	B IgG	CE	X	0.581	0.419	CI_CE	X	X	0.489315	0.659617	0.340383	0.510685	0.674	0.51	Good	95207	invnorm_R_immuno_95207	B Memory (CD5-)
P6 newB:4852	B IgG	CE	X	0.422	0.578	CI_CE	X	X	0.311308	0.520499	0.479501	0.688692	0.558	0.337	Good	95217	invnorm_R_immuno_95217	B Memory (CD5-)
P6 newB:4855	B IgG	CE	X	0.399	0.601	CI_CE	X	X	0.286386	0.500056	0.499944	0.713614	0.48	0.349	Good	95220	invnorm_R_immuno_95220	B Memory (CD5-)
P6 newB:4858	B IgG	AE	0.18	X	0.82	CI_AE	3.27848e-18	0.351268	X	X	0.648732	1	0.241	0.045	Good	95223	invnorm_R_immuno_95223	B Memory (CD5-)
P6 newB:4860	B IgG	CE	X	0.525	0.475	CI_CE	X	X	0.427526	0.609884	0.390116	0.572474	0.624	0.464	Good	95226	invnorm_R_immuno_95226	B Memory (CD5-)
P6 newB:4861	B IgG	CE	X	0.502	0.498	CI_CE	X	X	0.40255	0.59031	0.40969	0.59745	0.62	0.443	Good	95227	invnorm_R_immuno_95227	B Memory (CD5-)
P6 newB:4863	B IgG	CE	X	0.522	0.478	CI_CE	X	X	0.423467	0.607839	0.392161	0.576533	0.619	0.455	Good	95229	invnorm_R_immuno_95229	B Memory (CD5-)
P6 newB:4864	B IgG	CE	X	0.505	0.495	CI_CE	X	X	0.404213	0.592994	0.407006	0.595787	0.604	0.451	Good	95230	invnorm_R_immuno_95230	B Memory (CD5-)
P6 newB:4866	B IgG	AE	0.574	X	0.426	CI_AE	0.439038	0.680815	X	X	0.319185	0.560962	0.613	0.272	Good	95232	invnorm_R_immuno_95232	B Memory (CD5-)
P6 newB:4867	B IgG	CE	X	0.335	0.665	CI_CE	X	X	0.214889	0.444064	0.555936	0.785111	0.401	0.294	Good	95233	invnorm_R_immuno_95233	B Memory (CD5-)
P6 newB:4869	B IgG	ACE	0.331	0.272	0.397	CI_ACE	3.6289e-15	0.664653	1.49606e-20	0.526971	0.290872	0.543544	0.625	0.417	Good	95235	invnorm_R_immuno_95235	B Memory (CD5-)
P6 newB:4870	B IgG	ACE	0.34	0.273	0.387	CI_ACE	1.43647e-14	0.674278	1.13167e-18	0.52886	0.284463	0.529515	0.643	0.41	Good	95237	invnorm_R_immuno_95237	B Memory (CD5-)
P6 newB:4872	B IgG	AE	0.623	X	0.377	CI_AE	0.503557	0.716551	X	X	0.283449	0.496443	0.643	0.355	Good	95239	invnorm_R_immuno_95239	B Memory (CD5-)
P6 newB:4873	B IgG	AE	0.644	X	0.356	CI_AE	0.529002	0.732779	X	X	0.267221	0.470998	0.662	0.373	Good	95240	invnorm_R_immuno_95240	B Memory (CD5-)
P6 newB:4905	B IgG	CE	X	0.378	0.622	CI_CE	X	X	0.262926	0.482019	0.517981	0.737074	0.119	0.518	Good	95276	invnorm_R_immuno_95276	B Memory (CD5-)
P6 newB:4906	B IgG	AE	0.374	X	0.626	CI_AE	0.211203	0.515116	X	X	0.484884	0.788797	0.368	0.212	Good	95277	invnorm_R_immuno_95277	B Memory (CD5-)
P6 newB:4907	B IgG	CE	X	0.339	0.661	CI_CE	X	X	0.219653	0.448205	0.551795	0.780347	0.076	0.501	Good	95278	invnorm_R_immuno_95278	B Memory (CD5-)
P6 newB:4909	B IgG	AE	0.318	X	0.682	CI_AE	0.134406	0.479498	X	X	0.520502	0.865594	0.284	0.187	Good	95280	invnorm_R_immuno_95280	B Memory (CD5-)
P6 newB:4917	B IgG	CE	X	0.263	0.737	CI_CE	X	X	0.139733	0.378007	0.621993	0.860267	0.289	0.245	Good	95289	invnorm_R_immuno_95289	B Memory (CD5-)
P6 newB:4924	B IgG	AE	0.401	X	0.599	CI_AE	0.231096	0.545844	X	X	0.454156	0.768904	0.45	0.141	Good	95297	invnorm_R_immuno_95297	B Memory (CD5-)
P6 newB:4925	B IgG	CE	X	0.35	0.65	CI_CE	X	X	0.235033	0.45561	0.54439	0.764967	0.343	0.359	Good	95298	invnorm_R_immuno_95298	B Memory (CD5-)
P6 newB:4928	B IgG	CE	X	0.323	0.677	CI_CE	X	X	0.204485	0.432131	0.567869	0.795515	0.248	0.366	Good	95301	invnorm_R_immuno_95301	B Memory (CD5-)
P6 newB:4931	B IgG	AE	0.283	X	0.717	CI_AE	0.0981915	0.449285	X	X	0.550715	0.901808	0.306	0.118	Good	95305	invnorm_R_immuno_95305	B Memory (CD5-)
P6 newB:4933	B IgG	AE	0.621	X	0.379	CI_AE	0.490645	0.720588	X	X	0.279412	0.509355	0.656	0.281	Good	95307	invnorm_R_immuno_95307	B Memory (CD5-)
P6 newB:4934	B IgG	AE	0.569	X	0.431	CI_AE	0.433635	0.676722	X	X	0.323278	0.566365	0.609	0.294	Good	95308	invnorm_R_immuno_95308	B Memory (CD5-)
P6 newB:4936	B IgG	AE	0.637	X	0.363	CI_AE	0.513245	0.731877	X	X	0.268123	0.486755	0.668	0.31	Good	95310	invnorm_R_immuno_95310	B Memory (CD5-)
P6 newB:4937	B IgG	ACE	0.326	0.222	0.453	CI_ACE	6.70569e-16	0.65193	1.34671e-20	0.491095	0.333108	0.616152	0.583	0.38	Good	95311	invnorm_R_immuno_95311	B Memory (CD5-)
P6 newB:4945	B IgG	AE	0.616	X	0.384	CI_AE	0.490207	0.713492	X	X	0.286508	0.509793	0.634	0.334	Good	95320	invnorm_R_immuno_95320	B Memory (CD5-)
P6 newB:4946	B IgG	AE	0.641	X	0.359	CI_AE	0.518738	0.733882	X	X	0.266118	0.481262	0.657	0.341	Good	95321	invnorm_R_immuno_95321	B Memory (CD5-)
P6 newB:4951	B IgG	AE	0.29	X	0.71	CI_AE	0.124261	0.439752	X	X	0.560248	0.875739	0.313	0.142	Good	95327	invnorm_R_immuno_95327	B Memory (CD5-)
P6 newB:4952	B IgG	AE	0.318	X	0.682	CI_AE	0.151553	0.466775	X	X	0.533225	0.848447	0.333	0.161	Good	95328	invnorm_R_immuno_95328	B Memory (CD5-)
P6 newB:4953	B IgG	AE	0.307	X	0.693	CI_AE	0.139411	0.456292	X	X	0.543708	0.860589	0.315	0.163	Good	95329	invnorm_R_immuno_95329	B Memory (CD5-)
P6 newB:4956	B IgG	AE	0.646	X	0.354	CI_AE	0.520224	0.741693	X	X	0.258307	0.479776	0.675	0.292	Good	95332	invnorm_R_immuno_95332	B Memory (CD5-)
P6 newB:4957	B IgG	AE	0.647	X	0.353	CI_AE	0.519556	0.742319	X	X	0.257681	0.480444	0.673	0.289	Good	95333	invnorm_R_immuno_95333	B Memory (CD5-)
P6 newB:4959	B IgG	AE	0.661	X	0.339	CI_AE	0.541456	0.751401	X	X	0.248599	0.458544	0.681	0.329	Good	95335	invnorm_R_immuno_95335	B Memory (CD5-)
P6 newB:4966	B IgG	AE	0.628	X	0.372	CI_AE	0.500885	0.725769	X	X	0.274231	0.499115	0.635	0.327	Good	95343	invnorm_R_immuno_95343	B Memory (CD5-)
P6 newB:5058	B IgG	CE	X	0.23	0.77	CI_CE	X	X	0.103997	0.348047	0.651953	0.896003	0.166	0.264	Good	95446	invnorm_R_immuno_95446	B Memory (CD5-)
P6 newB:5060	B IgG	CE	X	0.494	0.506	CI_CE	X	X	0.390893	0.584014	0.415986	0.609107	0.525	0.454	Good	95449	invnorm_R_immuno_95449	B Memory (CD5-)
P6 newB:5061	B IgG	ACE	0.382	0.21	0.408	CI_ACE	3.22022e-15	0.692483	1.04031e-14	0.472734	0.293008	0.575277	0.542	0.408	Good	95450	invnorm_R_immuno_95450	B Memory (CD5-)
P6 newB:5064	B IgG	CE	X	0.498	0.502	CI_CE	X	X	0.397659	0.585809	0.414191	0.602341	0.506	0.484	Good	95453	invnorm_R_immuno_95453	B Memory (CD5-)
P6 newB:5067	B IgG	CE	X	0.399	0.601	CI_CE	X	X	0.288366	0.498861	0.501139	0.711634	0.433	0.386	Good	95456	invnorm_R_immuno_95456	B Memory (CD5-)
P6 newB:5069	B IgG	AE	0.641	X	0.359	CI_AE	0.520834	0.732737	X	X	0.267263	0.479166	0.552	0.427	Good	95458	invnorm_R_immuno_95458	B Memory (CD5-)
P6 newB:5070	B IgG	ACE	0.363	0.23	0.407	CI_ACE	7.59912e-17	0.686218	3.88912e-22	0.491104	0.29208	0.574059	0.539	0.423	Good	95460	invnorm_R_immuno_95460	B Memory (CD5-)
P6 newB:5072	B IgG	ACE	0.343	0.252	0.405	CI_ACE	1.01544e-15	0.674271	2.31906e-15	0.509991	0.294337	0.561783	0.579	0.421	Good	95462	invnorm_R_immuno_95462	B Memory (CD5-)
P6 newB:5078	B IgG	CE	X	0.427	0.573	CI_CE	X	X	0.318444	0.524498	0.475502	0.681556	0.508	0.375	Good	95468	invnorm_R_immuno_95468	B Memory (CD5-)
P6 newB:5087	B IgG	CE	X	0.393	0.607	CI_CE	X	X	0.282048	0.494256	0.505744	0.717952	0.421	0.363	Good	95478	invnorm_R_immuno_95478	B Memory (CD5-)
P6 newB:5088	B IgG	AE	0.439	X	0.561	CI_AE	0.280959	0.5726	X	X	0.4274	0.719041	0.418	0.229	Good	95479	invnorm_R_immuno_95479	B Memory (CD5-)
P6 newB:5091	B IgG	AE	0.455	X	0.545	CI_AE	0.300625	0.584168	X	X	0.415832	0.699375	0.407	0.271	Good	95483	invnorm_R_immuno_95483	B Memory (CD5-)
P6 newB:5093	B IgG	AE	0.635	X	0.365	CI_AE	0.511257	0.729229	X	X	0.270771	0.488743	0.641	0.354	Good	95485	invnorm_R_immuno_95485	B Memory (CD5-)
P6 newB:5094	B IgG	ACE	0.314	0.218	0.468	CI_ACE	4.8382e-17	0.647228	2.35188e-20	0.48336	0.339677	0.6459	0.532	0.378	Good	95486	invnorm_R_immuno_95486	B Memory (CD5-)
P6 newB:5096	B IgG	CE	X	0.414	0.586	CI_CE	X	X	0.306039	0.512035	0.487965	0.693961	0.489	0.378	Good	95488	invnorm_R_immuno_95488	B Memory (CD5-)
P6 newB:5097	B IgG	CE	X	0.415	0.585	CI_CE	X	X	0.307043	0.512865	0.487135	0.692957	0.497	0.378	Good	95489	invnorm_R_immuno_95489	B Memory (CD5-)
P6 newB:5102	B IgG	AE	0.641	X	0.359	CI_AE	0.51238	0.737853	X	X	0.262147	0.48762	0.647	0.326	Good	95496	invnorm_R_immuno_95496	B Memory (CD5-)
P6 newB:5114	B IgG	AE	0.533	X	0.467	CI_AE	0.389469	0.648004	X	X	0.351996	0.610531	0.534	0.293	Good	95509	invnorm_R_immuno_95509	B Memory (CD5-)
P6 newB:5115	B IgG	AE	0.54	X	0.46	CI_AE	0.398936	0.653185	X	X	0.346815	0.601064	0.546	0.297	Good	95510	invnorm_R_immuno_95510	B Memory (CD5-)
P6 newB:5117	B IgG	AE	0.577	X	0.423	CI_AE	0.439451	0.685427	X	X	0.314573	0.560549	0.564	0.317	Good	95512	invnorm_R_immuno_95512	B Memory (CD5-)
P6 newB:5118	B IgG	AE	0.585	X	0.415	CI_AE	0.450292	0.690737	X	X	0.309263	0.549708	0.57	0.329	Good	95513	invnorm_R_immuno_95513	B Memory (CD5-)
P6 newB:5123	B IgG	AE	0.578	X	0.422	CI_AE	0.446423	0.682521	X	X	0.317479	0.553577	0.57	0.344	Good	95519	invnorm_R_immuno_95519	B Memory (CD5-)
P6 newB:5124	B IgG	AE	0.591	X	0.409	CI_AE	0.461151	0.692821	X	X	0.307179	0.538849	0.584	0.347	Good	95520	invnorm_R_immuno_95520	B Memory (CD5-)
P6 newB:5139	B IgG	CE	X	0.141	0.859	CI_CE	X	X	0.0153885	0.263019	0.736981	0.984611	0.159	0.145	Good	95536	invnorm_R_immuno_95536	B Memory (CD5-)
P6 newB:5141	B IgG	AE	0.519	X	0.481	CI_AE	0.359766	0.648231	X	X	0.351769	0.640234	0.615	0.101	Good	95539	invnorm_R_immuno_95539	B Memory (CD5-)
P6 newB:5142	B IgG	AE	0.518	X	0.482	CI_AE	0.370398	0.637983	X	X	0.362017	0.629602	0.536	0.255	Good	95540	invnorm_R_immuno_95540	B Memory (CD5-)
P6 newB:5144	B IgG	AE	0.598	X	0.402	CI_AE	0.461528	0.705001	X	X	0.294999	0.538472	0.679	0.172	Good	95542	invnorm_R_immuno_95542	B Memory (CD5-)
P6 newB:5145	B IgG	AE	0.574	X	0.426	CI_AE	0.441382	0.67994	X	X	0.32006	0.558618	0.572	0.341	Good	95543	invnorm_R_immuno_95543	B Memory (CD5-)
P6 newB:5148	B IgG	CE	X	0.399	0.601	CI_CE	X	X	0.286856	0.499398	0.500602	0.713144	0.441	0.377	Good	95546	invnorm_R_immuno_95546	B Memory (CD5-)
P6 newB:5153	B IgG	AE	0.615	X	0.385	CI_AE	0.483728	0.716551	X	X	0.283449	0.516272	0.679	0.219	Good	95552	invnorm_R_immuno_95552	B Memory (CD5-)
P6 newB:5154	B IgG	AE	0.631	X	0.369	CI_AE	0.500609	0.729722	X	X	0.270278	0.499391	0.676	0.249	Good	95553	invnorm_R_immuno_95553	B Memory (CD5-)
P6 newB:5159	B IgG	AE	0.362	X	0.638	CI_AE	0.187415	0.514842	X	X	0.485158	0.812585	0.423	0.102	Good	95558	invnorm_R_immuno_95558	B Memory (CD5-)
P6 newB:5160	B IgG	CE	X	0.365	0.635	CI_CE	X	X	0.25116	0.468296	0.531704	0.74884	0.376	0.366	Good	95560	invnorm_R_immuno_95560	B Memory (CD5-)
P6 newB:5166	B IgG	AE	0.167	X	0.833	CI_AE	5.27105e-24	0.344743	X	X	0.655257	1	0.172	0.079	Good	95566	invnorm_R_immuno_95566	B Memory (CD5-)
P6 newB:5168	B IgG	AE	0.594	X	0.406	CI_AE	0.454658	0.70299	X	X	0.29701	0.545342	0.674	0.184	Good	95568	invnorm_R_immuno_95568	B Memory (CD5-)
P6 newB:5169	B IgG	AE	0.595	X	0.405	CI_AE	0.453827	0.704242	X	X	0.295758	0.546173	0.673	0.191	Good	95569	invnorm_R_immuno_95569	B Memory (CD5-)
[truncated: 21,006 more rows]

## Sheet: suppl table 2 (MFI)
Trait ID	Canonical Category	Protein	Best Fitting Model	A	C	E	95% CI	CI_A_Upp	CI_A_Low	CI_C_Upp	CI_C_Low	CI_E_Upp	CI_E_Low	RAW_corr_MZ	RAW_corr_DZ	Robust	max code	trait code	Canonical name
MFI:226	B cells	CD19	CE	X	0.484	0.516	CI_CE	X	X	0.383158	0.573992	0.426008	0.616842	0.563	0.467	Good	192	invnorm_R_immuno_192	B Naive
MFI:140	B cells	CD20	AE	0.415	X	0.585	CI_AE	0.248465	0.555742	X	X	0.444258	0.751535	0.378	0.233	Good	97	invnorm_R_immuno_97	B IgE
MFI:160	B cells	CD20	AE	0.698	X	0.302	CI_AE	0.56964	0.787865	X	X	0.212135	0.43036	0.688	0.282	Good	119	invnorm_R_immuno_119	B IgM
MFI:183	B cells	CD20	ACE	0.322	0.369	0.309	CI_ACE	0.0263591	0.597652	0.130442	0.579915	0.221901	0.43647	0.71	0.529	Good	144	invnorm_R_immuno_144	B IgA
MFI:206	B cells	CD20	CE	X	0.41	0.59	CI_CE	X	X	0.300043	0.509611	0.490389	0.699957	0.406	0.414	Good	170	invnorm_R_immuno_170	B IgG
MFI:162	B cells	CD21	AE	0.49	X	0.51	CI_AE	0.33372	0.6174	X	X	0.3826	0.66628	0.498	0.251	Good	121	invnorm_R_immuno_121	B IgM
MFI:174	B cells	CD21	AE	0.304	X	0.696	CI_AE	0.123075	0.465615	X	X	0.534385	0.876925	0.304	0.151	Good	134	invnorm_R_immuno_134	B IgM
MFI:198	B cells	CD21	CE	X	0.446	0.554	CI_CE	X	X	0.335576	0.544602	0.455398	0.664424	0.428	0.436	Good	160	invnorm_R_immuno_160	B IgA
MFI:202	B cells	CD21	AE	0.619	X	0.381	CI_AE	0.498857	0.712751	X	X	0.287249	0.501143	0.621	0.379	Good	166	invnorm_R_immuno_166	B IgG
MFI:214	B cells	CD21	CE	X	0.41	0.59	CI_CE	X	X	0.300043	0.509222	0.490778	0.699957	0.42	0.401	Good	179	invnorm_R_immuno_179	B IgG
MFI:157	B cells	CD24	AE	0.381	X	0.619	CI_AE	0.216737	0.52372	X	X	0.47628	0.783263	0.389	0.176	Good	115	invnorm_R_immuno_115	B IgM
MFI:181	B cells	CD24	AE	0.479	X	0.521	CI_AE	0.333135	0.600876	X	X	0.399124	0.666865	0.516	0.278	Good	142	invnorm_R_immuno_142	B IgA
MFI:193	B cells	CD24	AE	0.493	X	0.507	CI_AE	0.351513	0.610035	X	X	0.389965	0.648487	0.523	0.291	Good	155	invnorm_R_immuno_155	B IgA
MFI:203	B cells	CD24	AE	0.647	X	0.353	CI_AE	0.502832	0.751592	X	X	0.248408	0.497168	0.645	0.241	Good	167	invnorm_R_immuno_167	B IgG
MFI:209	B cells	CD24	ACE	0.387	0.379	0.234	CI_ACE	0.148517	0.635936	0.149059	0.568696	0.16958	0.327537	0.8	0.539	Good	173	invnorm_R_immuno_173	B IgG
MFI:215	B cells	CD24	AE	0.683	X	0.317	CI_AE	0.561631	0.770592	X	X	0.229408	0.438369	0.64	0.369	Good	180	invnorm_R_immuno_180	B IgG
MFI:145	B cells	CD27	CE	X	0.473	0.527	CI_CE	X	X	0.370169	0.564082	0.435918	0.629831	0.601	0.389	Good	102	invnorm_R_immuno_102	B IgE
MFI:166	B cells	CD27	AE	0.505	X	0.495	CI_AE	0.332191	0.644646	X	X	0.355354	0.667809	0.592	0.098	Good	125	invnorm_R_immuno_125	B IgM
MFI:189	B cells	CD27	AE	0.679	X	0.321	CI_AE	0.570791	0.760516	X	X	0.239484	0.429209	0.729	0.333	Good	150	invnorm_R_immuno_150	B IgA
MFI:212	B cells	CD27	AE	0.754	X	0.246	CI_AE	0.664079	0.81903	X	X	0.18097	0.335921	0.796	0.379	Good	177	invnorm_R_immuno_177	B IgG
MFI:172	B cells	CD38	AE	0.294	X	0.706	CI_AE	0.108011	0.461115	X	X	0.538885	0.891989	0.385	0.088	Good	132	invnorm_R_immuno_132	B IgM
MFI:196	B cells	CD38	AE	0.52	X	0.48	CI_AE	0.349596	0.654369	X	X	0.345631	0.650404	0.51	0.207	Good	158	invnorm_R_immuno_158	B IgA
MFI:149	B cells	CD5	CE	X	0.417	0.583	CI_CE	X	X	0.308874	0.513699	0.486301	0.691126	0.469	0.395	Good	106	invnorm_R_immuno_106	B IgE
MFI:136	B cells	CD95	AE	0.297	X	0.703	CI_AE	0.111234	0.461536	X	X	0.538464	0.888766	0.249	0.17	Good	92	invnorm_R_immuno_92	B IgE
MFI:141	B cells	CD95	CE	X	0.442	0.558	CI_CE	X	X	0.335851	0.536558	0.463442	0.664149	0.53	0.411	Good	98	invnorm_R_immuno_98	B IgE
MFI:151	B cells	CD95	AE	0.334	X	0.666	CI_AE	0.159134	0.489564	X	X	0.510436	0.840866	0.408	0.106	Good	109	invnorm_R_immuno_109	B IgE
MFI:173	B cells	CD95	CE	X	0.155	0.845	CI_CE	X	X	0.0225493	0.280936	0.719064	0.977451	-0.046	0.218	Good	133	invnorm_R_immuno_133	B IgM
MFI:179	B cells	CD95	AE	0.485	X	0.515	CI_AE	0.334229	0.611164	X	X	0.388836	0.665771	0.557	0.188	Good	139	invnorm_R_immuno_139	B IgA
MFI:185	B cells	CD95	AE	0.514	X	0.486	CI_AE	0.37359	0.629011	X	X	0.370989	0.62641	0.547	0.272	Good	146	invnorm_R_immuno_146	B IgA
MFI:191	B cells	CD95	AE	0.488	X	0.512	CI_AE	0.330215	0.618442	X	X	0.381558	0.669785	0.563	0.152	Good	153	invnorm_R_immuno_153	B IgA
MFI:197	B cells	CD95	AE	0.436	X	0.564	CI_AE	0.284924	0.56435	X	X	0.43565	0.715076	0.47	0.236	Good	159	invnorm_R_immuno_159	B IgA
MFI:213	B cells	CD95	CE	X	0.231	0.769	CI_CE	X	X	0.10824	0.347025	0.652975	0.89176	0.086	0.285	Good	178	invnorm_R_immuno_178	B IgG
MFI:219	B cells	CD95	CE	X	0.134	0.866	CI_CE	X	X	0.00115366	0.261687	0.738313	0.998846	0.155	0.134	Good	184	invnorm_R_immuno_184	B IgG
MFI:178	B cells	IgA	AE	0.523	X	0.477	CI_AE	0.373877	0.642937	X	X	0.357063	0.626123	0.514	0.275	Good	138	invnorm_R_immuno_138	B IgA
MFI:205	B cells	IgG	AE	0.719	X	0.281	CI_AE	0.614003	0.794343	X	X	0.205657	0.385997	0.623	0.468	Good	169	invnorm_R_immuno_169	B IgG
MFI:217	B cells	IgG	AE	0.7	X	0.3	CI_AE	0.584022	0.784096	X	X	0.215904	0.415978	0.635	0.391	Good	182	invnorm_R_immuno_182	B IgG
MFI:159	B cells	IgM	CE	X	0.423	0.577	CI_CE	X	X	0.315162	0.520433	0.479568	0.684838	0.497	0.38	Good	117	invnorm_R_immuno_117	B IgM
MFI:165	B cells	IgM	AE	0.178	X	0.822	CI_AE	4.33058e-19	0.357591	X	X	0.642409	1	0.219	0.055	Good	124	invnorm_R_immuno_124	B IgM
MFI:177	B cells	IgM	CE	X	0.006	0.994	CI_CE	X	X	4.07287e-16	0.13815	0.86185	1	-0.003	0.024	Good	137	invnorm_R_immuno_137	B IgM
MFI:229	B cells	IgM	CE	X	0.38	0.62	CI_CE	X	X	0.267739	0.482288	0.517712	0.732261	0.407	0.364	Good	195	invnorm_R_immuno_195	B Immature
MFI:237	CD4 T Cells	CCR10	CE	X	0.463	0.537	CI_CE	X	X	0.357175	0.556599	0.443401	0.642825	0.422	0.463	Good	204	invnorm_R_immuno_204	CD4 Memory
MFI:241	CD4 T Cells	CCR4	ACE	0.482	0.309	0.208	CI_ACE	0.250028	0.731029	0.0759636	0.502393	0.149976	0.294751	0.818	0.527	Good	209	invnorm_R_immuno_209	CD4 Memory
MFI:244	CD4 T Cells	CCR6	CE	X	0.548	0.452	CI_CE	X	X	0.453638	0.629268	0.370732	0.546362	0.618	0.519	Good	212	invnorm_R_immuno_212	CD4 Memory
MFI:265	CD4 T Cells	CCR6	AE	0.504	X	0.496	CI_AE	0.359619	0.623293	X	X	0.376707	0.640381	0.524	0.282	Good	235	invnorm_R_immuno_235	CD4 Naive
MFI:493	CD4 T Cells	CD127	AE	0.691	X	0.309	CI_AE	0.582408	0.771297	X	X	0.228703	0.417592	0.684	0.418	Good	488	invnorm_R_immuno_488	CD4 Differentiation
MFI:495	CD4 T Cells	CD127	AE	0.699	X	0.301	CI_AE	0.594542	0.77729	X	X	0.22271	0.405458	0.725	0.379	Good	490	invnorm_R_immuno_490	CD4 Differentiation
MFI:231	CD4 T Cells	CD161	CE	X	0.538	0.462	CI_CE	X	X	0.441799	0.621431	0.378569	0.558201	0.613	0.51	Good	198	invnorm_R_immuno_198	CD4 Memory
MFI:501	CD4 T Cells	CD25	AE	0.769	X	0.231	CI_AE	0.676787	0.833045	X	X	0.166955	0.323213	0.757	0.417	Good	498	invnorm_R_immuno_498	CD4 Activation
MFI:504	CD4 T Cells	CD27	ACE	0.318	0.427	0.255	CI_ACE	0.0756255	0.566815	0.200087	0.614701	0.186241	0.352505	0.797	0.551	Good	501	invnorm_R_immuno_501	CD4 Differentiation
MFI:232	CD4 T Cells	CD3	ACE	0.403	0.325	0.272	CI_ACE	0.126924	0.671159	0.0863084	0.531614	0.194375	0.3869	0.737	0.525	Good	199	invnorm_R_immuno_199	CD4 Memory
MFI:234	CD4 T Cells	CD3	ACE	0.479	0.28	0.241	CI_ACE	0.217543	0.744672	0.0364219	0.486421	0.17233	0.344541	0.764	0.511	Good	201	invnorm_R_immuno_201	CD4 Memory
MFI:238	CD4 T Cells	CD3	ACE	0.39	0.322	0.288	CI_ACE	0.097396	0.662668	0.0838267	0.533465	0.204758	0.41331	0.693	0.528	Good	205	invnorm_R_immuno_205	CD4 Memory
MFI:240	CD4 T Cells	CD3	ACE	0.406	0.376	0.218	CI_ACE	0.172945	0.646174	0.154584	0.561078	0.155556	0.310372	0.799	0.565	Good	208	invnorm_R_immuno_208	CD4 Memory
MFI:243	CD4 T Cells	CD3	CE	X	0.525	0.475	CI_CE	X	X	0.427709	0.610906	0.389094	0.572291	0.646	0.462	Good	211	invnorm_R_immuno_211	CD4 Memory
MFI:246	CD4 T Cells	CD3	ACE	0.378	0.393	0.229	CI_ACE	0.137454	0.617555	0.175587	0.576893	0.162606	0.328661	0.762	0.579	Good	214	invnorm_R_immuno_214	CD4 Memory
MFI:249	CD4 T Cells	CD3	ACE	0.462	0.329	0.209	CI_ACE	0.230568	0.704284	0.103829	0.51745	0.149293	0.297832	0.806	0.553	Good	217	invnorm_R_immuno_217	CD4 Memory
MFI:261	CD4 T Cells	CD3	AE	0.864	X	0.136	CI_AE	0.809493	0.901434	X	X	0.0985656	0.190507	0.877	0.519	Good	231	invnorm_R_immuno_231	CD4 Naive
MFI:264	CD4 T Cells	CD3	CE	X	0.393	0.607	CI_CE	X	X	0.279661	0.494672	0.505328	0.720338	0.422	0.373	Good	234	invnorm_R_immuno_234	CD4 Naive
MFI:267	CD4 T Cells	CD3	ACE	0.405	0.392	0.202	CI_ACE	0.186333	0.637438	0.175688	0.570411	0.144957	0.28687	0.825	0.573	Good	237	invnorm_R_immuno_237	CD4 Naive
MFI:270	CD4 T Cells	CD3	CE	X	0.455	0.545	CI_CE	X	X	0.347945	0.550461	0.449539	0.652055	0.507	0.43	Good	241	invnorm_R_immuno_241	CD4 Naive
MFI:497	CD4 T Cells	CD3	ACE	0.313	0.356	0.331	CI_ACE	0.00989111	0.601674	0.104479	0.575913	0.241563	0.458908	0.697	0.496	Good	492	invnorm_R_immuno_492	CD4 Differentiation
MFI:499	CD4 T Cells	CD3	AE	0.612	X	0.388	CI_AE	0.47976	0.713002	X	X	0.286998	0.52024	0.583	0.353	Good	494	invnorm_R_immuno_494	CD4 Differentiation
MFI:503	CD4 T Cells	CD3	AE	0.751	X	0.249	CI_AE	0.66171	0.81546	X	X	0.18454	0.33829	0.729	0.489	Good	500	invnorm_R_immuno_500	CD4 Activation
MFI:511	CD4 T Cells	CD3	ACE	0.343	0.353	0.304	CI_ACE	0.0587637	0.619482	0.109277	0.564157	0.221002	0.421836	0.728	0.513	Good	509	invnorm_R_immuno_509	CD4 Differentiation
MFI:515	CD4 T Cells	CD3	ACE	0.452	0.291	0.258	CI_ACE	0.186974	0.715604	0.0522027	0.495713	0.185386	0.364236	0.749	0.514	Good	513	invnorm_R_immuno_513	CD4 Activation
MFI:518	CD4 T Cells	CD3	ACE	0.461	0.349	0.19	CI_ACE	0.247293	0.689338	0.134389	0.526313	0.136277	0.270861	0.819	0.576	Good	516	invnorm_R_immuno_516	CD4 Treg
MFI:519	CD4 T Cells	CD3	CE	X	0.343	0.657	CI_CE	X	X	0.227582	0.448962	0.551038	0.772418	0.427	0.316	Good	517	invnorm_R_immuno_517	CD4 Treg
MFI:524	CD4 T Cells	CD3	CE	X	0.567	0.433	CI_CE	X	X	0.475317	0.646483	0.353517	0.524683	0.668	0.513	Good	523	invnorm_R_immuno_523	CD4 Treg
MFI:530	CD4 T Cells	CD3	ACE	0.384	0.304	0.312	CI_ACE	0.0769002	0.66753	0.0588459	0.523537	0.223399	0.444182	0.66	0.503	Good	530	invnorm_R_immuno_530	CD4 Activation
MFI:533	CD4 T Cells	CD3	AE	0.696	X	0.304	CI_AE	0.590239	0.774599	X	X	0.225401	0.409761	0.681	0.424	Good	533	invnorm_R_immuno_533	CD4 Activation
MFI:539	CD4 T Cells	CD3	AE	0.729	X	0.271	CI_AE	0.632596	0.799269	X	X	0.200731	0.367404	0.719	0.449	Good	539	invnorm_R_immuno_539	CD4 Differentiation
MFI:510	CD4 T Cells	CD31	AE	0.584	X	0.416	CI_AE	0.457691	0.684746	X	X	0.315254	0.542309	0.582	0.369	Good	508	invnorm_R_immuno_508	CD4 Differentiation
MFI:513	CD4 T Cells	CD38	ACE	0.514	0.252	0.235	CI_ACE	0.258405	0.773829	0.0131041	0.455676	0.168255	0.334174	0.776	0.518	Good	511	invnorm_R_immuno_511	CD4 Activation
MFI:516	CD4 T Cells	CD39	ACE	0.446	0.422	0.132	CI_ACE	0.277242	0.641516	0.232054	0.574208	0.0945886	0.187368	0.895	0.627	Good	514	invnorm_R_immuno_514	CD4 Treg
MFI:233	CD4 T Cells	CD4	ACE	0.432	0.308	0.259	CI_ACE	0.166023	0.702328	0.0625091	0.516616	0.187078	0.364883	0.806	0.506	Good	200	invnorm_R_immuno_200	CD4 Memory
MFI:236	CD4 T Cells	CD4	ACE	0.503	0.274	0.224	CI_ACE	0.251862	0.760468	0.0359595	0.474765	0.15891	0.321833	0.783	0.52	Good	203	invnorm_R_immuno_203	CD4 Memory
MFI:239	CD4 T Cells	CD4	ACE	0.383	0.373	0.244	CI_ACE	0.133651	0.631543	0.148019	0.564065	0.174945	0.346038	0.794	0.562	Good	206	invnorm_R_immuno_206	CD4 Memory
MFI:242	CD4 T Cells	CD4	ACE	0.5	0.348	0.153	CI_ACE	0.305557	0.719187	0.136562	0.518757	0.108487	0.21939	0.862	0.585	Good	210	invnorm_R_immuno_210	CD4 Memory
MFI:245	CD4 T Cells	CD4	CE	X	0.637	0.363	CI_CE	X	X	0.556289	0.706421	0.293579	0.443711	0.767	0.577	Good	213	invnorm_R_immuno_213	CD4 Memory
MFI:248	CD4 T Cells	CD4	AE	0.811	X	0.189	CI_AE	0.73586	0.862797	X	X	0.137203	0.26414	0.833	0.461	Good	216	invnorm_R_immuno_216	CD4 Memory
MFI:251	CD4 T Cells	CD4	ACE	0.251	0.492	0.257	CI_ACE	0.00673213	0.486188	0.282978	0.669332	0.185362	0.362253	0.787	0.603	Good	220	invnorm_R_immuno_220	CD4 Memory
MFI:254	CD4 T Cells	CD4	AE	0.578	X	0.422	CI_AE	0.427076	0.694402	X	X	0.305598	0.572924	0.61	0.268	Good	223	invnorm_R_immuno_223	CD4 Naive
MFI:263	CD4 T Cells	CD4	CE	X	0.647	0.353	CI_CE	X	X	0.568056	0.714702	0.285298	0.431944	0.736	0.618	Good	233	invnorm_R_immuno_233	CD4 Naive
MFI:269	CD4 T Cells	CD4	AE	0.745	X	0.255	CI_AE	0.651364	0.813353	X	X	0.186647	0.348636	0.745	0.459	Good	239	invnorm_R_immuno_239	CD4 Naive
MFI:272	CD4 T Cells	CD4	CE	X	0.537	0.463	CI_CE	X	X	0.441377	0.621195	0.378805	0.558623	0.628	0.491	Good	243	invnorm_R_immuno_243	CD4 Naive
MFI:500	CD4 T Cells	CD4	ACE	0.15	0.726	0.124	CI_ACE	0.0273741	0.273115	0.611775	0.818434	0.0884248	0.177834	0.891	0.789	Good	497	invnorm_R_immuno_497	CD4 Differentiation
MFI:502	CD4 T Cells	CD4	ACE	0.095	0.827	0.077	CI_ACE	0.0186175	0.173566	0.75408	0.885501	0.0547321	0.111611	0.928	0.869	Good	499	invnorm_R_immuno_499	CD4 Activation
MFI:514	CD4 T Cells	CD4	ACE	0.078	0.848	0.075	CI_ACE	0.00477709	0.14953	0.781026	0.901207	0.0528669	0.108109	0.927	0.884	Good	512	invnorm_R_immuno_512	CD4 Activation
MFI:517	CD4 T Cells	CD4	ACE	0.087	0.834	0.079	CI_ACE	0.00907315	0.163984	0.762279	0.891626	0.0560908	0.114517	0.923	0.875	Good	515	invnorm_R_immuno_515	CD4 Treg
MFI:520	CD4 T Cells	CD4	CE	X	0.809	0.191	CI_CE	X	X	0.761706	0.848239	0.151761	0.238294	0.843	0.799	Good	519	invnorm_R_immuno_519	CD4 Treg
MFI:523	CD4 T Cells	CD4	ACE	0.101	0.819	0.079	CI_ACE	0.0219658	0.182244	0.743342	0.879795	0.0562515	0.114601	0.926	0.863	Good	522	invnorm_R_immuno_522	CD4 Treg
MFI:529	CD4 T Cells	CD4	ACE	0.108	0.804	0.089	CI_ACE	0.0196283	0.196134	0.721392	0.869966	0.0626744	0.127971	0.91	0.858	Good	528	invnorm_R_immuno_528	CD4 Activation
MFI:532	CD4 T Cells	CD4	CE	X	0.874	0.126	CI_CE	X	X	0.841467	0.900652	0.0993484	0.158533	0.908	0.856	Good	532	invnorm_R_immuno_532	CD4 Activation
MFI:538	CD4 T Cells	CD4	ACE	0.096	0.816	0.088	CI_ACE	0.0100681	0.182073	0.736061	0.879525	0.0624424	0.127146	0.917	0.859	Good	538	invnorm_R_immuno_538	CD4 Differentiation
MFI:534	CD4 T Cells	CD45RA	CE	X	0.485	0.515	CI_CE	X	X	0.382812	0.575344	0.424656	0.617188	0.563	0.454	Good	534	invnorm_R_immuno_534	CD4 Differentiation
MFI:537	CD4 T Cells	CD45RO	ACE	0.326	0.381	0.293	CI_ACE	0.0456487	0.589111	0.151489	0.582549	0.211235	0.413723	0.71	0.559	Good	537	invnorm_R_immuno_537	CD4 Differentiation
MFI:521	CD4 T Cells	CD57	CE	X	0.586	0.414	CI_CE	X	X	0.497916	0.662782	0.337218	0.502084	0.549	0.61	Good	520	invnorm_R_immuno_520	CD4 Treg
MFI:522	CD4 T Cells	CD73	CE	X	0.48	0.52	CI_CE	X	X	0.377639	0.57025	0.42975	0.622361	0.584	0.441	Good	521	invnorm_R_immuno_521	CD4 Treg
MFI:525	CD4 T Cells	CD95	AE	0.793	X	0.207	CI_AE	0.712676	0.849736	X	X	0.150264	0.287324	0.817	0.393	Good	524	invnorm_R_immuno_524	CD4 Differentiation
MFI:247	CD4 T Cells	CXCR3	ACE	0.382	0.416	0.202	CI_ACE	0.166009	0.608418	0.204906	0.589111	0.14512	0.287354	0.81	0.593	Good	215	invnorm_R_immuno_215	CD4 Memory
MFI:250	CD4 T Cells	CXCR5	ACE	0.47	0.285	0.246	CI_ACE	0.204841	0.731458	0.0477292	0.488529	0.174669	0.353764	0.736	0.531	Good	219	invnorm_R_immuno_219	CD4 Memory
MFI:271	CD4 T Cells	CXCR5	AE	0.622	X	0.378	CI_AE	0.495512	0.719177	X	X	0.280823	0.504488	0.658	0.343	Good	242	invnorm_R_immuno_242	CD4 Naive
MFI:528	CD4 T Cells	HLA-DR	CE	X	0.53	0.47	CI_CE	X	X	0.43383	0.614607	0.385393	0.56617	0.621	0.49	Good	527	invnorm_R_immuno_527	CD4 Activation
MFI:235	CD4 T Cells	PD-1	AE	0.6	X	0.4	CI_AE	0.464697	0.704982	X	X	0.295018	0.535303	0.601	0.328	Good	202	invnorm_R_immuno_202	CD4 Memory
MFI:256	CD4 T Cells	PD-1	CE	X	0.121	0.879	CI_CE	X	X	4.34842e-17	0.243888	0.756112	1	0.112	0.126	Good	225	invnorm_R_immuno_225	CD4 Naive
MFI:531	CD4 T Cells	PD-1	CE	X	0.432	0.568	CI_CE	X	X	0.323424	0.52876	0.47124	0.676576	0.54	0.377	Good	531	invnorm_R_immuno_531	CD4 Activation
MFI:306	CD8 T cells	CCR10	CE	X	0.317	0.683	CI_CE	X	X	0.192513	0.430316	0.569684	0.807487	0.303	0.312	Good	281	invnorm_R_immuno_281	CD8 Naive
MFI:289	CD8 T cells	CCR4	AE	0.671	X	0.329	CI_AE	0.560496	0.755112	X	X	0.244888	0.439504	0.659	0.421	Good	261	invnorm_R_immuno_261	CD8 Memory
MFI:321	CD8 T cells	CCR5	AE	0.643	X	0.357	CI_AE	0.504168	0.744623	X	X	0.255377	0.495832	0.602	0.315	Good	298	invnorm_R_immuno_298	CD8 T
MFI:293	CD8 T cells	CCR6	ACE	0.353	0.402	0.245	CI_ACE	0.104214	0.59814	0.181329	0.59022	0.174998	0.348024	0.772	0.571	Good	266	invnorm_R_immuno_266	CD8 Memory
MFI:314	CD8 T cells	CCR6	ACE	0.275	0.277	0.449	CI_ACE	6.67044e-19	0.635539	5.4792e-16	0.53368	0.33099	0.605381	0.612	0.392	Good	290	invnorm_R_immuno_290	CD8 Naive
MFI:324	CD8 T cells	CCR7	AE	0.737	X	0.263	CI_AE	0.63558	0.810053	X	X	0.189947	0.36442	0.731	0.378	Good	301	invnorm_R_immuno_301	CD8 T
MFI:541	CD8 T cells	CD127	AE	0.645	X	0.355	CI_AE	0.524951	0.736747	X	X	0.263253	0.475049	0.658	0.352	Good	542	invnorm_R_immuno_542	CD8 Differentiation
MFI:543	CD8 T cells	CD127	AE	0.633	X	0.367	CI_AE	0.503052	0.732271	X	X	0.267729	0.496948	0.642	0.307	Good	544	invnorm_R_immuno_544	CD8 Differentiation
MFI:279	CD8 T cells	CD161	ACE	0.296	0.427	0.277	CI_ACE	0.0381398	0.553998	0.194756	0.621735	0.202591	0.382892	0.775	0.542	Good	250	invnorm_R_immuno_250	CD8 Memory
MFI:546	CD8 T cells	CD244	ACE	0.332	0.457	0.211	CI_ACE	0.118217	0.549285	0.258176	0.623212	0.151325	0.298323	0.802	0.616	Good	547	invnorm_R_immuno_547	CD8 Differentiation
MFI:549	CD8 T cells	CD25	AE	0.589	X	0.411	CI_AE	0.442503	0.701185	X	X	0.298815	0.557497	0.495	0.332	Good	550	invnorm_R_immuno_550	CD8 Activation
MFI:274	CD8 T cells	CD27	ACE	0.424	0.289	0.288	CI_ACE	0.137381	0.702975	0.0399955	0.504963	0.20732	0.404995	0.713	0.493	Good	245	invnorm_R_immuno_245	CD8 T
MFI:552	CD8 T cells	CD27	ACE	0.422	0.311	0.267	CI_ACE	0.15523	0.690125	0.0687332	0.518281	0.193092	0.373399	0.758	0.512	Good	554	invnorm_R_immuno_554	CD8 Differentiation
MFI:276	CD8 T cells	CD28	AE	0.659	X	0.341	CI_AE	0.531128	0.754308	X	X	0.245692	0.468872	0.663	0.304	Good	247	invnorm_R_immuno_247	CD8 T
MFI:555	CD8 T cells	CD28	AE	0.724	X	0.276	CI_AE	0.628631	0.795137	X	X	0.204863	0.371369	0.746	0.441	Good	557	invnorm_R_immuno_557	CD8 Differentiation
MFI:275	CD8 T cells	CD3	ACE	0.444	0.29	0.266	CI_ACE	0.165238	0.703963	0.061586	0.493207	0.18849	0.38568	0.665	0.539	Good	246	invnorm_R_immuno_246	CD8 T
MFI:278	CD8 T cells	CD3	ACE	0.37	0.347	0.282	CI_ACE	0.0834288	0.630178	0.123169	0.548764	0.200012	0.408992	0.651	0.56	Good	249	invnorm_R_immuno_249	CD8 T
MFI:280	CD8 T cells	CD3	CE	X	0.511	0.489	CI_CE	X	X	0.412207	0.597768	0.402232	0.587793	0.629	0.473	Good	252	invnorm_R_immuno_252	CD8 Memory
MFI:282	CD8 T cells	CD3	CE	X	0.5	0.5	CI_CE	X	X	0.399708	0.589191	0.410809	0.600292	0.616	0.461	Good	254	invnorm_R_immuno_254	CD8 Memory
MFI:291	CD8 T cells	CD3	CE	X	0.549	0.451	CI_CE	X	X	0.455543	0.630477	0.369523	0.544457	0.657	0.495	Good	264	invnorm_R_immuno_264	CD8 Memory
MFI:294	CD8 T cells	CD3	ACE	0.365	0.272	0.363	CI_ACE	0.0251551	0.682074	0.000904699	0.515476	0.262368	0.506581	0.657	0.448	Good	267	invnorm_R_immuno_267	CD8 Memory
MFI:297	CD8 T cells	CD3	CE	X	0.401	0.599	CI_CE	X	X	0.288918	0.501595	0.498405	0.711082	0.505	0.359	Good	270	invnorm_R_immuno_270	CD8 Memory
MFI:303	CD8 T cells	CD3	CE	X	0.403	0.597	CI_CE	X	X	0.285449	0.508187	0.491813	0.714551	0.284	0.446	Good	278	invnorm_R_immuno_278	CD8 Naive
MFI:312	CD8 T cells	CD3	CE	X	0.321	0.679	CI_CE	X	X	0.198728	0.432454	0.567546	0.801272	0.39	0.296	Good	288	invnorm_R_immuno_288	CD8 Naive
MFI:315	CD8 T cells	CD3	ACE	0.435	0.375	0.189	CI_ACE	0.222563	0.659228	0.1664	0.549072	0.134593	0.271661	0.813	0.595	Good	291	invnorm_R_immuno_291	CD8 Naive
MFI:323	CD8 T cells	CD3	CE	X	0.529	0.471	CI_CE	X	X	0.433091	0.612528	0.387472	0.566909	0.556	0.523	Good	300	invnorm_R_immuno_300	CD8 T
MFI:326	CD8 T cells	CD3	ACE	0.433	0.321	0.246	CI_ACE	0.173425	0.679976	0.101308	0.514017	0.174391	0.356098	0.698	0.563	Good	303	invnorm_R_immuno_303	CD8 T
MFI:329	CD8 T cells	CD3	ACE	0.418	0.31	0.272	CI_ACE	0.136827	0.678991	0.0814873	0.512929	0.193104	0.393662	0.667	0.544	Good	306	invnorm_R_immuno_306	CD8 T
MFI:545	CD8 T cells	CD3	AE	0.66	X	0.34	CI_AE	0.546391	0.747175	X	X	0.252825	0.453609	0.654	0.402	Good	546	invnorm_R_immuno_546	CD8 Differentiation
MFI:547	CD8 T cells	CD3	CE	X	0.52	0.48	CI_CE	X	X	0.423103	0.605053	0.394947	0.576897	0.597	0.496	Good	548	invnorm_R_immuno_548	CD8 Differentiation
MFI:551	CD8 T cells	CD3	CE	X	0.495	0.505	CI_CE	X	X	0.395125	0.583409	0.416591	0.604875	0.616	0.451	Good	553	invnorm_R_immuno_553	CD8 Activation
MFI:559	CD8 T cells	CD3	AE	0.681	X	0.319	CI_AE	0.574149	0.762434	X	X	0.237566	0.425851	0.642	0.457	Good	561	invnorm_R_immuno_561	CD8 Differentiation
MFI:563	CD8 T cells	CD3	AE	0.504	X	0.496	CI_AE	0.356579	0.624347	X	X	0.375653	0.643421	0.489	0.291	Good	566	invnorm_R_immuno_566	CD8 Activation
MFI:567	CD8 T cells	CD3	CE	X	0.424	0.576	CI_CE	X	X	0.315371	0.522199	0.477801	0.684629	0.508	0.394	Good	570	invnorm_R_immuno_570	CD8 Differentiation
MFI:572	CD8 T cells	CD3	AE	0.692	X	0.308	CI_AE	0.582496	0.772899	X	X	0.227101	0.417504	0.686	0.396	Good	576	invnorm_R_immuno_576	CD8 Differentiation
MFI:574	CD8 T cells	CD3	CE	X	0.497	0.503	CI_CE	X	X	0.397282	0.585171	0.414829	0.602718	0.559	0.48	Good	578	invnorm_R_immuno_578	CD8 Differentiation
MFI:581	CD8 T cells	CD3	AE	0.626	X	0.374	CI_AE	0.500177	0.722743	X	X	0.277257	0.499823	0.63	0.344	Good	586	invnorm_R_immuno_586	CD8 Activation
MFI:587	CD8 T cells	CD3	AE	0.65	X	0.35	CI_AE	0.531993	0.740705	X	X	0.259295	0.468007	0.65	0.38	Good	592	invnorm_R_immuno_592	CD8 Differentiation
MFI:558	CD8 T cells	CD31	ACE	0.356	0.349	0.296	CI_ACE	0.0668279	0.627171	0.111663	0.557385	0.2121	0.419276	0.697	0.531	Good	560	invnorm_R_immuno_560	CD8 Differentiation
MFI:561	CD8 T cells	CD38	CE	X	0.271	0.729	CI_CE	X	X	0.150097	0.384434	0.615566	0.849903	0.283	0.265	Good	564	invnorm_R_immuno_564	CD8 Activation
MFI:564	CD8 T cells	CD39	ACE	0.5	0.248	0.252	CI_ACE	0.230896	0.769359	0.00289512	0.458737	0.180935	0.359152	0.741	0.495	Good	567	invnorm_R_immuno_567	CD8 Differentiation
MFI:327	CD8 T cells	CD45RA	AE	0.521	X	0.479	CI_AE	0.378973	0.636623	X	X	0.363377	0.621027	0.515	0.311	Good	304	invnorm_R_immuno_304	CD8 T
MFI:582	CD8 T cells	CD45RA	CE	X	0.364	0.636	CI_CE	X	X	0.250874	0.467591	0.532409	0.749126	0.452	0.318	Good	587	invnorm_R_immuno_587	CD8 Differentiation
MFI:585	CD8 T cells	CD45RO	CE	X	0.519	0.481	CI_CE	X	X	0.421158	0.604513	0.395487	0.578842	0.62	0.48	Good	590	invnorm_R_immuno_590	CD8 Differentiation
MFI:569	CD8 T cells	CD57	CE	X	0.609	0.391	CI_CE	X	X	0.524569	0.681465	0.318535	0.475431	0.724	0.558	Good	572	invnorm_R_immuno_572	CD8 Differentiation
MFI:570	CD8 T cells	CD73	AE	0.773	X	0.227	CI_AE	0.690053	0.832691	X	X	0.167309	0.309947	0.749	0.501	Good	574	invnorm_R_immuno_574	CD8 Differentiation
MFI:273	CD8 T cells	CD8	CE	X	0.703	0.297	CI_CE	X	X	0.634436	0.760647	0.239353	0.365564	0.709	0.704	Good	244	invnorm_R_immuno_244	CD8 T
MFI:277	CD8 T cells	CD8	CE	X	0.702	0.298	CI_CE	X	X	0.632897	0.759562	0.240438	0.367103	0.669	0.716	Good	248	invnorm_R_immuno_248	CD8 T
MFI:281	CD8 T cells	CD8	CE	X	0.51	0.49	CI_CE	X	X	0.410051	0.597354	0.402646	0.589949	0.625	0.458	Good	253	invnorm_R_immuno_253	CD8 Memory
MFI:284	CD8 T cells	CD8	CE	X	0.626	0.374	CI_CE	X	X	0.543993	0.696337	0.303663	0.456007	0.696	0.602	Good	256	invnorm_R_immuno_256	CD8 Memory
MFI:287	CD8 T cells	CD8	CE	X	0.668	0.332	CI_CE	X	X	0.592218	0.731811	0.268189	0.407782	0.785	0.588	Good	259	invnorm_R_immuno_259	CD8 Memory
MFI:290	CD8 T cells	CD8	CE	X	0.759	0.241	CI_CE	X	X	0.700095	0.806861	0.193139	0.299905	0.769	0.755	Good	263	invnorm_R_immuno_263	CD8 Memory
MFI:292	CD8 T cells	CD8	CE	X	0.659	0.341	CI_CE	X	X	0.582067	0.724483	0.275517	0.417933	0.769	0.604	Good	265	invnorm_R_immuno_265	CD8 Memory
MFI:296	CD8 T cells	CD8	ACE	0.285	0.485	0.229	CI_ACE	0.0573034	0.503855	0.290399	0.651645	0.163642	0.328388	0.759	0.636	Good	269	invnorm_R_immuno_269	CD8 Memory
MFI:299	CD8 T cells	CD8	CE	X	0.478	0.522	CI_CE	X	X	0.37521	0.568996	0.431004	0.62479	0.594	0.453	Good	272	invnorm_R_immuno_272	CD8 Memory
MFI:305	CD8 T cells	CD8	CE	X	0.395	0.605	CI_CE	X	X	0.279653	0.499372	0.500628	0.720347	0.489	0.361	Good	280	invnorm_R_immuno_280	CD8 Naive
MFI:311	CD8 T cells	CD8	CE	X	0.709	0.291	CI_CE	X	X	0.640381	0.766493	0.233507	0.359619	0.714	0.705	Good	287	invnorm_R_immuno_287	CD8 Naive
MFI:313	CD8 T cells	CD8	CE	X	0.426	0.574	CI_CE	X	X	0.313848	0.526134	0.473866	0.686152	0.532	0.371	Good	289	invnorm_R_immuno_289	CD8 Naive
MFI:317	CD8 T cells	CD8	CE	X	0.757	0.243	CI_CE	X	X	0.698213	0.805855	0.194145	0.301787	0.783	0.75	Good	293	invnorm_R_immuno_293	CD8 Naive
MFI:322	CD8 T cells	CD8	CE	X	0.501	0.499	CI_CE	X	X	0.401493	0.587999	0.412001	0.598507	0.583	0.471	Good	299	invnorm_R_immuno_299	CD8 T
MFI:325	CD8 T cells	CD8	CE	X	0.74	0.26	CI_CE	X	X	0.677948	0.791239	0.208761	0.322052	0.76	0.733	Good	302	invnorm_R_immuno_302	CD8 T
MFI:328	CD8 T cells	CD8	CE	X	0.628	0.372	CI_CE	X	X	0.546664	0.697798	0.302202	0.453336	0.679	0.618	Good	305	invnorm_R_immuno_305	CD8 T
MFI:542	CD8 T cells	CD8	CE	X	0.635	0.365	CI_CE	X	X	0.554594	0.703461	0.296539	0.445406	0.675	0.62	Good	543	invnorm_R_immuno_543	CD8 Differentiation
MFI:544	CD8 T cells	CD8	CE	X	0.705	0.295	CI_CE	X	X	0.636362	0.762474	0.237526	0.363638	0.661	0.726	Good	545	invnorm_R_immuno_545	CD8 Differentiation
MFI:548	CD8 T cells	CD8	CE	X	0.47	0.53	CI_CE	X	X	0.367269	0.561975	0.438025	0.632731	0.573	0.422	Good	549	invnorm_R_immuno_549	CD8 Differentiation
MFI:550	CD8 T cells	CD8	CE	X	0.715	0.285	CI_CE	X	X	0.648354	0.770943	0.229057	0.351646	0.724	0.709	Good	552	invnorm_R_immuno_552	CD8 Activation
MFI:554	CD8 T cells	CD8	CE	X	0.627	0.373	CI_CE	X	X	0.545471	0.697319	0.302681	0.454529	0.664	0.614	Good	556	invnorm_R_immuno_556	CD8 Differentiation
MFI:557	CD8 T cells	CD8	CE	X	0.629	0.371	CI_CE	X	X	0.548051	0.698667	0.301333	0.451949	0.681	0.608	Good	559	invnorm_R_immuno_559	CD8 Differentiation
MFI:562	CD8 T cells	CD8	CE	X	0.635	0.365	CI_CE	X	X	0.553976	0.703452	0.296548	0.446024	0.628	0.644	Good	565	invnorm_R_immuno_565	CD8 Activation
MFI:568	CD8 T cells	CD8	ACE	0.307	0.244	0.449	CI_ACE	6.27637e-17	0.647898	2.78535e-18	0.502222	0.327343	0.617978	0.552	0.404	Good	571	invnorm_R_immuno_571	CD8 Differentiation
MFI:571	CD8 T cells	CD8	CE	X	0.698	0.302	CI_CE	X	X	0.627906	0.756611	0.243389	0.372094	0.66	0.718	Good	575	invnorm_R_immuno_575	CD8 Differentiation
MFI:575	CD8 T cells	CD8	CE	X	0.524	0.476	CI_CE	X	X	0.42762	0.608669	0.391331	0.57238	0.626	0.477	Good	579	invnorm_R_immuno_579	CD8 Differentiation
MFI:577	CD8 T cells	CD8	CE	X	0.609	0.391	CI_CE	X	X	0.524358	0.68189	0.31811	0.475642	0.558	0.625	Good	581	invnorm_R_immuno_581	CD8 Activation
MFI:580	CD8 T cells	CD8	CE	X	0.546	0.454	CI_CE	X	X	0.451568	0.627681	0.372319	0.548432	0.506	0.557	Good	585	invnorm_R_immuno_585	CD8 Activation
MFI:584	CD8 T cells	CD8	CE	X	0.596	0.404	CI_CE	X	X	0.509683	0.67056	0.32944	0.490317	0.667	0.573	Good	589	invnorm_R_immuno_589	CD8 Differentiation
MFI:586	CD8 T cells	CD8	CE	X	0.606	0.394	CI_CE	X	X	0.521341	0.679489	0.320511	0.478659	0.568	0.613	Good	591	invnorm_R_immuno_591	CD8 Differentiation
MFI:573	CD8 T cells	CD95	AE	0.681	X	0.319	CI_AE	0.571206	0.764164	X	X	0.235836	0.428794	0.701	0.37	Good	577	invnorm_R_immuno_577	CD8 Differentiation
MFI:295	CD8 T cells	CXCR3	ACE	0.424	0.359	0.216	CI_ACE	0.192412	0.661825	0.140702	0.542832	0.154632	0.309072	0.778	0.572	Good	268	invnorm_R_immuno_268	CD8 Memory
MFI:316	CD8 T cells	CXCR3	CE	X	0.62	0.38	CI_CE	X	X	0.536568	0.691359	0.308641	0.463432	0.699	0.587	Good	292	invnorm_R_immuno_292	CD8 Naive
MFI:576	CD8 T cells	HLA-DR	CE	X	0.313	0.687	CI_CE	X	X	0.196224	0.420762	0.579238	0.803776	0.342	0.299	Good	580	invnorm_R_immuno_580	CD8 Activation
MFI:283	CD8 T cells	PD-1	AE	0.487	X	0.513	CI_AE	0.33527	0.6121	X	X	0.3879	0.66473	0.527	0.243	Good	255	invnorm_R_immuno_255	CD8 Memory
MFI:579	CD8 T cells	PD-1	AE	0.472	X	0.528	CI_AE	0.315452	0.60216	X	X	0.39784	0.684548	0.52	0.22	Good	583	invnorm_R_immuno_583	CD8 Activation
MFI:1	DC	CD123	AE	0.863	X	0.137	CI_AE	0.801857	0.902806	X	X	0.0971944	0.198143	0.833	0.432	Good	51	invnorm_R_immuno_51	DC
MFI:41	DC	CD32	AE	0.796	X	0.204	CI_AE	0.719897	0.8497	X	X	0.1503	0.280103	0.807	0.491	Good	396	invnorm_R_immuno_396	DC
MFI:42	DC	CD64	AE	0.589	X	0.411	CI_AE	0.435458	0.706049	X	X	0.293951	0.564542	0.571	0.251	Good	407	invnorm_R_immuno_407	DC
MFI:102	Dendritic Cells	CD11c	ACE	0.287	0.52	0.193	CI_ACE	0.0916968	0.484457	0.338488	0.670395	0.138353	0.274454	0.817	0.66	Good	55	invnorm_R_immuno_55	DC mDC CD4 Pres
MFI:114	Dendritic Cells	CD11c	AE	0.255	X	0.745	CI_AE	1.26786e-17	0.508913	X	X	0.491087	1	0.167	0.132	Good	68	invnorm_R_immuno_68	DC mDC CD8 Pres
MFI:119	Dendritic Cells	CD11c	AE	0.289	X	0.711	CI_AE	0.0905334	0.462067	X	X	0.537933	0.909467	0.249	0.164	Good	73	invnorm_R_immuno_73	DC mDC CD8 Pres
MFI:127	Dendritic Cells	CD11c	AE	0.64	X	0.36	CI_AE	0.521329	0.730662	X	X	0.269338	0.478671	0.649	0.365	Good	82	invnorm_R_immuno_82	DC pDC
MFI:15	Dendritic Cells	CD11c	ACE	0.26	0.494	0.246	CI_ACE	0.0238832	0.485742	0.294103	0.665259	0.176295	0.348398	0.761	0.622	Good	107	invnorm_R_immuno_107	DC mDC imDC
MFI:20	Dendritic Cells	CD11c	ACE	0.576	0.235	0.189	CI_ACE	0.349154	0.81963	0.00534595	0.428101	0.135041	0.270969	0.801	0.533	Good	163	invnorm_R_immuno_163	DC mDC imDC
MFI:3	Dendritic Cells	CD11c	ACE	0.353	0.329	0.318	CI_ACE	0.0535969	0.638538	0.0790483	0.548028	0.231093	0.44375	0.703	0.497	Good	273	invnorm_R_immuno_273	DC mDC 1c-16-
MFI:30	Dendritic Cells	CD11c	AE	0.76	X	0.24	CI_AE	0.672344	0.82397	X	X	0.17603	0.327656	0.743	0.484	Good	274	invnorm_R_immuno_274	DC mDC CD4 Pres
MFI:34	Dendritic Cells	CD11c	AE	0.718	X	0.282	CI_AE	0.61876	0.79177	X	X	0.20823	0.38124	0.667	0.483	Good	318	invnorm_R_immuno_318	DC mDC CD4 Pres
MFI:56	Dendritic Cells	CD11c	CE	X	0.047	0.953	CI_CE	X	X	7.70567e-22	0.207654	0.792346	1	-0.094	0.091	Good	562	invnorm_R_immuno_562	DC mDC CD8 Pres
MFI:60	Dendritic Cells	CD11c	ACE	0.416	0.306	0.279	CI_ACE	0.140648	0.690473	0.058354	0.517815	0.202003	0.388833	0.754	0.5	Good	607	invnorm_R_immuno_607	DC DCX
MFI:64	Dendritic Cells	CD11c	AE	0.786	X	0.214	CI_AE	0.706022	0.843239	X	X	0.156761	0.293978	0.791	0.461	Good	651	invnorm_R_immuno_651	DC DCX
MFI:7	Dendritic Cells	CD11c	ACE	0.316	0.26	0.425	CI_ACE	2.22339e-16	0.65583	1.96056e-19	0.517525	0.309538	0.585614	0.592	0.418	Good	702	invnorm_R_immuno_702	DC mDC 1c-16-
MFI:70	Dendritic Cells	CD11c	AE	0.551	X	0.449	CI_AE	0.416926	0.658112	X	X	0.341888	0.583074	0.543	0.35	Good	703	invnorm_R_immuno_703	DC DCX
MFI:74	Dendritic Cells	CD11c	CE	X	0.548	0.452	CI_CE	X	X	0.454023	0.630111	0.369889	0.545977	0.613	0.509	Good	707	invnorm_R_immuno_707	DC mDC 1c-16-
MFI:83	Dendritic Cells	CD11c	AE	0.748	X	0.252	CI_AE	0.647884	0.81921	X	X	0.18079	0.352116	0.73	0.378	Good	717	invnorm_R_immuno_717	DC mDC 1c-16-
MFI:86	Dendritic Cells	CD11c	AE	0.677	X	0.323	CI_AE	0.560069	0.763798	X	X	0.236202	0.439931	0.664	0.36	Good	720	invnorm_R_immuno_720	DC mDC imDC
MFI:90	Dendritic Cells	CD11c	AE	0.767	X	0.233	CI_AE	0.674955	0.832057	X	X	0.167943	0.325045	0.763	0.4	Good	725	invnorm_R_immuno_725	DC mDC imDC
MFI:95	Dendritic Cells	CD11c	CE	X	0.454	0.546	CI_CE	X	X	0.348891	0.54784	0.45216	0.651109	0.482	0.442	Good	730	invnorm_R_immuno_730	DC mDC imDC
MFI:10	Dendritic Cells	CD123	AE	0.672	X	0.328	CI_AE	0.542931	0.765352	X	X	0.234648	0.457069	0.575	0.354	Good	52	invnorm_R_immuno_52	DC mDC 1c-16-
MFI:101	Dendritic Cells	CD123	ACE	0.394	0.421	0.185	CI_ACE	0.192633	0.603027	0.227085	0.582543	0.131661	0.265387	0.793	0.631	Good	54	invnorm_R_immuno_54	DC mDC CD4 Pres
MFI:105	Dendritic Cells	CD123	AE	0.753	X	0.247	CI_AE	0.662644	0.81901	X	X	0.18099	0.337356	0.699	0.495	Good	58	invnorm_R_immuno_58	DC mDC CD4 Pres
MFI:109	Dendritic Cells	CD123	AE	0.557	X	0.443	CI_AE	0.397478	0.681478	X	X	0.318522	0.602522	0.568	0.238	Good	62	invnorm_R_immuno_62	DC mDC CD8 Pres
MFI:113	Dendritic Cells	CD123	AE	0.412	X	0.588	CI_AE	0.103485	0.639164	X	X	0.360836	0.896515	0.465	0.029	Good	67	invnorm_R_immuno_67	DC mDC CD8 Pres
MFI:121	Dendritic Cells	CD123	ACE	0.376	0.454	0.171	CI_ACE	0.187953	0.576819	0.263967	0.608435	0.122336	0.243143	0.841	0.637	Good	76	invnorm_R_immuno_76	DC pDC
MFI:122	Dendritic Cells	CD123	ACE	0.405	0.447	0.148	CI_ACE	0.230451	0.596975	0.263462	0.595655	0.105624	0.213019	0.845	0.656	Good	77	invnorm_R_immuno_77	DC pDC
MFI:126	Dendritic Cells	CD123	AE	0.764	X	0.236	CI_AE	0.670429	0.830349	X	X	0.169651	0.329571	0.772	0.373	Good	81	invnorm_R_immuno_81	DC pDC
MFI:131	Dendritic Cells	CD123	ACE	0.387	0.421	0.192	CI_ACE	0.18104	0.601936	0.220942	0.586806	0.137585	0.273382	0.814	0.617	Good	87	invnorm_R_immuno_87	DC pDC
MFI:14	Dendritic Cells	CD123	ACE	0.671	0.262	0.067	CI_ACE	0.509216	0.867003	0.0665604	0.423284	0.0473493	0.0963695	0.917	0.62	Good	96	invnorm_R_immuno_96	DC mDC imDC
MFI:19	Dendritic Cells	CD123	ACE	0.613	0.284	0.103	CI_ACE	0.442021	0.814192	0.0856488	0.446758	0.0734361	0.14943	0.875	0.612	Good	151	invnorm_R_immuno_151	DC mDC imDC
MFI:2	Dendritic Cells	CD123	AE	0.812	X	0.188	CI_AE	0.735983	0.864869	X	X	0.135131	0.264017	0.784	0.454	Good	162	invnorm_R_immuno_162	DC mDC 1c-16-
MFI:24	Dendritic Cells	CD123	ACE	0.721	0.22	0.06	CI_ACE	0.551953	0.925137	0.0150441	0.388491	0.0423746	0.0862548	0.925	0.596	Good	207	invnorm_R_immuno_207	DC mDC imDC
MFI:29	Dendritic Cells	CD123	AE	0.861	X	0.139	CI_AE	0.804918	0.899623	X	X	0.100377	0.195082	0.794	0.568	Good	262	invnorm_R_immuno_262	DC mDC CD4 Pres
MFI:33	Dendritic Cells	CD123	AE	0.836	X	0.164	CI_AE	0.770459	0.881166	X	X	0.118834	0.229541	0.772	0.539	Good	307	invnorm_R_immuno_307	DC mDC CD4 Pres
MFI:37	Dendritic Cells	CD123	AE	0.855	X	0.145	CI_AE	0.795399	0.895293	X	X	0.104707	0.204601	0.814	0.532	Good	351	invnorm_R_immuno_351	DC mDC CD4 Pres
MFI:44	Dendritic Cells	CD123	CE	X	0.286	0.714	CI_CE	X	X	0.163513	0.39926	0.60074	0.836487	0.306	0.285	Good	429	invnorm_R_immuno_429	DC mDC CD8 Pres
MFI:58	Dendritic Cells	CD123	AE	0.909	X	0.091	CI_AE	0.870388	0.935126	X	X	0.0648745	0.129612	0.906	0.478	Good	584	invnorm_R_immuno_584	DC DCX
MFI:59	Dendritic Cells	CD123	AE	0.936	X	0.064	CI_AE	0.908504	0.954403	X	X	0.045597	0.0914964	0.927	0.503	Good	595	invnorm_R_immuno_595	DC DCX
MFI:6	Dendritic Cells	CD123	AE	0.764	X	0.236	CI_AE	0.678485	0.82658	X	X	0.17342	0.321515	0.756	0.474	Good	606	invnorm_R_immuno_606	DC mDC 1c-16-
MFI:63	Dendritic Cells	CD123	AE	0.929	X	0.071	CI_AE	0.898313	0.949221	X	X	0.0507787	0.101687	0.923	0.496	Good	640	invnorm_R_immuno_640	DC DCX
MFI:68	Dendritic Cells	CD123	AE	0.825	X	0.175	CI_AE	0.75397	0.873294	X	X	0.126706	0.24603	0.806	0.471	Good	695	invnorm_R_immuno_695	DC DCX
MFI:73	Dendritic Cells	CD123	CE	X	0.748	0.252	CI_CE	X	X	0.687492	0.798605	0.201395	0.312508	0.791	0.732	Good	706	invnorm_R_immuno_706	DC mDC 1c-16-
MFI:77	Dendritic Cells	CD123	ACE	0.264	0.582	0.153	CI_ACE	0.103364	0.435926	0.420766	0.711351	0.109538	0.218738	0.862	0.694	Good	710	invnorm_R_immuno_710	DC mDC 1c-16-
MFI:81	Dendritic Cells	CD123	AE	0.758	X	0.242	CI_AE	0.666899	0.823342	X	X	0.176658	0.333101	0.75	0.44	Good	715	invnorm_R_immuno_715	DC mDC 1c-16-
MFI:85	Dendritic Cells	CD123	AE	0.808	X	0.192	CI_AE	0.733075	0.860964	X	X	0.139036	0.266925	0.748	0.519	Good	719	invnorm_R_immuno_719	DC mDC imDC
MFI:89	Dendritic Cells	CD123	ACE	0.263	0.512	0.225	CI_ACE	0.0433477	0.47313	0.325133	0.672145	0.16072	0.320405	0.772	0.655	Good	723	invnorm_R_immuno_723	DC mDC imDC
MFI:93	Dendritic Cells	CD123	CE	X	0.477	0.523	CI_CE	X	X	0.375009	0.567392	0.432608	0.624991	0.534	0.459	Good	728	invnorm_R_immuno_728	DC mDC imDC
MFI:97	Dendritic Cells	CD123	ACE	0.451	0.297	0.252	CI_ACE	0.183765	0.70473	0.0711903	0.495314	0.178987	0.365441	0.679	0.556	Good	732	invnorm_R_immuno_732	DC mDC CD4 Pres
MFI:53	Dendritic Cells	CD141	AE	0.176	X	0.824	CI_AE	6.66288e-15	0.38987	X	X	0.61013	1	0.189	0.073	Good	529	invnorm_R_immuno_529	DC mDC CD8 Pres
MFI:17	Dendritic Cells	CD274	CE	X	0.524	0.476	CI_CE	X	X	0.423698	0.611232	0.388768	0.576302	0.653	0.44	Good	129	invnorm_R_immuno_129	DC mDC imDC
MFI:31	Dendritic Cells	CD274	CE	X	0.589	0.411	CI_CE	X	X	0.498776	0.666023	0.333977	0.501224	0.672	0.527	Good	285	invnorm_R_immuno_285	DC mDC CD4 Pres
MFI:75	Dendritic Cells	CD274	AE	0.539	X	0.461	CI_AE	0.401102	0.64952	X	X	0.35048	0.598898	0.52	0.338	Good	708	invnorm_R_immuno_708	DC mDC 1c-16-
MFI:87	Dendritic Cells	CD274	CE	X	0.554	0.446	CI_CE	X	X	0.459401	0.635413	0.364587	0.540599	0.648	0.498	Good	721	invnorm_R_immuno_721	DC mDC imDC
MFI:99	Dendritic Cells	CD274	CE	X	0.514	0.486	CI_CE	X	X	0.415239	0.600903	0.399097	0.584761	0.64	0.448	Good	734	invnorm_R_immuno_734	DC mDC CD4 Pres
MFI:103	Dendritic Cells	CD32	ACE	0.475	0.384	0.141	CI_ACE	0.295943	0.682436	0.183171	0.54526	0.100965	0.199644	0.89	0.616	Good	56	invnorm_R_immuno_56	DC mDC CD4 Pres
MFI:115	Dendritic Cells	CD32	AE	0	X	1	CI_AE	4.78485e-19	0.267029	X	X	0.732971	1	-0.03	-0.019	Good	69	invnorm_R_immuno_69	DC mDC CD8 Pres
MFI:128	Dendritic Cells	CD32	CE	X	0.431	0.569	CI_CE	X	X	0.320597	0.529035	0.470965	0.679403	0.497	0.388	Good	83	invnorm_R_immuno_83	DC pDC
MFI:130	Dendritic Cells	CD32	CE	X	0.431	0.569	CI_CE	X	X	0.320597	0.529035	0.470965	0.679403	0.497	0.388	Good	86	invnorm_R_immuno_86	DC pDC
MFI:22	Dendritic Cells	CD32	AE	0.712	X	0.288	CI_AE	0.590789	0.797212	X	X	0.202788	0.409211	0.707	0.276	Good	185	invnorm_R_immuno_185	DC mDC imDC
MFI:35	Dendritic Cells	CD32	AE	0.862	X	0.138	CI_AE	0.805138	0.900192	X	X	0.0998082	0.194862	0.871	0.475	Good	329	invnorm_R_immuno_329	DC mDC CD4 Pres
MFI:65	Dendritic Cells	CD32	AE	0.852	X	0.148	CI_AE	0.790188	0.893294	X	X	0.106706	0.209812	0.865	0.429	Good	662	invnorm_R_immuno_662	DC DCX
MFI:67	Dendritic Cells	CD32	AE	0.852	X	0.148	CI_AE	0.790188	0.893294	X	X	0.106706	0.209812	0.865	0.429	Good	684	invnorm_R_immuno_684	DC DCX
MFI:79	Dendritic Cells	CD32	ACE	0.352	0.563	0.085	CI_ACE	0.23167	0.497437	0.419639	0.675936	0.0601122	0.121714	0.923	0.736	Good	712	invnorm_R_immuno_712	DC mDC 1c-16-
MFI:91	Dendritic Cells	CD32	AE	0.781	X	0.219	CI_AE	0.685413	0.845222	X	X	0.154778	0.314587	0.79	0.32	Good	726	invnorm_R_immuno_726	DC mDC imDC
MFI:106	Dendritic Cells	CD64	CE	X	0.526	0.474	CI_CE	X	X	0.427884	0.611392	0.388608	0.572116	0.583	0.501	Good	59	invnorm_R_immuno_59	DC mDC CD4 Pres
MFI:118	Dendritic Cells	CD64	CE	X	0.136	0.864	CI_CE	X	X	7.98321e-17	0.276874	0.723126	1	0.09	0.16	Good	72	invnorm_R_immuno_72	DC mDC CD8 Pres
MFI:25	Dendritic Cells	CD64	AE	0.576	X	0.424	CI_AE	0.433557	0.687452	X	X	0.312548	0.566443	0.573	0.285	Good	218	invnorm_R_immuno_218	DC mDC imDC
MFI:94	Dendritic Cells	CD64	CE	X	0.458	0.542	CI_CE	X	X	0.350306	0.553354	0.446646	0.649694	0.514	0.423	Good	729	invnorm_R_immuno_729	DC mDC imDC
MFI:100	Dendritic Cells	HLA-DR	ACE	0.362	0.438	0.2	CI_ACE	0.153845	0.581978	0.233075	0.605545	0.144082	0.281863	0.827	0.597	Good	53	invnorm_R_immuno_53	DC mDC CD4 Pres
MFI:104	Dendritic Cells	HLA-DR	ACE	0.364	0.489	0.146	CI_ACE	0.196915	0.551208	0.310401	0.632583	0.104766	0.207918	0.876	0.654	Good	57	invnorm_R_immuno_57	DC mDC CD4 Pres
MFI:112	Dendritic Cells	HLA-DR	AE	0.647	X	0.353	CI_AE	0.524143	0.739976	X	X	0.260024	0.475857	0.606	0.385	Good	66	invnorm_R_immuno_66	DC mDC CD8 Pres
MFI:116	Dendritic Cells	HLA-DR	CE	X	0.234	0.766	CI_CE	X	X	0.0563547	0.394589	0.605411	0.943645	0.255	0.24	Good	70	invnorm_R_immuno_70	DC mDC CD8 Pres
MFI:120	Dendritic Cells	HLA-DR	CE	X	0.194	0.806	CI_CE	X	X	0.0401461	0.336216	0.663784	0.959854	0.094	0.21	Good	75	invnorm_R_immuno_75	DC mDC CD8 Pres
MFI:125	Dendritic Cells	HLA-DR	ACE	0.508	0.345	0.147	CI_ACE	0.318461	0.724011	0.136629	0.513427	0.104624	0.211253	0.859	0.586	Good	80	invnorm_R_immuno_80	DC pDC
MFI:13	Dendritic Cells	HLA-DR	CE	X	0.501	0.499	CI_CE	X	X	0.400229	0.589896	0.410104	0.599771	0.593	0.453	Good	85	invnorm_R_immuno_85	DC mDC 1c-16-
MFI:134	Dendritic Cells	HLA-DR	ACE	0.542	0.309	0.149	CI_ACE	0.345407	0.766496	0.0919847	0.485018	0.106263	0.214055	0.861	0.564	Good	90	invnorm_R_immuno_90	DC pDC
MFI:18	Dendritic Cells	HLA-DR	ACE	0.46	0.393	0.147	CI_ACE	0.27911	0.663366	0.197861	0.551531	0.104641	0.210543	0.85	0.623	Good	140	invnorm_R_immuno_140	DC mDC imDC
MFI:23	Dendritic Cells	HLA-DR	ACE	0.404	0.402	0.194	CI_ACE	0.192423	0.623913	0.198027	0.571791	0.138047	0.277962	0.802	0.606	Good	196	invnorm_R_immuno_196	DC mDC imDC
MFI:32	Dendritic Cells	HLA-DR	ACE	0.424	0.414	0.162	CI_ACE	0.235359	0.631512	0.216196	0.574626	0.115914	0.231249	0.851	0.615	Good	296	invnorm_R_immuno_296	DC mDC CD4 Pres
MFI:36	Dendritic Cells	HLA-DR	ACE	0.332	0.464	0.204	CI_ACE	0.123721	0.546834	0.266068	0.627413	0.146317	0.288623	0.812	0.619	Good	340	invnorm_R_immuno_340	DC mDC CD4 Pres
MFI:40	Dendritic Cells	HLA-DR	ACE	0.427	0.379	0.193	CI_ACE	0.214931	0.654089	0.166652	0.554169	0.138719	0.274593	0.82	0.581	Good	385	invnorm_R_immuno_385	DC mDC CD4 Pres
MFI:47	Dendritic Cells	HLA-DR	AE	0.592	X	0.408	CI_AE	0.437553	0.708397	X	X	0.291603	0.562447	0.564	0.266	Good	462	invnorm_R_immuno_462	DC mDC CD8 Pres
MFI:5	Dendritic Cells	HLA-DR	ACE	0.344	0.313	0.344	CI_ACE	0.0182923	0.646929	0.0518052	0.545032	0.247745	0.482499	0.658	0.478	Good	495	invnorm_R_immuno_495	DC mDC 1c-16-
MFI:76	Dendritic Cells	HLA-DR	ACE	0.46	0.305	0.235	CI_ACE	0.208134	0.719986	0.0661363	0.5057	0.168082	0.333865	0.767	0.527	Good	709	invnorm_R_immuno_709	DC mDC 1c-16-
MFI:84	Dendritic Cells	HLA-DR	AE	0.706	X	0.294	CI_AE	0.600731	0.783546	X	X	0.216454	0.399269	0.666	0.436	Good	718	invnorm_R_immuno_718	DC mDC 1c-16-
MFI:88	Dendritic Cells	HLA-DR	ACE	0.521	0.264	0.216	CI_ACE	0.278668	0.768923	0.0347375	0.45916	0.153519	0.309854	0.758	0.533	Good	722	invnorm_R_immuno_722	DC mDC imDC
MFI:9	Dendritic Cells	HLA-DR	CE	X	0.551	0.449	CI_CE	X	X	0.457155	0.632539	0.367461	0.542845	0.583	0.539	Good	724	invnorm_R_immuno_724	DC mDC 1c-16-
MFI:92	Dendritic Cells	HLA-DR	CE	X	0.577	0.423	CI_CE	X	X	0.487853	0.654608	0.345392	0.512147	0.638	0.557	Good	727	invnorm_R_immuno_727	DC mDC imDC
MFI:410	gd T Cells	CCR5	AE	0.441	X	0.559	CI_AE	0.280814	0.574779	X	X	0.425221	0.719186	0.387	0.278	Good	397	invnorm_R_immuno_397	Vd2
MFI:428	gd T Cells	CCR5	AE	0.586	X	0.414	CI_AE	0.450639	0.692109	X	X	0.307891	0.549361	0.556	0.342	Good	416	invnorm_R_immuno_416	Vg9
MFI:395	gd T Cells	CCR7	AE	0.204	X	0.796	CI_AE	0.0201514	0.373767	X	X	0.626233	0.979849	0.19	0.091	Good	379	invnorm_R_immuno_379	Vd1
MFI:413	gd T Cells	CCR7	CE	X	0.156	0.844	CI_CE	X	X	0.0245159	0.281805	0.718195	0.975484	0.11	0.172	Good	400	invnorm_R_immuno_400	Vd2
MFI:431	gd T Cells	CCR7	CE	X	0.302	0.698	CI_CE	X	X	0.181464	0.413111	0.586889	0.818536	0.351	0.269	Good	420	invnorm_R_immuno_420	Vg9
MFI:383	gd T Cells	CD27	CE	X	0.444	0.556	CI_CE	X	X	0.336723	0.540243	0.459757	0.663277	0.428	0.455	Good	366	invnorm_R_immuno_366	Vd1
MFI:401	gd T Cells	CD27	CE	X	0.427	0.573	CI_CE	X	X	0.308854	0.531624	0.468376	0.691146	0.537	0.351	Good	387	invnorm_R_immuno_387	Vd2
MFI:419	gd T Cells	CD27	CE	X	0.36	0.64	CI_CE	X	X	0.242866	0.46565	0.53435	0.757134	0.408	0.342	Good	406	invnorm_R_immuno_406	Vg9
MFI:386	gd T Cells	CD28	AE	0.273	X	0.727	CI_AE	0.0777939	0.448631	X	X	0.551369	0.922206	0.231	0.121	Good	369	invnorm_R_immuno_369	Vd1
MFI:404	gd T Cells	CD28	CE	X	0.242	0.758	CI_CE	X	X	0.12004	0.357107	0.642893	0.87996	0.255	0.231	Good	390	invnorm_R_immuno_390	Vd2
MFI:422	gd T Cells	CD28	AE	0.638	X	0.362	CI_AE	0.511439	0.734962	X	X	0.265038	0.488561	0.675	0.269	Good	410	invnorm_R_immuno_410	Vg9
MFI:384	gd T Cells	CD3	CE	X	0.419	0.581	CI_CE	X	X	0.310165	0.516116	0.483884	0.689835	0.37	0.449	Good	367	invnorm_R_immuno_367	Vd1
MFI:387	gd T Cells	CD3	CE	X	0.513	0.487	CI_CE	X	X	0.415808	0.598756	0.401244	0.584192	0.58	0.493	Good	370	invnorm_R_immuno_370	Vd1
MFI:390	gd T Cells	CD3	AE	0.563	X	0.437	CI_AE	0.423841	0.672826	X	X	0.327174	0.576159	0.511	0.347	Good	374	invnorm_R_immuno_374	Vd1
MFI:393	gd T Cells	CD3	ACE	0.329	0.243	0.429	CI_ACE	3.7084e-17	0.664672	4.73219e-15	0.50458	0.310055	0.597395	0.561	0.408	Good	377	invnorm_R_immuno_377	Vd1
MFI:396	gd T Cells	CD3	CE	X	0.482	0.518	CI_CE	X	X	0.38071	0.572341	0.427659	0.61929	0.513	0.475	Good	380	invnorm_R_immuno_380	Vd1
MFI:399	gd T Cells	CD3	CE	X	0.522	0.478	CI_CE	X	X	0.424365	0.607045	0.392955	0.575635	0.487	0.535	Good	383	invnorm_R_immuno_383	Vd1
MFI:408	gd T Cells	CD3	CE	X	0.492	0.508	CI_CE	X	X	0.388801	0.582495	0.417505	0.611199	0.521	0.491	Good	394	invnorm_R_immuno_394	Vd2
MFI:414	gd T Cells	CD3	CE	X	0.504	0.496	CI_CE	X	X	0.401984	0.592748	0.407252	0.598016	0.498	0.494	Good	401	invnorm_R_immuno_401	Vd2
MFI:420	gd T Cells	CD3	ACE	0.446	0.265	0.289	CI_ACE	0.143637	0.729924	0.0163008	0.485872	0.204608	0.416718	0.697	0.499	Good	408	invnorm_R_immuno_408	Vg9
MFI:423	gd T Cells	CD3	CE	X	0.585	0.415	CI_CE	X	X	0.496162	0.660829	0.339171	0.503838	0.641	0.565	Good	411	invnorm_R_immuno_411	Vg9
MFI:426	gd T Cells	CD3	CE	X	0.512	0.488	CI_CE	X	X	0.413849	0.598109	0.401891	0.586151	0.539	0.502	Good	414	invnorm_R_immuno_414	Vg9
MFI:429	gd T Cells	CD3	CE	X	0.596	0.404	CI_CE	X	X	0.509975	0.670956	0.329044	0.490025	0.61	0.593	Good	417	invnorm_R_immuno_417	Vg9
MFI:432	gd T Cells	CD3	CE	X	0.561	0.439	CI_CE	X	X	0.469368	0.640736	0.359264	0.530632	0.544	0.565	Good	421	invnorm_R_immuno_421	Vg9
MFI:398	gd T Cells	CD45RA	AE	0.378	X	0.622	CI_AE	0.189453	0.543537	X	X	0.456463	0.810547	0.47	0.066	Good	382	invnorm_R_immuno_382	Vd1
MFI:416	gd T Cells	CD45RA	CE	X	0.245	0.755	CI_CE	X	X	0.11778	0.363772	0.636228	0.88222	0.272	0.219	Good	403	invnorm_R_immuno_403	Vd2
MFI:434	gd T Cells	CD45RA	AE	0.376	X	0.624	CI_AE	0.206866	0.520814	X	X	0.479186	0.793134	0.333	0.222	Good	423	invnorm_R_immuno_423	Vg9
MFI:389	gd T Cells	CD8	AE	0.414	X	0.586	CI_AE	0.235615	0.562674	X	X	0.437326	0.764385	0.277	0.265	Good	372	invnorm_R_immuno_372	Vd1
MFI:382	gd T Cells	TCR-Vdelta1	CE	X	0.134	0.866	CI_CE	X	X	0.00797348	0.256508	0.743492	0.992027	0.082	0.159	Good	365	invnorm_R_immuno_365	Vd1
MFI:388	gd T Cells	TCR-Vdelta1	CE	X	0.184	0.816	CI_CE	X	X	0.0605907	0.301902	0.698098	0.939409	0.129	0.207	Good	371	invnorm_R_immuno_371	Vd1
MFI:391	gd T Cells	TCR-Vdelta1	CE	X	0.296	0.704	CI_CE	X	X	0.174504	0.409057	0.590943	0.825496	0.246	0.313	Good	375	invnorm_R_immuno_375	Vd1
MFI:394	gd T Cells	TCR-Vdelta1	CE	X	0.323	0.677	CI_CE	X	X	0.20564	0.430748	0.569252	0.79436	0.271	0.341	Good	378	invnorm_R_immuno_378	Vd1
MFI:397	gd T Cells	TCR-Vdelta1	CE	X	0.266	0.734	CI_CE	X	X	0.14531	0.379164	0.620836	0.85469	0.282	0.254	Good	381	invnorm_R_immuno_381	Vd1
MFI:400	gd T Cells	TCR-Vdelta2	AE	0.209	X	0.791	CI_AE	0.0157404	0.3885	X	X	0.6115	0.98426	0.279	0.057	Good	386	invnorm_R_immuno_386	Vd2
MFI:403	gd T Cells	TCR-Vdelta2	AE	0.429	X	0.571	CI_AE	0.261534	0.570674	X	X	0.429326	0.738466	0.42	0.206	Good	389	invnorm_R_immuno_389	Vd2
MFI:409	gd T Cells	TCR-Vdelta2	AE	0.432	X	0.568	CI_AE	0.273475	0.565541	X	X	0.434459	0.726525	0.451	0.206	Good	395	invnorm_R_immuno_395	Vd2
MFI:412	gd T Cells	TCR-Vdelta2	AE	0.274	X	0.726	CI_AE	0.0942308	0.435275	X	X	0.564725	0.905769	0.229	0.17	Good	399	invnorm_R_immuno_399	Vd2
MFI:415	gd T Cells	TCR-Vdelta2	CE	X	0.107	0.893	CI_CE	X	X	6.72395e-18	0.230421	0.769579	1	0.102	0.11	Good	402	invnorm_R_immuno_402	Vd2
MFI:418	gd T Cells	TCR-Vdelta2	AE	0.538	X	0.462	CI_AE	0.396704	0.652116	X	X	0.347884	0.603296	0.523	0.331	Good	405	invnorm_R_immuno_405	Vg9
MFI:421	gd T Cells	TCR-Vdelta2	CE	X	0.518	0.482	CI_CE	X	X	0.419664	0.603919	0.396081	0.580336	0.586	0.489	Good	409	invnorm_R_immuno_409	Vg9
MFI:424	gd T Cells	TCR-Vdelta2	AE	0.674	X	0.326	CI_AE	0.557918	0.760186	X	X	0.239814	0.442082	0.643	0.397	Good	412	invnorm_R_immuno_412	Vg9
MFI:427	gd T Cells	TCR-Vdelta2	ACE	0.342	0.292	0.366	CI_ACE	1.93116e-17	0.651124	0.0322443	0.529749	0.26363	0.516001	0.618	0.471	Good	415	invnorm_R_immuno_415	Vg9
MFI:430	gd T Cells	TCR-Vdelta2	AE	0.59	X	0.41	CI_AE	0.455926	0.694349	X	X	0.305651	0.544074	0.524	0.378	Good	419	invnorm_R_immuno_419	Vg9
MFI:433	gd T Cells	TCR-Vdelta2	AE	0.641	X	0.359	CI_AE	0.504695	0.741846	X	X	0.258154	0.495305	0.636	0.285	Good	422	invnorm_R_immuno_422	Vg9
MFI:475	NK Cells	CCR7	CE	X	0.428	0.572	CI_CE	X	X	0.320214	0.524954	0.475046	0.679786	0.558	0.378	Good	468	invnorm_R_immuno_468	NK Effector
MFI:490	NK Cells	CCR7	AE	0.525	X	0.475	CI_AE	0.386116	0.637288	X	X	0.362712	0.613884	0.522	0.331	Good	485	invnorm_R_immuno_485	NK Early
MFI:451	NK Cells	CD158a/h	AE	0.377	X	0.623	CI_AE	0.177871	0.544313	X	X	0.455687	0.822129	0.313	0.227	Good	442	invnorm_R_immuno_442	NK Terminal
MFI:469	NK Cells	CD158a/h	AE	0.891	X	0.109	CI_AE	0.845083	0.921778	X	X	0.0782217	0.154917	0.875	0.524	Good	461	invnorm_R_immuno_461	NK Effector
MFI:486	NK Cells	CD158a/h	AE	0.445	X	0.555	CI_AE	0.262628	0.594487	X	X	0.405513	0.737372	0.451	0.176	Good	480	invnorm_R_immuno_480	NK Early
MFI:453	NK Cells	CD158b	AE	0.528	X	0.472	CI_AE	0.363706	0.65722	X	X	0.34278	0.636294	0.499	0.27	Good	444	invnorm_R_immuno_444	NK Terminal
MFI:472	NK Cells	CD158b	ACE	0.503	0.311	0.186	CI_ACE	0.287926	0.731893	0.0960396	0.49155	0.132875	0.265752	0.807	0.582	Good	465	invnorm_R_immuno_465	NK Effector
MFI:488	NK Cells	CD158b	AE	0.669	X	0.331	CI_AE	0.552008	0.756634	X	X	0.243366	0.447992	0.682	0.377	Good	482	invnorm_R_immuno_482	NK Early
MFI:458	NK Cells	CD16	CE	X	0.667	0.333	CI_CE	X	X	0.591977	0.730299	0.269701	0.408023	0.767	0.624	Good	449	invnorm_R_immuno_449	NK Effector
MFI:461	NK Cells	CD16	CE	X	0.663	0.337	CI_CE	X	X	0.587201	0.727126	0.272874	0.412799	0.773	0.609	Good	453	invnorm_R_immuno_453	NK Effector
MFI:464	NK Cells	CD16	ACE	0.43	0.398	0.172	CI_ACE	0.234908	0.644217	0.194785	0.563717	0.123444	0.243391	0.852	0.6	Good	456	invnorm_R_immuno_456	NK Effector
MFI:470	NK Cells	CD16	CE	X	0.644	0.356	CI_CE	X	X	0.564103	0.711541	0.288459	0.435897	0.751	0.593	Good	463	invnorm_R_immuno_463	NK Effector
MFI:473	NK Cells	CD16	ACE	0.3	0.454	0.246	CI_ACE	0.0643329	0.534049	0.243761	0.631732	0.177572	0.344092	0.786	0.59	Good	466	invnorm_R_immuno_466	NK Effector
MFI:476	NK Cells	CD16	CE	X	0.439	0.561	CI_CE	X	X	0.332622	0.534806	0.465194	0.667378	0.492	0.425	Good	469	invnorm_R_immuno_469	NK Effector
MFI:443	NK Cells	CD2	CE	X	0.443	0.557	CI_CE	X	X	0.32738	0.544914	0.455086	0.67262	0.461	0.421	Good	433	invnorm_R_immuno_433	NK Terminal
MFI:460	NK Cells	CD314	ACE	0.372	0.485	0.143	CI_ACE	0.206668	0.549461	0.31695	0.622827	0.101281	0.207187	0.823	0.694	Good	452	invnorm_R_immuno_452	NK Effector
MFI:480	NK Cells	CD314	ACE	0.457	0.346	0.197	CI_ACE	0.239019	0.682606	0.137287	0.521996	0.140121	0.282739	0.785	0.595	Good	474	invnorm_R_immuno_474	NK Early
MFI:463	NK Cells	CD335	ACE	0.484	0.303	0.213	CI_ACE	0.247973	0.728319	0.0768664	0.494438	0.152101	0.304118	0.783	0.548	Good	455	invnorm_R_immuno_455	NK Effector
MFI:482	NK Cells	CD335	ACE	0.468	0.286	0.246	CI_ACE	0.207678	0.72296	0.0568631	0.485513	0.175103	0.352772	0.722	0.534	Good	476	invnorm_R_immuno_476	NK Early
MFI:449	NK Cells	CD337	CE	X	0.211	0.789	CI_CE	X	X	6.10116e-17	0.458696	0.541304	1	0.364	0.23	Good	439	invnorm_R_immuno_439	NK Terminal
MFI:442	NK Cells	CD56	ACE	0.529	0.26	0.21	CI_ACE	0.29212	0.783805	0.0215197	0.459795	0.151804	0.296509	0.817	0.522	Good	432	invnorm_R_immuno_432	NK Terminal
MFI:459	NK Cells	CD56	AE	0.775	X	0.225	CI_AE	0.693556	0.833856	X	X	0.166144	0.306444	0.797	0.473	Good	450	invnorm_R_immuno_450	NK Effector
MFI:462	NK Cells	CD56	AE	0.79	X	0.21	CI_AE	0.712799	0.8454	X	X	0.1546	0.287201	0.815	0.477	Good	454	invnorm_R_immuno_454	NK Effector
MFI:465	NK Cells	CD56	AE	0.776	X	0.224	CI_AE	0.69266	0.83625	X	X	0.16375	0.30734	0.802	0.443	Good	457	invnorm_R_immuno_457	NK Effector
MFI:468	NK Cells	CD56	AE	0.543	X	0.457	CI_AE	0.384866	0.668131	X	X	0.331869	0.615134	0.563	0.229	Good	460	invnorm_R_immuno_460	NK Effector
MFI:471	NK Cells	CD56	AE	0.824	X	0.176	CI_AE	0.755444	0.872214	X	X	0.127786	0.244556	0.819	0.502	Good	464	invnorm_R_immuno_464	NK Effector
MFI:474	NK Cells	CD56	ACE	0.449	0.316	0.235	CI_ACE	0.203365	0.703212	0.0821231	0.512686	0.169589	0.330512	0.792	0.539	Good	467	invnorm_R_immuno_467	NK Effector
MFI:477	NK Cells	CD56	AE	0.614	X	0.386	CI_AE	0.482103	0.715758	X	X	0.284242	0.517897	0.619	0.321	Good	470	invnorm_R_immuno_470	NK Effector
MFI:479	NK Cells	CD56	ACE	0.446	0.287	0.267	CI_ACE	0.177743	0.718745	0.0387263	0.498597	0.194233	0.371758	0.769	0.493	Good	472	invnorm_R_immuno_472	NK Early
MFI:481	NK Cells	CD56	ACE	0.378	0.301	0.321	CI_ACE	0.0809991	0.672562	0.039356	0.527484	0.235523	0.43956	0.73	0.467	Good	475	invnorm_R_immuno_475	NK Early
MFI:483	NK Cells	CD56	ACE	0.346	0.33	0.324	CI_ACE	0.0534617	0.640795	0.0668004	0.554697	0.239222	0.439558	0.744	0.466	Good	477	invnorm_R_immuno_477	NK Early
MFI:487	NK Cells	CD56	AE	0.462	X	0.538	CI_AE	0.29855	0.59754	X	X	0.40246	0.70145	0.5	0.201	Good	481	invnorm_R_immuno_481	NK Early
MFI:489	NK Cells	CD56	ACE	0.354	0.269	0.377	CI_ACE	0.0102913	0.670739	0.00132455	0.512582	0.273855	0.523267	0.636	0.45	Good	483	invnorm_R_immuno_483	NK Early
MFI:491	NK Cells	CD56	CE	X	0.447	0.553	CI_CE	X	X	0.342252	0.541338	0.458662	0.657748	0.464	0.452	Good	486	invnorm_R_immuno_486	NK Early
MFI:375	NKT Cells	CCR5	CE	X	0.347	0.653	CI_CE	X	X	5.96947e-15	0.598911	0.401089	1	0.305	0.273	Good	357	invnorm_R_immuno_357	NKT transitional
MFI:379	NKT Cells	CCR5	CE	X	0.078	0.922	CI_CE	X	X	1.94043e-15	0.376094	0.623906	1	-0.067	0.144	Good	361	invnorm_R_immuno_361	NKT transitional
MFI:346	NKT Cells	CCR7	AE	0	X	1	CI_AE	3.31226e-15	0.205005	X	X	0.794995	1	-0.711	0.015	Good	325	invnorm_R_immuno_325	NKT late
MFI:360	NKT Cells	CCR7	AE	0.071	X	0.929	CI_AE	3.97845e-18	0.341352	X	X	0.658648	1	0.101	0.009	Good	341	invnorm_R_immuno_341	NKT naïve
MFI:374	NKT Cells	CCR7	AE	0.558	X	0.442	CI_AE	0.206265	0.764441	X	X	0.235559	0.793735	0.568	0.336	Good	356	invnorm_R_immuno_356	NKT transitional
MFI:330	NKT Cells	CD27	CE	X	0.215	0.785	CI_CE	X	X	0.0696958	0.349512	0.650488	0.930304	0.086	0.277	Good	308	invnorm_R_immuno_308	NKT memory
MFI:340	NKT Cells	CD27	AE	0.507	X	0.493	CI_AE	0.261296	0.680271	X	X	0.319729	0.738704	0.502	0.191	Good	319	invnorm_R_immuno_319	NKT late
MFI:332	NKT Cells	CD28	CE	X	0.163	0.837	CI_CE	X	X	0.0257827	0.292829	0.707171	0.974217	0.161	0.16	Good	310	invnorm_R_immuno_310	NKT memory
MFI:342	NKT Cells	CD28	CE	X	0.25	0.75	CI_CE	X	X	0.097474	0.389491	0.610509	0.902526	0.296	0.182	Good	321	invnorm_R_immuno_321	NKT late
MFI:357	NKT Cells	CD28	AE	0.103	X	0.897	CI_AE	3.6526e-18	0.298825	X	X	0.701175	1	0.12	0.02	Good	337	invnorm_R_immuno_337	NKT naïve
MFI:341	NKT Cells	CD3	CE	X	0.235	0.765	CI_CE	X	X	0.0592266	0.392774	0.607226	0.940773	0.015	0.325	Good	320	invnorm_R_immuno_320	NKT late
MFI:345	NKT Cells	CD3	CE	X	0.223	0.777	CI_CE	X	X	0.0808765	0.354344	0.645656	0.919124	-0.001	0.321	Good	324	invnorm_R_immuno_324	NKT late
MFI:349	NKT Cells	CD3	CE	X	0.043	0.957	CI_CE	X	X	7.08356e-20	0.325659	0.674341	1	-0.028	0.085	Good	328	invnorm_R_immuno_328	NKT late
MFI:353	NKT Cells	CD3	AE	0.19	X	0.81	CI_AE	6.73358e-16	0.515233	X	X	0.484767	1	0.373	-0.023	Good	333	invnorm_R_immuno_333	NKT late
MFI:362	NKT Cells	CD3	CE	X	0.257	0.743	CI_CE	X	X	0.0653243	0.424652	0.575348	0.934676	0.297	0.229	Good	343	invnorm_R_immuno_343	NKT naïve
MFI:365	NKT Cells	CD3	AE	0.518	X	0.482	CI_AE	0.227758	0.711437	X	X	0.288563	0.772242	0.531	0.209	Good	346	invnorm_R_immuno_346	NKT naïve
MFI:369	NKT Cells	CD3	CE	X	0.13	0.87	CI_CE	X	X	1.15986e-16	0.363773	0.636227	1	0.022	0.175	Good	350	invnorm_R_immuno_350	NKT transitional
MFI:381	NKT Cells	CD3	CE	X	0.262	0.738	CI_CE	X	X	2.27991e-17	0.504905	0.495095	1	-0.572	0.563	Good	364	invnorm_R_immuno_364	NKT transitional
MFI:435	NKT Cells	CD3	CE	X	0.547	0.453	CI_CE	X	X	0.453098	0.628127	0.371873	0.546902	0.596	0.525	Good	424	invnorm_R_immuno_424	Vg9
MFI:358	NKT Cells	CD4	CE	X	0.552	0.448	CI_CE	X	X	0.436291	0.647619	0.352381	0.563709	0.528	0.494	Good	338	invnorm_R_immuno_338	NKT naïve
MFI:364	NKT Cells	CD4	AE	0.634	X	0.366	CI_AE	0.388574	0.776563	X	X	0.223437	0.611426	0.491	0.359	Good	345	invnorm_R_immuno_345	NKT naïve
MFI:367	NKT Cells	CD4	CE	X	0.397	0.603	CI_CE	X	X	0.162225	0.573207	0.426793	0.837775	0.318	0.341	Good	348	invnorm_R_immuno_348	NKT transitional
MFI:376	NKT Cells	CD4	AE	0.211	X	0.789	CI_AE	1.27593e-17	0.549703	X	X	0.450297	1	0.304	0.013	Good	358	invnorm_R_immuno_358	NKT transitional
MFI:380	NKT Cells	CD4	CE	X	0.293	0.707	CI_CE	X	X	2.38783e-15	0.536784	0.463216	1	0.012	0.374	Good	363	invnorm_R_immuno_363	NKT transitional
MFI:350	NKT Cells	CD45RA	CE	X	0.227	0.773	CI_CE	X	X	0.0154233	0.41382	0.58618	0.984577	0.285	0.22	Good	330	invnorm_R_immuno_330	NKT late
MFI:363	NKT Cells	CD45RA	CE	X	0.279	0.721	CI_CE	X	X	0.062688	0.461481	0.538519	0.937312	0.092	0.315	Good	344	invnorm_R_immuno_344	NKT naïve
MFI:378	NKT Cells	CD45RA	CE	X	0.266	0.734	CI_CE	X	X	6.12105e-18	0.527656	0.472344	1	-0.323	0.364	Good	360	invnorm_R_immuno_360	NKT transitional
MFI:343	NKT Cells	CD8	AE	0.195	X	0.805	CI_AE	7.29767e-17	0.393962	X	X	0.606038	1	0.22	0.067	Good	322	invnorm_R_immuno_322	NKT late
MFI:347	NKT Cells	CD8	AE	0.052	X	0.948	CI_AE	4.47747e-17	0.44722	X	X	0.55278	1	0.106	0	Good	326	invnorm_R_immuno_326	NKT late
MFI:439	Stem	CD34	AE	0.757	X	0.243	CI_AE	0.655424	0.827003	X	X	0.172997	0.344576	0.81	0.27	Good	428	invnorm_R_immuno_428	Stem
MFI:441	Stem	CD34	AE	0.757	X	0.243	CI_AE	0.655424	0.827003	X	X	0.172997	0.344576	0.81	0.27	Good	431	invnorm_R_immuno_431	Stem
MFI:437	Stem	CD45RA	CE	X	0.537	0.463	CI_CE	X	X	0.439724	0.621106	0.378894	0.560276	0.646	0.474	Good	426	invnorm_R_immuno_426	Stem

## Sheet: Sheet3
RAW_corr_MZ	RAW_corr_DZ	univSatFit_rMZ	CI_LOW_univSatFit_rMZ	CI_UPPER_univSatFit_rMZ	univSatFit_rDZ	CI_LOW_univSatFit_rDZ	CI_UPPER_univSatFit_rDZ	trait	Max code	QC traits	traits	mfi
0.705	0.393	0.702	0.569	0.799	0.392	0.259	0.511	invnorm_R_immuno_736	736	736	736	#N/A
0.688	0.332	0.688	0.549	0.789	0.332	0.193	0.458	invnorm_R_immuno_739	739	739	739	#N/A
0.65	0.267	0.657	0.506	0.768	0.275	0.124	0.413	invnorm_R_immuno_740	740	740	740	#N/A
0.699	0.414	0.693	0.558	0.793	0.423	0.287	0.542	invnorm_R_immuno_741	741	741	741	#N/A
0.684	0.419	0.679	0.538	0.782	0.427	0.292	0.545	invnorm_R_immuno_742	742	742	742	#N/A
0.713	0.303	0.728	0.599	0.82	0.306	0.161	0.437	invnorm_R_immuno_743	743	743	743	#N/A
0.682	0.367	0.684	0.544	0.787	0.366	0.23	0.488	invnorm_R_immuno_744	744	744	744	#N/A
0.679	0.381	0.681	0.54	0.785	0.38	0.245	0.501	invnorm_R_immuno_745	745	745	745	#N/A
0.706	0.29	0.728	0.598	0.82	0.292	0.146	0.425	invnorm_R_immuno_746	746	746	746	#N/A
0.688	0.36	0.69	0.551	0.791	0.36	0.223	0.483	invnorm_R_immuno_747	747	747	747	#N/A
0.687	0.376	0.689	0.551	0.79	0.375	0.24	0.496	invnorm_R_immuno_748	748	748	748	#N/A
0.681	0.415	0.673	0.532	0.778	0.419	0.286	0.536	invnorm_R_immuno_764	764	764	764	#N/A
0.749	0.501	0.751	0.634	0.834	0.502	0.381	0.607	invnorm_R_immuno_765	765	765	765	#N/A
0.661	0.396	0.667	0.519	0.775	0.411	0.271	0.533	invnorm_R_immuno_779	779	779	779	#N/A
0.672	0.307	0.671	0.527	0.777	0.313	0.167	0.446	invnorm_R_immuno_780	780	780	780	#N/A
0.587	0.245	0.586	0.416	0.715	0.246	0.098	0.382	invnorm_R_immuno_781	781	781	781	#N/A
0.665	0.307	0.659	0.511	0.768	0.307	0.164	0.437	invnorm_R_immuno_783	783	783	783	#N/A
0.563	0.353	0.555	0.382	0.69	0.352	0.214	0.477	invnorm_R_immuno_784	784	784	784	#N/A
0.556	0.361	0.55	0.375	0.687	0.361	0.223	0.485	invnorm_R_immuno_785	785	785	785	#N/A
0.677	0.287	0.671	0.528	0.777	0.286	0.142	0.417	invnorm_R_immuno_786	786	786	786	#N/A
0.563	0.353	0.555	0.382	0.69	0.352	0.214	0.477	invnorm_R_immuno_787	787	787	787	#N/A
0.557	0.364	0.551	0.376	0.687	0.364	0.226	0.488	invnorm_R_immuno_788	788	788	788	#N/A
0.686	0.39	0.692	0.552	0.793	0.403	0.262	0.526	invnorm_R_immuno_789	789	789	789	#N/A
0.726	0.383	0.727	0.601	0.817	0.389	0.251	0.512	invnorm_R_immuno_790	790	790	790	#N/A
0.602	0.367	0.6	0.434	0.726	0.368	0.229	0.491	invnorm_R_immuno_791	791	791	791	#N/A
0.705	0.315	0.701	0.567	0.799	0.315	0.173	0.444	invnorm_R_immuno_792	792	792	792	#N/A
0.625	0.349	0.616	0.459	0.736	0.349	0.209	0.474	invnorm_R_immuno_794	794	794	794	#N/A
0.634	0.378	0.626	0.471	0.743	0.379	0.242	0.501	invnorm_R_immuno_795	795	795	795	#N/A
0.706	0.287	0.704	0.57	0.801	0.285	0.141	0.417	invnorm_R_immuno_796	796	796	796	#N/A
0.611	0.341	0.603	0.442	0.726	0.341	0.201	0.468	invnorm_R_immuno_797	797	797	797	#N/A
0.628	0.376	0.62	0.463	0.739	0.377	0.24	0.499	invnorm_R_immuno_798	798	798	798	#N/A
0.665	0.43	0.666	0.519	0.774	0.432	0.3	0.548	invnorm_R_immuno_800	800	800	800	#N/A
0.495	0.418	0.494	0.303	0.646	0.426	0.291	0.543	invnorm_R_immuno_801	801	801	801	#N/A
0.771	0.312	0.78	0.671	0.855	0.311	0.169	0.441	invnorm_R_immuno_802	802	802	802	#N/A
0.742	0.405	0.739	0.618	0.825	0.404	0.27	0.521	invnorm_R_immuno_803	803	803	803	#N/A
0.743	0.399	0.738	0.617	0.824	0.398	0.264	0.516	invnorm_R_immuno_805	805	805	805	#N/A
0.777	0.301	0.789	0.683	0.861	0.299	0.157	0.43	invnorm_R_immuno_806	806	806	806	#N/A
0.736	0.388	0.733	0.61	0.821	0.387	0.252	0.507	invnorm_R_immuno_807	807	807	807	#N/A
0.717	0.388	0.721	0.592	0.814	0.387	0.252	0.507	invnorm_R_immuno_808	808	808	808	#N/A
0.655	0.375	0.658	0.508	0.769	0.387	0.245	0.512	invnorm_R_immuno_809	809	809	809	#N/A
0.669	0.291	0.669	0.524	0.776	0.297	0.149	0.431	invnorm_R_immuno_810	810	810	810	#N/A
0.593	0.263	0.594	0.425	0.721	0.263	0.117	0.398	invnorm_R_immuno_811	811	811	811	#N/A
0.658	0.306	0.652	0.503	0.763	0.306	0.163	0.436	invnorm_R_immuno_812	812	812	812	#N/A
0.559	0.354	0.551	0.376	0.687	0.353	0.215	0.477	invnorm_R_immuno_813	813	813	813	#N/A
0.558	0.361	0.552	0.377	0.688	0.361	0.223	0.485	invnorm_R_immuno_814	814	814	814	#N/A
0.678	0.301	0.672	0.528	0.777	0.299	0.156	0.429	invnorm_R_immuno_816	816	816	816	#N/A
0.562	0.353	0.554	0.38	0.689	0.352	0.214	0.477	invnorm_R_immuno_817	817	817	817	#N/A
0.558	0.364	0.551	0.376	0.688	0.364	0.226	0.488	invnorm_R_immuno_818	818	818	818	#N/A
0.696	0.385	0.699	0.563	0.797	0.397	0.256	0.52	invnorm_R_immuno_819	819	819	819	#N/A
0.728	0.365	0.728	0.603	0.818	0.371	0.23	0.496	invnorm_R_immuno_820	820	820	820	#N/A
0.6	0.369	0.599	0.433	0.725	0.37	0.231	0.493	invnorm_R_immuno_821	821	821	821	#N/A
0.699	0.315	0.696	0.56	0.795	0.314	0.172	0.443	invnorm_R_immuno_822	822	822	822	#N/A
0.622	0.351	0.614	0.455	0.734	0.351	0.211	0.476	invnorm_R_immuno_823	823	823	823	#N/A
0.635	0.38	0.627	0.472	0.744	0.381	0.244	0.503	invnorm_R_immuno_824	824	824	824	#N/A
0.705	0.287	0.703	0.569	0.8	0.285	0.141	0.417	invnorm_R_immuno_825	825	825	825	#N/A
0.611	0.344	0.602	0.441	0.726	0.344	0.204	0.47	invnorm_R_immuno_827	827	827	827	#N/A
0.628	0.378	0.62	0.463	0.739	0.379	0.242	0.501	invnorm_R_immuno_828	828	828	828	#N/A
0.67	0.426	0.678	0.532	0.784	0.427	0.295	0.543	invnorm_R_immuno_830	830	830	830	#N/A
0.523	0.41	0.522	0.336	0.668	0.418	0.283	0.537	invnorm_R_immuno_831	831	831	831	#N/A
0.772	0.31	0.782	0.674	0.856	0.31	0.167	0.439	invnorm_R_immuno_832	832	832	832	#N/A
0.742	0.395	0.738	0.618	0.825	0.395	0.26	0.514	invnorm_R_immuno_833	833	833	833	#N/A
0.74	0.402	0.735	0.613	0.822	0.401	0.267	0.519	invnorm_R_immuno_834	834	834	834	#N/A
0.774	0.301	0.786	0.679	0.859	0.3	0.157	0.43	invnorm_R_immuno_835	835	835	835	#N/A
0.738	0.378	0.734	0.612	0.822	0.378	0.241	0.5	invnorm_R_immuno_836	836	836	836	#N/A
0.736	0.395	0.73	0.607	0.819	0.394	0.259	0.513	invnorm_R_immuno_838	838	838	838	#N/A
0.66	0.388	0.652	0.505	0.763	0.393	0.257	0.513	invnorm_R_immuno_854	854	854	854	#N/A
0.568	0.251	0.566	0.39	0.701	0.249	0.104	0.385	invnorm_R_immuno_869	869	869	869	#N/A
0.591	0.227	0.599	0.428	0.728	0.224	0.078	0.361	invnorm_R_immuno_870	870	870	870	#N/A
0.533	0.203	0.545	0.359	0.688	0.201	0.053	0.34	invnorm_R_immuno_872	872	872	872	#N/A
0.612	0.234	0.609	0.444	0.733	0.233	0.086	0.369	invnorm_R_immuno_873	873	873	873	#N/A
0.649	0.237	0.652	0.499	0.765	0.237	0.089	0.375	invnorm_R_immuno_874	874	874	874	#N/A
0.664	0.314	0.659	0.51	0.769	0.321	0.176	0.452	invnorm_R_immuno_875	875	875	875	#N/A
0.534	0.414	0.531	0.348	0.674	0.418	0.283	0.537	invnorm_R_immuno_877	877	877	877	#N/A
0.466	0.452	0.465	0.269	0.623	0.454	0.324	0.566	invnorm_R_immuno_878	878	878	878	#N/A
0.593	0.279	0.595	0.425	0.724	0.277	0.132	0.41	invnorm_R_immuno_879	879	879	879	#N/A
0.603	0.261	0.617	0.449	0.741	0.259	0.114	0.393	invnorm_R_immuno_880	880	880	880	#N/A
0.592	0.24	0.603	0.433	0.73	0.238	0.092	0.374	invnorm_R_immuno_881	881	881	881	#N/A
0.585	0.318	0.584	0.412	0.715	0.317	0.176	0.446	invnorm_R_immuno_883	883	883	883	#N/A
0.659	0.319	0.667	0.517	0.776	0.318	0.177	0.446	invnorm_R_immuno_884	884	884	884	#N/A
0.617	0.366	0.641	0.476	0.759	0.365	0.228	0.488	invnorm_R_immuno_885	885	885	885	#N/A
0.652	0.439	0.666	0.514	0.777	0.439	0.31	0.552	invnorm_R_immuno_887	887	887	887	#N/A
0.611	0.437	0.63	0.464	0.752	0.436	0.307	0.55	invnorm_R_immuno_888	888	888	888	#N/A
0.635	0.369	0.649	0.49	0.764	0.372	0.234	0.496	invnorm_R_immuno_894	894	894	894	#N/A
0.602	0.334	0.622	0.454	0.745	0.336	0.195	0.464	invnorm_R_immuno_895	895	895	895	#N/A
0.615	0.369	0.627	0.463	0.748	0.371	0.232	0.494	invnorm_R_immuno_897	897	897	897	#N/A
0.604	0.37	0.621	0.454	0.744	0.372	0.234	0.495	invnorm_R_immuno_898	898	898	898	#N/A
0.502	0.211	0.498	0.309	0.649	0.211	0.063	0.35	invnorm_R_immuno_899	899	899	899	#N/A
0.529	0.179	0.54	0.352	0.684	0.178	0.029	0.319	invnorm_R_immuno_900	900	900	900	#N/A
0.617	0.2	0.629	0.466	0.749	0.198	0.05	0.337	invnorm_R_immuno_901	901	901	901	#N/A
0.574	0.193	0.566	0.394	0.699	0.192	0.043	0.333	invnorm_R_immuno_902	902	902	902	#N/A
0.603	0.193	0.612	0.445	0.736	0.192	0.043	0.334	invnorm_R_immuno_903	903	903	903	#N/A
0.66	0.301	0.657	0.506	0.768	0.308	0.161	0.442	invnorm_R_immuno_905	905	905	905	#N/A
0.536	0.422	0.533	0.351	0.675	0.427	0.293	0.544	invnorm_R_immuno_907	907	907	907	#N/A
0.469	0.462	0.468	0.272	0.626	0.464	0.336	0.575	invnorm_R_immuno_908	908	908	908	#N/A
0.649	0.245	0.662	0.51	0.773	0.245	0.098	0.382	invnorm_R_immuno_911	911	911	911	#N/A
0.636	0.335	0.647	0.49	0.762	0.334	0.195	0.461	invnorm_R_immuno_913	913	913	913	#N/A
0.62	0.377	0.649	0.485	0.767	0.377	0.241	0.498	invnorm_R_immuno_914	914	914	914	#N/A
0.656	0.448	0.67	0.519	0.779	0.447	0.319	0.559	invnorm_R_immuno_917	917	917	917	#N/A
0.615	0.443	0.634	0.469	0.754	0.442	0.313	0.555	invnorm_R_immuno_918	918	918	918	#N/A
0.646	0.421	0.665	0.51	0.776	0.422	0.29	0.538	invnorm_R_immuno_923	923	923	923	#N/A
0.597	0.341	0.617	0.448	0.742	0.342	0.201	0.469	invnorm_R_immuno_924	924	924	924	#N/A
0.618	0.378	0.631	0.469	0.751	0.38	0.243	0.502	invnorm_R_immuno_927	927	927	927	#N/A
0.605	0.371	0.622	0.455	0.745	0.373	0.235	0.497	invnorm_R_immuno_928	928	928	928	#N/A
0.698	0.337	0.699	0.562	0.797	0.338	0.197	0.465	invnorm_R_immuno_958	958	958	958	#N/A
0.574	0.41	0.583	0.411	0.715	0.41	0.278	0.527	invnorm_R_immuno_959	959	959	959	#N/A
0.689	0.319	0.687	0.547	0.789	0.319	0.178	0.448	invnorm_R_immuno_961	961	961	961	#N/A
0.599	0.305	0.603	0.436	0.729	0.304	0.161	0.434	invnorm_R_immuno_962	962	962	962	#N/A
0.693	0.388	0.692	0.554	0.792	0.389	0.254	0.509	invnorm_R_immuno_963	963	963	963	#N/A
0.624	0.359	0.622	0.463	0.741	0.36	0.221	0.484	invnorm_R_immuno_964	964	964	964	#N/A
0.6	0.312	0.608	0.441	0.733	0.312	0.17	0.441	invnorm_R_immuno_965	965	965	965	#N/A
0.553	0.343	0.545	0.37	0.683	0.344	0.203	0.471	invnorm_R_immuno_966	966	966	966	#N/A
0.519	0.344	0.518	0.333	0.664	0.343	0.204	0.469	invnorm_R_immuno_967	967	967	967	#N/A
0.595	0.308	0.601	0.434	0.727	0.312	0.168	0.443	invnorm_R_immuno_968	968	968	968	#N/A
0.632	0.322	0.634	0.477	0.75	0.321	0.181	0.449	invnorm_R_immuno_969	969	969	969	#N/A
0.593	0.309	0.593	0.426	0.72	0.308	0.166	0.437	invnorm_R_immuno_970	970	970	970	#N/A
0.652	0.302	0.654	0.503	0.766	0.301	0.158	0.431	invnorm_R_immuno_972	972	972	972	#N/A
0.646	0.352	0.647	0.495	0.76	0.352	0.214	0.477	invnorm_R_immuno_973	973	973	973	#N/A
0.609	0.342	0.609	0.446	0.732	0.341	0.202	0.467	invnorm_R_immuno_974	974	974	974	#N/A
0.655	0.352	0.661	0.512	0.77	0.351	0.213	0.476	invnorm_R_immuno_975	975	975	975	#N/A
0.531	0.39	0.521	0.34	0.665	0.393	0.257	0.514	invnorm_R_immuno_976	976	976	976	#N/A
0.531	0.382	0.527	0.345	0.671	0.381	0.245	0.501	invnorm_R_immuno_977	977	977	977	#N/A
0.668	0.382	0.668	0.522	0.775	0.382	0.246	0.503	invnorm_R_immuno_978	978	978	978	#N/A
0.636	0.31	0.64	0.485	0.755	0.311	0.168	0.441	invnorm_R_immuno_979	979	979	979	#N/A
0.6	0.301	0.604	0.439	0.729	0.302	0.158	0.433	invnorm_R_immuno_980	980	980	980	#N/A
0.604	0.346	0.611	0.447	0.734	0.348	0.208	0.475	invnorm_R_immuno_981	981	981	981	#N/A
0.647	0.349	0.651	0.499	0.763	0.35	0.21	0.475	invnorm_R_immuno_983	983	983	983	#N/A
0.607	0.38	0.611	0.447	0.734	0.382	0.244	0.504	invnorm_R_immuno_984	984	984	984	#N/A
0.618	0.405	0.623	0.463	0.743	0.412	0.277	0.532	invnorm_R_immuno_985	985	985	985	#N/A
0.56	0.365	0.562	0.383	0.698	0.377	0.235	0.502	invnorm_R_immuno_986	986	986	986	#N/A
0.507	0.41	0.505	0.318	0.654	0.42	0.285	0.538	invnorm_R_immuno_987	987	987	987	#N/A
0.599	0.399	0.598	0.433	0.724	0.405	0.269	0.524	invnorm_R_immuno_988	988	988	988	#N/A
0.644	0.311	0.646	0.493	0.759	0.31	0.169	0.439	invnorm_R_immuno_989	989	989	989	#N/A
0.631	0.274	0.631	0.475	0.748	0.273	0.13	0.406	invnorm_R_immuno_990	990	990	990	#N/A
0.62	0.266	0.62	0.459	0.74	0.266	0.121	0.4	invnorm_R_immuno_991	991	991	991	#N/A
0.642	0.337	0.644	0.491	0.758	0.336	0.197	0.462	invnorm_R_immuno_992	992	992	992	#N/A
0.624	0.3	0.624	0.465	0.743	0.299	0.157	0.429	invnorm_R_immuno_994	994	994	994	#N/A
0.6	0.301	0.605	0.439	0.73	0.301	0.159	0.431	invnorm_R_immuno_995	995	995	995	#N/A
0.546	0.359	0.538	0.361	0.678	0.36	0.22	0.485	invnorm_R_immuno_996	996	996	996	#N/A
0.524	0.348	0.522	0.339	0.667	0.347	0.208	0.472	invnorm_R_immuno_997	997	997	997	#N/A
0.631	0.296	0.634	0.476	0.751	0.301	0.155	0.434	invnorm_R_immuno_998	998	998	998	#N/A
0.618	0.321	0.623	0.462	0.743	0.32	0.18	0.448	invnorm_R_immuno_999	999	999	999	#N/A
0.612	0.287	0.615	0.453	0.737	0.286	0.143	0.417	invnorm_R_immuno_1000	1000	1000	1000	#N/A
0.625	0.276	0.642	0.482	0.759	0.274	0.129	0.407	invnorm_R_immuno_1001	1001	1001	1001	#N/A
0.626	0.346	0.63	0.472	0.748	0.346	0.207	0.47	invnorm_R_immuno_1002	1002	1002	1002	#N/A
0.608	0.315	0.611	0.448	0.734	0.314	0.173	0.442	invnorm_R_immuno_1003	1003	1003	1003	#N/A
0.654	0.321	0.671	0.521	0.78	0.32	0.179	0.448	invnorm_R_immuno_1005	1005	1005	1005	#N/A
0.524	0.415	0.515	0.332	0.66	0.417	0.284	0.534	invnorm_R_immuno_1006	1006	1006	1006	#N/A
0.533	0.384	0.529	0.346	0.672	0.383	0.247	0.503	invnorm_R_immuno_1007	1007	1007	1007	#N/A
0.672	0.369	0.67	0.526	0.777	0.369	0.232	0.491	invnorm_R_immuno_1008	1008	1008	1008	#N/A
0.616	0.359	0.623	0.462	0.744	0.357	0.219	0.481	invnorm_R_immuno_1009	1009	1009	1009	#N/A
0.623	0.343	0.63	0.471	0.748	0.345	0.205	0.471	invnorm_R_immuno_1010	1010	1010	1010	#N/A
0.579	0.31	0.596	0.423	0.725	0.311	0.167	0.441	invnorm_R_immuno_1011	1011	1011	1011	#N/A
0.637	0.388	0.645	0.49	0.759	0.386	0.251	0.507	invnorm_R_immuno_1012	1012	1012	1012	#N/A
0.621	0.39	0.63	0.47	0.748	0.393	0.257	0.514	invnorm_R_immuno_1013	1013	1013	1013	#N/A
0.612	0.357	0.628	0.465	0.749	0.363	0.222	0.488	invnorm_R_immuno_1014	1014	1014	1014	#N/A
0.578	0.39	0.574	0.4	0.707	0.402	0.263	0.524	invnorm_R_immuno_1016	1016	1016	1016	#N/A
0.543	0.41	0.54	0.361	0.68	0.419	0.284	0.538	invnorm_R_immuno_1017	1017	1017	1017	#N/A
0.615	0.389	0.613	0.452	0.734	0.394	0.257	0.515	invnorm_R_immuno_1018	1018	1018	1018	#N/A
0.676	0.215	0.675	0.532	0.781	0.215	0.067	0.354	invnorm_R_immuno_1019	1019	1019	1019	#N/A
0.67	0.198	0.668	0.522	0.775	0.198	0.049	0.338	invnorm_R_immuno_1020	1020	1020	1020	#N/A
0.554	0.362	0.585	0.403	0.72	0.364	0.224	0.489	invnorm_R_immuno_1021	1021	1021	1021	#N/A
0.673	0.221	0.673	0.528	0.779	0.221	0.073	0.359	invnorm_R_immuno_1022	1022	1022	1022	#N/A
0.672	0.2	0.671	0.526	0.777	0.2	0.051	0.34	invnorm_R_immuno_1023	1023	1023	1023	#N/A
0.591	0.375	0.602	0.432	0.729	0.377	0.238	0.5	invnorm_R_immuno_1024	1024	1024	1024	#N/A
0.853	0.572	0.849	0.772	0.901	0.574	0.464	0.667	invnorm_R_immuno_1026	1026	1026	1026	#N/A
0.578	0.366	0.573	0.402	0.705	0.367	0.228	0.491	invnorm_R_immuno_1027	1027	1027	1027	#N/A
0.664	0.28	0.669	0.522	0.776	0.285	0.138	0.42	invnorm_R_immuno_1029	1029	1029	1029	#N/A
0.672	0.291	0.676	0.532	0.781	0.294	0.149	0.426	invnorm_R_immuno_1030	1030	1030	1030	#N/A
0.618	0.341	0.636	0.474	0.755	0.341	0.2	0.467	invnorm_R_immuno_1031	1031	1031	1031	#N/A
0.663	0.29	0.668	0.521	0.775	0.295	0.149	0.429	invnorm_R_immuno_1032	1032	1032	1032	#N/A
0.681	0.302	0.684	0.543	0.787	0.305	0.161	0.435	invnorm_R_immuno_1033	1033	1033	1033	#N/A
0.666	0.356	0.682	0.536	0.788	0.355	0.216	0.48	invnorm_R_immuno_1034	1034	1034	1034	#N/A
0.448	0.388	0.451	0.25	0.614	0.394	0.256	0.515	invnorm_R_immuno_1035	1035	1035	1035	#N/A
0.628	0.391	0.627	0.469	0.746	0.397	0.259	0.518	invnorm_R_immuno_1036	1036	1036	1036	#N/A
0.728	0.484	0.736	0.611	0.825	0.485	0.361	0.592	invnorm_R_immuno_1037	1037	1037	1037	#N/A
0.704	0.35	0.702	0.567	0.8	0.357	0.215	0.485	invnorm_R_immuno_1038	1038	1038	1038	#N/A
0.637	0.383	0.644	0.489	0.759	0.385	0.249	0.506	invnorm_R_immuno_1039	1039	1039	1039	#N/A
0.664	0.38	0.669	0.523	0.776	0.381	0.245	0.503	invnorm_R_immuno_1040	1040	1040	1040	#N/A
0.603	0.328	0.615	0.449	0.739	0.328	0.186	0.456	invnorm_R_immuno_1041	1041	1041	1041	#N/A
0.641	0.39	0.649	0.495	0.762	0.392	0.256	0.512	invnorm_R_immuno_1042	1042	1042	1042	#N/A
0.67	0.4	0.675	0.531	0.781	0.401	0.267	0.52	invnorm_R_immuno_1043	1043	1043	1043	#N/A
0.651	0.346	0.667	0.516	0.777	0.348	0.207	0.475	invnorm_R_immuno_1044	1044	1044	1044	#N/A
0.519	0.407	0.516	0.329	0.664	0.409	0.275	0.527	invnorm_R_immuno_1045	1045	1045	1045	#N/A
0.607	0.408	0.614	0.448	0.738	0.413	0.278	0.531	invnorm_R_immuno_1046	1046	1046	1046	#N/A
0.703	0.363	0.703	0.568	0.801	0.371	0.23	0.497	invnorm_R_immuno_1047	1047	1047	1047	#N/A
0.702	0.475	0.714	0.58	0.809	0.476	0.351	0.584	invnorm_R_immuno_1048	1048	1048	1048	#N/A
0.699	0.339	0.7	0.564	0.798	0.341	0.2	0.467	invnorm_R_immuno_1049	1049	1049	1049	#N/A
0.685	0.323	0.684	0.544	0.787	0.323	0.182	0.451	invnorm_R_immuno_1050	1050	1050	1050	#N/A
0.597	0.301	0.601	0.434	0.727	0.301	0.158	0.432	invnorm_R_immuno_1051	1051	1051	1051	#N/A
0.695	0.395	0.695	0.557	0.794	0.395	0.261	0.515	invnorm_R_immuno_1052	1052	1052	1052	#N/A
0.606	0.365	0.604	0.441	0.728	0.366	0.228	0.489	invnorm_R_immuno_1053	1053	1053	1053	#N/A
0.604	0.305	0.61	0.444	0.734	0.305	0.162	0.435	invnorm_R_immuno_1054	1054	1054	1054	#N/A
0.556	0.331	0.548	0.373	0.685	0.332	0.19	0.46	invnorm_R_immuno_1055	1055	1055	1055	#N/A
0.523	0.332	0.522	0.338	0.667	0.331	0.191	0.458	invnorm_R_immuno_1056	1056	1056	1056	#N/A
0.608	0.314	0.615	0.452	0.737	0.317	0.174	0.447	invnorm_R_immuno_1057	1057	1057	1057	#N/A
0.635	0.359	0.637	0.482	0.753	0.359	0.221	0.483	invnorm_R_immuno_1058	1058	1058	1058	#N/A
0.733	0.505	0.741	0.617	0.828	0.506	0.385	0.61	invnorm_R_immuno_1059	1059	1059	1059	#N/A
0.598	0.318	0.599	0.433	0.725	0.317	0.175	0.445	invnorm_R_immuno_1060	1060	1060	1060	#N/A
0.648	0.311	0.649	0.497	0.762	0.31	0.167	0.439	invnorm_R_immuno_1061	1061	1061	1061	#N/A
0.643	0.359	0.645	0.492	0.759	0.36	0.222	0.483	invnorm_R_immuno_1062	1062	1062	1062	#N/A
0.598	0.352	0.6	0.434	0.725	0.352	0.214	0.476	invnorm_R_immuno_1063	1063	1063	1063	#N/A
0.649	0.352	0.654	0.503	0.766	0.352	0.214	0.476	invnorm_R_immuno_1064	1064	1064	1064	#N/A
0.539	0.378	0.53	0.35	0.672	0.38	0.243	0.502	invnorm_R_immuno_1065	1065	1065	1065	#N/A
0.519	0.396	0.516	0.331	0.663	0.395	0.261	0.515	invnorm_R_immuno_1066	1066	1066	1066	#N/A
0.672	0.374	0.673	0.528	0.779	0.376	0.239	0.499	invnorm_R_immuno_1067	1067	1067	1067	#N/A
0.638	0.313	0.642	0.488	0.757	0.314	0.171	0.443	invnorm_R_immuno_1068	1068	1068	1068	#N/A
0.609	0.306	0.614	0.451	0.736	0.307	0.164	0.438	invnorm_R_immuno_1069	1069	1069	1069	#N/A
0.613	0.346	0.623	0.461	0.743	0.349	0.209	0.475	invnorm_R_immuno_1072	1072	1072	1072	#N/A
0.651	0.353	0.655	0.504	0.766	0.354	0.215	0.479	invnorm_R_immuno_1073	1073	1073	1073	#N/A
0.617	0.385	0.622	0.462	0.742	0.387	0.25	0.508	invnorm_R_immuno_1074	1074	1074	1074	#N/A
0.644	0.402	0.651	0.498	0.763	0.411	0.275	0.531	invnorm_R_immuno_1075	1075	1075	1075	#N/A
0.551	0.359	0.551	0.371	0.69	0.37	0.228	0.496	invnorm_R_immuno_1076	1076	1076	1076	#N/A
0.528	0.436	0.526	0.344	0.669	0.449	0.316	0.564	invnorm_R_immuno_1077	1077	1077	1077	#N/A
0.625	0.434	0.624	0.466	0.743	0.44	0.308	0.555	invnorm_R_immuno_1078	1078	1078	1078	#N/A
0.646	0.316	0.649	0.497	0.762	0.315	0.174	0.443	invnorm_R_immuno_1079	1079	1079	1079	#N/A
0.63	0.283	0.631	0.475	0.749	0.282	0.139	0.413	invnorm_R_immuno_1080	1080	1080	1080	#N/A
0.605	0.267	0.605	0.44	0.729	0.267	0.121	0.401	invnorm_R_immuno_1081	1081	1081	1081	#N/A
0.644	0.343	0.646	0.493	0.759	0.342	0.204	0.467	invnorm_R_immuno_1083	1083	1083	1083	#N/A
0.624	0.306	0.624	0.466	0.743	0.306	0.164	0.435	invnorm_R_immuno_1084	1084	1084	1084	#N/A
0.614	0.287	0.617	0.455	0.739	0.287	0.144	0.419	invnorm_R_immuno_1085	1085	1085	1085	#N/A
0.551	0.346	0.543	0.367	0.682	0.347	0.206	0.473	invnorm_R_immuno_1086	1086	1086	1086	#N/A
0.528	0.337	0.527	0.344	0.67	0.336	0.196	0.463	invnorm_R_immuno_1087	1087	1087	1087	#N/A
0.619	0.301	0.625	0.465	0.745	0.304	0.16	0.436	invnorm_R_immuno_1088	1088	1088	1088	#N/A
0.632	0.322	0.637	0.481	0.754	0.321	0.181	0.449	invnorm_R_immuno_1089	1089	1089	1089	#N/A
0.619	0.296	0.624	0.464	0.744	0.295	0.153	0.425	invnorm_R_immuno_1090	1090	1090	1090	#N/A
0.624	0.281	0.64	0.48	0.757	0.278	0.134	0.411	invnorm_R_immuno_1091	1091	1091	1091	#N/A
0.634	0.352	0.639	0.483	0.755	0.351	0.214	0.475	invnorm_R_immuno_1092	1092	1092	1092	#N/A
0.612	0.326	0.617	0.456	0.739	0.325	0.186	0.452	invnorm_R_immuno_1094	1094	1094	1094	#N/A
0.644	0.327	0.665	0.511	0.775	0.326	0.186	0.454	invnorm_R_immuno_1095	1095	1095	1095	#N/A
0.528	0.402	0.519	0.337	0.663	0.404	0.269	0.523	invnorm_R_immuno_1096	1096	1096	1096	#N/A
0.526	0.391	0.523	0.339	0.667	0.39	0.255	0.51	invnorm_R_immuno_1097	1097	1097	1097	#N/A
0.678	0.378	0.678	0.535	0.782	0.378	0.241	0.499	invnorm_R_immuno_1098	1098	1098	1098	#N/A
0.619	0.356	0.627	0.467	0.747	0.355	0.216	0.479	invnorm_R_immuno_1099	1099	1099	1099	#N/A
0.631	0.343	0.638	0.481	0.754	0.345	0.205	0.471	invnorm_R_immuno_1100	1100	1100	1100	#N/A
0.586	0.313	0.604	0.432	0.731	0.314	0.171	0.444	invnorm_R_immuno_1101	1101	1101	1101	#N/A
0.642	0.386	0.651	0.498	0.764	0.384	0.249	0.505	invnorm_R_immuno_1102	1102	1102	1102	#N/A
0.64	0.39	0.649	0.495	0.762	0.394	0.258	0.514	invnorm_R_immuno_1103	1103	1103	1103	#N/A
0.854	0.564	0.849	0.772	0.901	0.566	0.454	0.66	invnorm_R_immuno_1104	1104	1104	1104	#N/A
0.622	0.363	0.642	0.482	0.759	0.369	0.229	0.494	invnorm_R_immuno_1105	1105	1105	1105	#N/A
0.572	0.386	0.567	0.391	0.702	0.397	0.258	0.52	invnorm_R_immuno_1106	1106	1106	1106	#N/A
0.553	0.43	0.549	0.372	0.687	0.439	0.307	0.555	invnorm_R_immuno_1107	1107	1107	1107	#N/A
0.662	0.419	0.659	0.511	0.768	0.425	0.292	0.542	invnorm_R_immuno_1108	1108	1108	1108	#N/A
0.679	0.221	0.68	0.538	0.784	0.221	0.073	0.359	invnorm_R_immuno_1109	1109	1109	1109	#N/A
0.673	0.201	0.673	0.528	0.779	0.201	0.052	0.341	invnorm_R_immuno_1110	1110	1110	1110	#N/A
0.503	0.362	0.529	0.333	0.678	0.365	0.225	0.49	invnorm_R_immuno_1111	1111	1111	1111	#N/A
0.677	0.226	0.678	0.535	0.783	0.226	0.079	0.364	invnorm_R_immuno_1112	1112	1112	1112	#N/A
0.675	0.207	0.675	0.531	0.78	0.207	0.058	0.346	invnorm_R_immuno_1113	1113	1113	1113	#N/A
0.555	0.37	0.564	0.385	0.701	0.372	0.233	0.496	invnorm_R_immuno_1114	1114	1114	1114	#N/A
0.741	0.488	0.749	0.629	0.834	0.489	0.366	0.595	invnorm_R_immuno_1115	1115	1115	1115	#N/A
0.578	0.359	0.573	0.401	0.705	0.36	0.221	0.485	invnorm_R_immuno_1117	1117	1117	1117	#N/A
0.67	0.282	0.676	0.532	0.782	0.287	0.141	0.421	invnorm_R_immuno_1119	1119	1119	1119	#N/A
0.675	0.295	0.68	0.537	0.784	0.297	0.153	0.429	invnorm_R_immuno_1120	1120	1120	1120	#N/A
0.608	0.34	0.626	0.461	0.747	0.34	0.199	0.467	invnorm_R_immuno_1121	1121	1121	1121	#N/A
0.671	0.294	0.677	0.533	0.782	0.299	0.153	0.432	invnorm_R_immuno_1122	1122	1122	1122	#N/A
0.683	0.307	0.688	0.548	0.789	0.31	0.167	0.44	invnorm_R_immuno_1123	1123	1123	1123	#N/A
0.652	0.354	0.669	0.518	0.778	0.354	0.215	0.479	invnorm_R_immuno_1124	1124	1124	1124	#N/A
0.455	0.385	0.458	0.258	0.619	0.39	0.253	0.512	invnorm_R_immuno_1125	1125	1125	1125	#N/A
0.716	0.482	0.727	0.598	0.818	0.483	0.359	0.59	invnorm_R_immuno_1126	1126	1126	1126	#N/A
0.607	0.382	0.612	0.446	0.736	0.388	0.249	0.51	invnorm_R_immuno_1127	1127	1127	1127	#N/A
0.704	0.339	0.703	0.568	0.801	0.347	0.203	0.475	invnorm_R_immuno_1128	1128	1128	1128	#N/A
0.638	0.378	0.646	0.491	0.76	0.38	0.243	0.501	invnorm_R_immuno_1129	1129	1129	1129	#N/A
0.666	0.375	0.672	0.526	0.778	0.377	0.24	0.499	invnorm_R_immuno_1130	1130	1130	1130	#N/A
0.594	0.323	0.606	0.437	0.732	0.323	0.181	0.452	invnorm_R_immuno_1131	1131	1131	1131	#N/A
0.646	0.387	0.654	0.502	0.766	0.389	0.253	0.51	invnorm_R_immuno_1132	1132	1132	1132	#N/A
0.672	0.398	0.679	0.535	0.783	0.4	0.265	0.519	invnorm_R_immuno_1133	1133	1133	1133	#N/A
0.644	0.344	0.661	0.507	0.772	0.346	0.204	0.473	invnorm_R_immuno_1134	1134	1134	1134	#N/A
0.521	0.405	0.519	0.332	0.665	0.407	0.273	0.525	invnorm_R_immuno_1135	1135	1135	1135	#N/A
0.607	0.398	0.614	0.448	0.738	0.403	0.267	0.523	invnorm_R_immuno_1136	1136	1136	1136	#N/A
0.859	0.595	0.855	0.781	0.905	0.595	0.489	0.684	invnorm_R_immuno_1137	1137	1137	1137	#N/A
0.706	0.373	0.706	0.572	0.803	0.378	0.239	0.502	invnorm_R_immuno_1138	1138	1138	1138	#N/A
0.622	0.217	0.611	0.45	0.734	0.216	0.069	0.354	invnorm_R_immuno_1139	1139	1139	1139	#N/A
0.727	0.256	0.739	0.613	0.827	0.261	0.111	0.399	invnorm_R_immuno_1140	1140	1140	1140	#N/A
0.693	0.415	0.719	0.583	0.814	0.429	0.293	0.547	invnorm_R_immuno_1141	1141	1141	1141	#N/A
0.623	0.254	0.648	0.484	0.766	0.256	0.109	0.391	invnorm_R_immuno_1142	1142	1142	1142	#N/A
0.638	0.452	0.638	0.484	0.754	0.454	0.325	0.565	invnorm_R_immuno_1143	1143	1143	1143	#N/A
0.6	0.469	0.6	0.435	0.725	0.474	0.347	0.584	invnorm_R_immuno_1144	1144	1144	1144	#N/A
0.602	0.39	0.64	0.47	0.762	0.391	0.255	0.511	invnorm_R_immuno_1145	1145	1145	1145	#N/A
0.605	0.47	0.604	0.44	0.728	0.473	0.346	0.582	invnorm_R_immuno_1146	1146	1146	1146	#N/A
0.567	0.463	0.567	0.392	0.702	0.47	0.341	0.581	invnorm_R_immuno_1147	1147	1147	1147	#N/A
0.787	0.518	0.791	0.689	0.862	0.518	0.399	0.62	invnorm_R_immuno_1148	1148	1148	1148	#N/A
0.6	0.25	0.594	0.425	0.722	0.25	0.104	0.386	invnorm_R_immuno_1149	1149	1149	1149	#N/A
0.735	0.418	0.732	0.609	0.82	0.416	0.285	0.532	invnorm_R_immuno_1150	1150	1150	1150	#N/A
0.75	0.438	0.749	0.632	0.832	0.444	0.312	0.558	invnorm_R_immuno_1151	1151	1151	1151	#N/A
0.651	0.36	0.649	0.497	0.762	0.361	0.223	0.484	invnorm_R_immuno_1152	1152	1152	1152	#N/A
0.735	0.384	0.738	0.615	0.825	0.384	0.249	0.504	invnorm_R_immuno_1153	1153	1153	1153	#N/A
0.731	0.398	0.734	0.61	0.822	0.398	0.264	0.516	invnorm_R_immuno_1154	1154	1154	1154	#N/A
0.738	0.351	0.753	0.631	0.837	0.352	0.213	0.477	invnorm_R_immuno_1155	1155	1155	1155	#N/A
0.745	0.374	0.747	0.628	0.831	0.373	0.237	0.494	invnorm_R_immuno_1156	1156	1156	1156	#N/A
0.737	0.397	0.74	0.618	0.826	0.396	0.262	0.514	invnorm_R_immuno_1157	1157	1157	1157	#N/A
0.527	0.365	0.525	0.341	0.669	0.369	0.23	0.493	invnorm_R_immuno_1158	1158	1158	1158	#N/A
0.719	0.485	0.729	0.601	0.819	0.487	0.363	0.593	invnorm_R_immuno_1159	1159	1159	1159	#N/A
0.664	0.415	0.66	0.513	0.769	0.424	0.289	0.543	invnorm_R_immuno_1160	1160	1160	1160	#N/A
0.692	0.417	0.687	0.55	0.788	0.424	0.289	0.543	invnorm_R_immuno_1161	1161	1161	1161	#N/A
0.646	0.368	0.663	0.51	0.774	0.371	0.232	0.495	invnorm_R_immuno_1162	1162	1162	1162	#N/A
0.69	0.385	0.695	0.557	0.794	0.384	0.25	0.504	invnorm_R_immuno_1163	1163	1163	1163	#N/A
0.688	0.385	0.692	0.554	0.793	0.384	0.249	0.504	invnorm_R_immuno_1164	1164	1164	1164	#N/A
0.703	0.389	0.723	0.59	0.817	0.391	0.254	0.512	invnorm_R_immuno_1165	1165	1165	1165	#N/A
0.698	0.379	0.703	0.568	0.8	0.378	0.243	0.499	invnorm_R_immuno_1166	1166	1166	1166	#N/A
0.696	0.385	0.7	0.565	0.799	0.385	0.25	0.505	invnorm_R_immuno_1167	1167	1167	1167	#N/A
0.716	0.23	0.723	0.593	0.816	0.23	0.083	0.368	invnorm_R_immuno_1169	1169	1169	1169	#N/A
0.691	0.401	0.716	0.58	0.812	0.413	0.276	0.533	invnorm_R_immuno_1171	1171	1171	1171	#N/A
0.641	0.441	0.642	0.488	0.756	0.443	0.313	0.557	invnorm_R_immuno_1173	1173	1173	1173	#N/A
0.601	0.471	0.602	0.437	0.727	0.477	0.35	0.586	invnorm_R_immuno_1174	1174	1174	1174	#N/A
0.604	0.391	0.642	0.472	0.763	0.392	0.257	0.512	invnorm_R_immuno_1175	1175	1175	1175	#N/A
0.605	0.468	0.604	0.441	0.728	0.471	0.344	0.58	invnorm_R_immuno_1176	1176	1176	1176	#N/A
0.566	0.463	0.566	0.391	0.701	0.471	0.342	0.581	invnorm_R_immuno_1177	1177	1177	1177	#N/A
0.723	0.384	0.72	0.593	0.812	0.383	0.248	0.503	invnorm_R_immuno_1179	1179	1179	1179	#N/A
0.75	0.433	0.75	0.633	0.833	0.439	0.307	0.554	invnorm_R_immuno_1180	1180	1180	1180	#N/A
0.69	0.435	0.685	0.547	0.787	0.443	0.31	0.558	invnorm_R_immuno_1181	1181	1181	1181	#N/A
0.735	0.385	0.738	0.616	0.825	0.384	0.249	0.504	invnorm_R_immuno_1184	1184	1184	1184	#N/A
0.732	0.399	0.735	0.612	0.823	0.398	0.265	0.516	invnorm_R_immuno_1185	1185	1185	1185	#N/A
0.735	0.353	0.751	0.628	0.836	0.354	0.215	0.478	invnorm_R_immuno_1186	1186	1186	1186	#N/A
0.745	0.373	0.748	0.629	0.832	0.373	0.237	0.494	invnorm_R_immuno_1187	1187	1187	1187	#N/A
0.738	0.396	0.741	0.62	0.827	0.395	0.262	0.514	invnorm_R_immuno_1188	1188	1188	1188	#N/A
0.514	0.406	0.517	0.329	0.664	0.405	0.272	0.523	invnorm_R_immuno_1189	1189	1189	1189	#N/A
0.66	0.44	0.657	0.509	0.766	0.443	0.313	0.557	invnorm_R_immuno_1190	1190	1190	1190	#N/A
0.692	0.415	0.688	0.55	0.789	0.422	0.287	0.541	invnorm_R_immuno_1191	1191	1191	1191	#N/A
0.778	0.539	0.786	0.681	0.859	0.538	0.422	0.636	invnorm_R_immuno_1193	1193	1193	1193	#N/A
0.69	0.383	0.694	0.557	0.794	0.383	0.248	0.503	invnorm_R_immuno_1194	1194	1194	1194	#N/A
0.688	0.384	0.692	0.553	0.793	0.383	0.248	0.503	invnorm_R_immuno_1195	1195	1195	1195	#N/A
0.704	0.393	0.723	0.591	0.816	0.394	0.258	0.515	invnorm_R_immuno_1196	1196	1196	1196	#N/A
0.697	0.379	0.701	0.566	0.799	0.378	0.243	0.499	invnorm_R_immuno_1197	1197	1197	1197	#N/A
0.695	0.385	0.699	0.563	0.798	0.384	0.25	0.504	invnorm_R_immuno_1198	1198	1198	1198	#N/A
0.754	0.534	0.759	0.643	0.84	0.532	0.416	0.631	invnorm_R_immuno_1204	1204	1204	1204	#N/A
0.784	0.545	0.801	0.7	0.87	0.543	0.429	0.641	invnorm_R_immuno_1215	1215	1215	1215	#N/A
0.49	0.419	0.509	0.312	0.662	0.42	0.288	0.537	invnorm_R_immuno_1223	1223	1223	1223	#N/A
0.642	0.371	0.642	0.489	0.756	0.373	0.235	0.496	invnorm_R_immuno_1229	1229	1229	1229	#N/A
0.637	0.348	0.633	0.479	0.749	0.349	0.209	0.474	invnorm_R_immuno_1230	1230	1230	1230	#N/A
0.611	0.37	0.621	0.457	0.743	0.372	0.234	0.495	invnorm_R_immuno_1231	1231	1231	1231	#N/A
0.715	0.475	0.715	0.585	0.809	0.474	0.35	0.582	invnorm_R_immuno_1232	1232	1232	1232	#N/A
0.654	0.441	0.65	0.501	0.762	0.44	0.311	0.553	invnorm_R_immuno_1233	1233	1233	1233	#N/A
0.566	0.412	0.566	0.392	0.7	0.411	0.279	0.528	invnorm_R_immuno_1234	1234	1234	1234	#N/A
0.675	0.228	0.676	0.533	0.782	0.227	0.08	0.364	invnorm_R_immuno_1235	1235	1235	1235	#N/A
0.604	0.321	0.599	0.435	0.724	0.32	0.18	0.447	invnorm_R_immuno_1236	1236	1236	1236	#N/A
0.557	0.378	0.554	0.379	0.691	0.377	0.242	0.498	invnorm_R_immuno_1238	1238	1238	1238	#N/A
0.65	0.363	0.652	0.501	0.763	0.363	0.226	0.486	invnorm_R_immuno_1239	1239	1239	1239	#N/A
0.614	0.324	0.61	0.449	0.732	0.324	0.183	0.452	invnorm_R_immuno_1240	1240	1240	1240	#N/A
0.571	0.34	0.577	0.402	0.709	0.34	0.201	0.465	invnorm_R_immuno_1241	1241	1241	1241	#N/A
0.704	0.425	0.706	0.573	0.802	0.425	0.294	0.54	invnorm_R_immuno_1242	1242	1242	1242	#N/A
0.713	0.327	0.714	0.584	0.808	0.326	0.187	0.453	invnorm_R_immuno_1243	1243	1243	1243	#N/A
0.659	0.405	0.663	0.515	0.772	0.405	0.272	0.522	invnorm_R_immuno_1244	1244	1244	1244	#N/A
0.63	0.209	0.635	0.478	0.752	0.209	0.061	0.347	invnorm_R_immuno_1245	1245	1245	1245	#N/A
0.633	0.266	0.632	0.476	0.749	0.266	0.122	0.399	invnorm_R_immuno_1246	1246	1246	1246	#N/A
0.653	0.356	0.654	0.504	0.765	0.355	0.218	0.479	invnorm_R_immuno_1247	1247	1247	1247	#N/A
0.631	0.338	0.642	0.484	0.758	0.338	0.197	0.465	invnorm_R_immuno_1249	1249	1249	1249	#N/A
0.611	0.316	0.61	0.448	0.733	0.317	0.174	0.446	invnorm_R_immuno_1250	1250	1250	1250	#N/A
0.558	0.382	0.558	0.382	0.694	0.381	0.246	0.502	invnorm_R_immuno_1251	1251	1251	1251	#N/A
0.696	0.379	0.702	0.566	0.8	0.378	0.241	0.499	invnorm_R_immuno_1252	1252	1252	1252	#N/A
0.618	0.41	0.617	0.457	0.737	0.409	0.278	0.526	invnorm_R_immuno_1253	1253	1253	1253	#N/A
0.632	0.404	0.63	0.474	0.747	0.404	0.271	0.521	invnorm_R_immuno_1254	1254	1254	1254	#N/A
0.567	0.328	0.572	0.397	0.706	0.333	0.19	0.462	invnorm_R_immuno_1255	1255	1255	1255	#N/A
0.626	0.365	0.625	0.467	0.744	0.365	0.228	0.487	invnorm_R_immuno_1256	1256	1256	1256	#N/A
0.64	0.388	0.639	0.485	0.754	0.387	0.253	0.507	invnorm_R_immuno_1257	1257	1257	1257	#N/A
0.668	0.333	0.669	0.524	0.776	0.332	0.193	0.458	invnorm_R_immuno_1258	1258	1258	1258	#N/A
0.848	0.563	0.844	0.764	0.898	0.565	0.452	0.659	invnorm_R_immuno_1259	1259	1259	1259	#N/A
0.66	0.292	0.658	0.51	0.768	0.291	0.149	0.422	invnorm_R_immuno_1260	1260	1260	1260	#N/A
0.61	0.364	0.616	0.452	0.738	0.365	0.228	0.488	invnorm_R_immuno_1261	1261	1261	1261	#N/A
0.684	0.405	0.686	0.546	0.788	0.405	0.272	0.522	invnorm_R_immuno_1262	1262	1262	1262	#N/A
0.636	0.423	0.633	0.478	0.75	0.422	0.291	0.537	invnorm_R_immuno_1263	1263	1263	1263	#N/A
0.556	0.417	0.556	0.38	0.692	0.416	0.285	0.532	invnorm_R_immuno_1264	1264	1264	1264	#N/A
0.672	0.236	0.674	0.529	0.78	0.235	0.088	0.371	invnorm_R_immuno_1265	1265	1265	1265	#N/A
0.599	0.323	0.594	0.429	0.72	0.322	0.182	0.449	invnorm_R_immuno_1266	1266	1266	1266	#N/A
0.556	0.378	0.554	0.378	0.69	0.377	0.242	0.498	invnorm_R_immuno_1267	1267	1267	1267	#N/A
0.635	0.333	0.637	0.482	0.753	0.332	0.193	0.459	invnorm_R_immuno_1268	1268	1268	1268	#N/A
0.634	0.266	0.634	0.478	0.75	0.265	0.121	0.399	invnorm_R_immuno_1269	1269	1269	1269	#N/A
0.73	0.48	0.738	0.613	0.826	0.482	0.357	0.589	invnorm_R_immuno_1270	1270	1270	1270	#N/A
0.557	0.291	0.572	0.393	0.708	0.289	0.146	0.421	invnorm_R_immuno_1271	1271	1271	1271	#N/A
0.651	0.417	0.656	0.506	0.767	0.416	0.285	0.532	invnorm_R_immuno_1272	1272	1272	1272	#N/A
0.65	0.413	0.655	0.504	0.766	0.413	0.281	0.529	invnorm_R_immuno_1274	1274	1274	1274	#N/A
0.632	0.224	0.636	0.479	0.753	0.224	0.077	0.361	invnorm_R_immuno_1275	1275	1275	1275	#N/A
0.634	0.266	0.633	0.477	0.749	0.265	0.121	0.399	invnorm_R_immuno_1276	1276	1276	1276	#N/A
0.654	0.356	0.655	0.506	0.766	0.356	0.219	0.48	invnorm_R_immuno_1277	1277	1277	1277	#N/A
0.668	0.378	0.673	0.528	0.779	0.377	0.241	0.499	invnorm_R_immuno_1278	1278	1278	1278	#N/A
0.652	0.334	0.653	0.502	0.764	0.335	0.195	0.463	invnorm_R_immuno_1279	1279	1279	1279	#N/A
0.514	0.315	0.531	0.34	0.678	0.313	0.171	0.442	invnorm_R_immuno_1280	1280	1280	1280	#N/A
0.702	0.475	0.713	0.58	0.809	0.477	0.352	0.585	invnorm_R_immuno_1281	1281	1281	1281	#N/A
0.67	0.424	0.677	0.532	0.782	0.423	0.292	0.539	invnorm_R_immuno_1282	1282	1282	1282	#N/A
0.637	0.423	0.634	0.479	0.75	0.422	0.291	0.537	invnorm_R_immuno_1283	1283	1283	1283	#N/A
0.635	0.406	0.632	0.477	0.749	0.406	0.273	0.523	invnorm_R_immuno_1284	1284	1284	1284	#N/A
0.584	0.342	0.589	0.419	0.718	0.346	0.204	0.473	invnorm_R_immuno_1285	1285	1285	1285	#N/A
0.638	0.369	0.637	0.482	0.752	0.369	0.233	0.491	invnorm_R_immuno_1286	1286	1286	1286	#N/A
0.638	0.391	0.637	0.483	0.752	0.39	0.256	0.51	invnorm_R_immuno_1287	1287	1287	1287	#N/A
0.703	0.218	0.702	0.567	0.799	0.218	0.07	0.356	invnorm_R_immuno_1288	1288	1288	1288	#N/A
0.704	0.197	0.701	0.567	0.799	0.197	0.048	0.337	invnorm_R_immuno_1289	1289	1289	1289	#N/A
0.556	0.38	0.554	0.375	0.692	0.383	0.245	0.506	invnorm_R_immuno_1290	1290	1290	1290	#N/A
0.701	0.218	0.7	0.565	0.798	0.217	0.069	0.356	invnorm_R_immuno_1291	1291	1291	1291	#N/A
0.767	0.486	0.779	0.67	0.855	0.487	0.364	0.594	invnorm_R_immuno_1292	1292	1292	1292	#N/A
0.858	0.596	0.854	0.78	0.905	0.596	0.49	0.685	invnorm_R_immuno_1293	1293	1293	1293	#N/A
0.706	0.202	0.703	0.569	0.8	0.202	0.053	0.341	invnorm_R_immuno_1294	1294	1294	1294	#N/A
0.564	0.39	0.577	0.398	0.712	0.393	0.256	0.514	invnorm_R_immuno_1295	1295	1295	1295	#N/A
0.616	0.368	0.611	0.449	0.734	0.368	0.23	0.491	invnorm_R_immuno_1297	1297	1297	1297	#N/A
0.691	0.276	0.695	0.557	0.794	0.282	0.134	0.417	invnorm_R_immuno_1299	1299	1299	1299	#N/A
0.709	0.316	0.711	0.58	0.806	0.315	0.174	0.443	invnorm_R_immuno_1300	1300	1300	1300	#N/A
0.631	0.381	0.625	0.467	0.743	0.382	0.244	0.504	invnorm_R_immuno_1301	1301	1301	1301	#N/A
0.689	0.287	0.693	0.555	0.793	0.293	0.147	0.427	invnorm_R_immuno_1302	1302	1302	1302	#N/A
0.714	0.326	0.715	0.586	0.809	0.326	0.186	0.453	invnorm_R_immuno_1303	1303	1303	1303	#N/A
0.732	0.505	0.74	0.616	0.827	0.506	0.385	0.61	invnorm_R_immuno_1304	1304	1304	1304	#N/A
0.677	0.402	0.672	0.528	0.778	0.402	0.267	0.521	invnorm_R_immuno_1305	1305	1305	1305	#N/A
0.51	0.368	0.505	0.318	0.654	0.371	0.232	0.495	invnorm_R_immuno_1306	1306	1306	1306	#N/A
0.688	0.421	0.683	0.544	0.786	0.423	0.291	0.54	invnorm_R_immuno_1307	1307	1307	1307	#N/A
0.762	0.376	0.757	0.644	0.838	0.38	0.242	0.503	invnorm_R_immuno_1308	1308	1308	1308	#N/A
0.646	0.361	0.656	0.503	0.768	0.367	0.227	0.492	invnorm_R_immuno_1309	1309	1309	1309	#N/A
0.688	0.375	0.691	0.552	0.792	0.377	0.239	0.499	invnorm_R_immuno_1310	1310	1310	1310	#N/A
0.613	0.34	0.626	0.462	0.747	0.338	0.198	0.465	invnorm_R_immuno_1311	1311	1311	1311	#N/A
0.647	0.375	0.657	0.505	0.769	0.381	0.242	0.504	invnorm_R_immuno_1312	1312	1312	1312	#N/A
0.707	0.405	0.708	0.576	0.804	0.407	0.273	0.525	invnorm_R_immuno_1313	1313	1313	1313	#N/A
0.689	0.363	0.683	0.543	0.785	0.364	0.225	0.488	invnorm_R_immuno_1314	1314	1314	1314	#N/A
0.701	0.475	0.712	0.577	0.807	0.477	0.352	0.585	invnorm_R_immuno_1315	1315	1315	1315	#N/A
0.511	0.296	0.509	0.32	0.658	0.308	0.158	0.443	invnorm_R_immuno_1316	1316	1316	1316	#N/A
0.722	0.467	0.716	0.588	0.809	0.468	0.341	0.578	invnorm_R_immuno_1317	1317	1317	1317	#N/A
0.783	0.407	0.778	0.673	0.852	0.411	0.276	0.529	invnorm_R_immuno_1318	1318	1318	1318	#N/A
0.652	0.37	0.652	0.502	0.763	0.373	0.235	0.496	invnorm_R_immuno_1319	1319	1319	1319	#N/A
0.652	0.354	0.65	0.5	0.762	0.355	0.216	0.479	invnorm_R_immuno_1320	1320	1320	1320	#N/A
0.663	0.284	0.668	0.52	0.776	0.286	0.14	0.419	invnorm_R_immuno_1321	1321	1321	1321	#N/A
0.699	0.459	0.7	0.565	0.798	0.458	0.331	0.569	invnorm_R_immuno_1322	1322	1322	1322	#N/A
0.656	0.409	0.654	0.505	0.764	0.409	0.277	0.526	invnorm_R_immuno_1323	1323	1323	1323	#N/A
0.616	0.359	0.614	0.453	0.735	0.358	0.221	0.482	invnorm_R_immuno_1324	1324	1324	1324	#N/A
0.678	0.213	0.673	0.53	0.778	0.213	0.065	0.351	invnorm_R_immuno_1325	1325	1325	1325	#N/A
0.576	0.27	0.57	0.399	0.702	0.269	0.125	0.402	invnorm_R_immuno_1327	1327	1327	1327	#N/A
0.61	0.337	0.606	0.444	0.729	0.336	0.197	0.462	invnorm_R_immuno_1328	1328	1328	1328	#N/A
0.663	0.366	0.664	0.517	0.772	0.366	0.229	0.489	invnorm_R_immuno_1329	1329	1329	1329	#N/A
0.63	0.341	0.629	0.472	0.746	0.341	0.201	0.467	invnorm_R_immuno_1330	1330	1330	1330	#N/A
0.666	0.283	0.665	0.519	0.773	0.282	0.138	0.415	invnorm_R_immuno_1331	1331	1331	1331	#N/A
0.701	0.411	0.703	0.568	0.8	0.411	0.279	0.528	invnorm_R_immuno_1332	1332	1332	1332	#N/A
0.733	0.362	0.728	0.604	0.817	0.362	0.225	0.485	invnorm_R_immuno_1333	1333	1333	1333	#N/A
0.721	0.296	0.714	0.586	0.807	0.295	0.153	0.425	invnorm_R_immuno_1334	1334	1334	1334	#N/A
0.64	0.196	0.638	0.484	0.753	0.196	0.048	0.335	invnorm_R_immuno_1335	1335	1335	1335	#N/A
0.642	0.24	0.635	0.482	0.75	0.24	0.094	0.375	invnorm_R_immuno_1336	1336	1336	1336	#N/A
0.691	0.299	0.684	0.546	0.785	0.298	0.156	0.428	invnorm_R_immuno_1338	1338	1338	1338	#N/A
0.625	0.341	0.638	0.478	0.755	0.342	0.201	0.469	invnorm_R_immuno_1339	1339	1339	1339	#N/A
0.645	0.336	0.646	0.494	0.759	0.337	0.196	0.464	invnorm_R_immuno_1340	1340	1340	1340	#N/A
0.627	0.391	0.627	0.469	0.745	0.39	0.254	0.51	invnorm_R_immuno_1341	1341	1341	1341	#N/A
0.697	0.352	0.7	0.564	0.798	0.351	0.212	0.476	invnorm_R_immuno_1342	1342	1342	1342	#N/A
0.807	0.384	0.804	0.709	0.871	0.382	0.247	0.503	invnorm_R_immuno_1343	1343	1343	1343	#N/A
0.779	0.374	0.773	0.666	0.848	0.373	0.238	0.495	invnorm_R_immuno_1344	1344	1344	1344	#N/A
0.585	0.241	0.59	0.419	0.719	0.244	0.095	0.382	invnorm_R_immuno_1345	1345	1345	1345	#N/A
0.709	0.311	0.703	0.571	0.799	0.311	0.169	0.44	invnorm_R_immuno_1346	1346	1346	1346	#N/A
0.719	0.367	0.727	0.598	0.818	0.366	0.23	0.488	invnorm_R_immuno_1347	1347	1347	1347	#N/A
0.675	0.337	0.677	0.534	0.782	0.337	0.198	0.462	invnorm_R_immuno_1349	1349	1349	1349	#N/A
0.667	0.299	0.666	0.521	0.774	0.299	0.157	0.429	invnorm_R_immuno_1350	1350	1350	1350	#N/A
0.664	0.276	0.665	0.517	0.773	0.277	0.132	0.411	invnorm_R_immuno_1351	1351	1351	1351	#N/A
0.683	0.404	0.685	0.545	0.788	0.404	0.271	0.521	invnorm_R_immuno_1352	1352	1352	1352	#N/A
0.641	0.41	0.642	0.489	0.757	0.41	0.278	0.526	invnorm_R_immuno_1353	1353	1353	1353	#N/A
0.617	0.36	0.615	0.455	0.736	0.359	0.221	0.482	invnorm_R_immuno_1354	1354	1354	1354	#N/A
0.676	0.219	0.671	0.528	0.776	0.218	0.071	0.356	invnorm_R_immuno_1355	1355	1355	1355	#N/A
0.572	0.272	0.566	0.394	0.699	0.271	0.127	0.403	invnorm_R_immuno_1356	1356	1356	1356	#N/A
0.608	0.338	0.604	0.441	0.727	0.337	0.198	0.463	invnorm_R_immuno_1357	1357	1357	1357	#N/A
0.657	0.335	0.66	0.512	0.77	0.335	0.195	0.461	invnorm_R_immuno_1358	1358	1358	1358	#N/A
0.853	0.554	0.848	0.771	0.901	0.556	0.442	0.652	invnorm_R_immuno_1359	1359	1359	1359	#N/A
0.649	0.297	0.65	0.499	0.762	0.297	0.154	0.427	invnorm_R_immuno_1360	1360	1360	1360	#N/A
0.628	0.288	0.643	0.484	0.759	0.288	0.144	0.42	invnorm_R_immuno_1361	1361	1361	1361	#N/A
0.656	0.405	0.661	0.512	0.771	0.404	0.272	0.522	invnorm_R_immuno_1362	1362	1362	1362	#N/A
0.735	0.386	0.738	0.616	0.825	0.385	0.251	0.505	invnorm_R_immuno_1363	1363	1363	1363	#N/A
0.731	0.285	0.724	0.599	0.814	0.284	0.141	0.415	invnorm_R_immuno_1364	1364	1364	1364	#N/A
0.632	0.206	0.63	0.474	0.748	0.206	0.058	0.344	invnorm_R_immuno_1365	1365	1365	1365	#N/A
0.641	0.242	0.634	0.481	0.749	0.241	0.096	0.377	invnorm_R_immuno_1366	1366	1366	1366	#N/A
0.693	0.299	0.685	0.548	0.786	0.298	0.156	0.428	invnorm_R_immuno_1367	1367	1367	1367	#N/A
0.671	0.383	0.676	0.533	0.782	0.382	0.246	0.503	invnorm_R_immuno_1368	1368	1368	1368	#N/A
0.668	0.358	0.672	0.527	0.778	0.359	0.22	0.483	invnorm_R_immuno_1369	1369	1369	1369	#N/A
0.741	0.486	0.749	0.629	0.834	0.487	0.364	0.594	invnorm_R_immuno_1370	1370	1370	1370	#N/A
0.595	0.304	0.618	0.449	0.742	0.304	0.16	0.434	invnorm_R_immuno_1371	1371	1371	1371	#N/A
0.671	0.411	0.675	0.531	0.781	0.41	0.277	0.527	invnorm_R_immuno_1372	1372	1372	1372	#N/A
0.787	0.436	0.786	0.683	0.858	0.434	0.305	0.548	invnorm_R_immuno_1373	1373	1373	1373	#N/A
0.771	0.37	0.764	0.654	0.843	0.369	0.233	0.491	invnorm_R_immuno_1374	1374	1374	1374	#N/A
0.597	0.265	0.598	0.432	0.725	0.269	0.121	0.404	invnorm_R_immuno_1375	1375	1375	1375	#N/A
0.714	0.329	0.708	0.577	0.803	0.329	0.188	0.456	invnorm_R_immuno_1376	1376	1376	1376	#N/A
0.743	0.375	0.736	0.616	0.823	0.374	0.238	0.495	invnorm_R_immuno_1377	1377	1377	1377	#N/A
0.709	0.222	0.709	0.576	0.804	0.222	0.074	0.36	invnorm_R_immuno_1378	1378	1378	1378	#N/A
0.711	0.199	0.709	0.577	0.805	0.199	0.05	0.339	invnorm_R_immuno_1379	1379	1379	1379	#N/A
0.522	0.375	0.537	0.347	0.683	0.379	0.24	0.502	invnorm_R_immuno_1380	1380	1380	1380	#N/A
0.715	0.481	0.727	0.598	0.818	0.482	0.358	0.589	invnorm_R_immuno_1381	1381	1381	1381	#N/A
0.712	0.221	0.711	0.58	0.806	0.221	0.073	0.359	invnorm_R_immuno_1382	1382	1382	1382	#N/A
0.714	0.205	0.713	0.582	0.807	0.204	0.056	0.344	invnorm_R_immuno_1383	1383	1383	1383	#N/A
0.534	0.389	0.543	0.358	0.686	0.393	0.256	0.514	invnorm_R_immuno_1384	1384	1384	1384	#N/A
0.609	0.362	0.606	0.442	0.73	0.362	0.224	0.486	invnorm_R_immuno_1386	1386	1386	1386	#N/A
0.7	0.28	0.704	0.57	0.801	0.286	0.139	0.421	invnorm_R_immuno_1388	1388	1388	1388	#N/A
0.714	0.32	0.717	0.588	0.81	0.319	0.179	0.447	invnorm_R_immuno_1389	1389	1389	1389	#N/A
0.618	0.38	0.612	0.451	0.734	0.381	0.243	0.503	invnorm_R_immuno_1390	1390	1390	1390	#N/A
0.699	0.291	0.703	0.569	0.801	0.297	0.151	0.431	invnorm_R_immuno_1391	1391	1391	1391	#N/A
0.862	0.595	0.858	0.786	0.907	0.594	0.488	0.683	invnorm_R_immuno_1392	1392	1392	1392	#N/A
0.724	0.331	0.727	0.6	0.817	0.33	0.191	0.457	invnorm_R_immuno_1393	1393	1393	1393	#N/A
0.673	0.403	0.667	0.522	0.774	0.403	0.268	0.523	invnorm_R_immuno_1394	1394	1394	1394	#N/A
0.54	0.366	0.536	0.355	0.677	0.369	0.23	0.493	invnorm_R_immuno_1395	1395	1395	1395	#N/A
0.694	0.407	0.69	0.553	0.79	0.409	0.275	0.527	invnorm_R_immuno_1396	1396	1396	1396	#N/A
0.746	0.366	0.752	0.634	0.835	0.369	0.23	0.493	invnorm_R_immuno_1397	1397	1397	1397	#N/A
0.654	0.357	0.664	0.514	0.774	0.363	0.222	0.488	invnorm_R_immuno_1398	1398	1398	1398	#N/A
0.694	0.375	0.698	0.561	0.797	0.377	0.239	0.499	invnorm_R_immuno_1399	1399	1399	1399	#N/A
0.604	0.319	0.621	0.455	0.744	0.319	0.176	0.448	invnorm_R_immuno_1400	1400	1400	1400	#N/A
0.654	0.373	0.663	0.513	0.773	0.379	0.241	0.503	invnorm_R_immuno_1401	1401	1401	1401	#N/A
0.715	0.402	0.717	0.588	0.81	0.403	0.269	0.522	invnorm_R_immuno_1402	1402	1402	1402	#N/A
0.786	0.516	0.79	0.688	0.862	0.517	0.398	0.619	invnorm_R_immuno_1404	1404	1404	1404	#N/A
0.685	0.358	0.678	0.537	0.782	0.359	0.219	0.484	invnorm_R_immuno_1405	1405	1405	1405	#N/A
0.538	0.299	0.536	0.354	0.679	0.319	0.166	0.455	invnorm_R_immuno_1406	1406	1406	1406	#N/A
0.714	0.438	0.708	0.578	0.803	0.441	0.311	0.555	invnorm_R_immuno_1407	1407	1407	1407	#N/A
0.784	0.411	0.779	0.674	0.853	0.413	0.28	0.531	invnorm_R_immuno_1408	1408	1408	1408	#N/A
0.555	0.221	0.547	0.37	0.685	0.221	0.074	0.358	invnorm_R_immuno_1409	1409	1409	1409	#N/A
0.682	0.386	0.7	0.558	0.8	0.399	0.26	0.521	invnorm_R_immuno_1410	1410	1410	1410	#N/A
0.672	0.442	0.695	0.551	0.798	0.458	0.325	0.572	invnorm_R_immuno_1411	1411	1411	1411	#N/A
0.593	0.371	0.626	0.451	0.752	0.371	0.234	0.494	invnorm_R_immuno_1412	1412	1412	1412	#N/A
0.619	0.471	0.619	0.46	0.74	0.473	0.347	0.582	invnorm_R_immuno_1413	1413	1413	1413	#N/A
0.601	0.473	0.601	0.436	0.726	0.479	0.353	0.589	invnorm_R_immuno_1414	1414	1414	1414	#N/A
0.718	0.485	0.728	0.6	0.819	0.486	0.362	0.593	invnorm_R_immuno_1415	1415	1415	1415	#N/A
0.662	0.376	0.681	0.533	0.788	0.376	0.24	0.498	invnorm_R_immuno_1416	1416	1416	1416	#N/A
0.594	0.471	0.594	0.427	0.722	0.474	0.347	0.583	invnorm_R_immuno_1417	1417	1417	1417	#N/A
0.566	0.465	0.566	0.391	0.701	0.472	0.344	0.582	invnorm_R_immuno_1418	1418	1418	1418	#N/A
0.731	0.439	0.728	0.603	0.817	0.444	0.313	0.558	invnorm_R_immuno_1420	1420	1420	1420	#N/A
0.745	0.456	0.742	0.623	0.828	0.463	0.334	0.575	invnorm_R_immuno_1421	1421	1421	1421	#N/A
0.652	0.357	0.661	0.508	0.773	0.358	0.219	0.482	invnorm_R_immuno_1422	1422	1422	1422	#N/A
0.738	0.382	0.741	0.62	0.827	0.381	0.246	0.501	invnorm_R_immuno_1423	1423	1423	1423	#N/A
0.731	0.399	0.734	0.61	0.822	0.398	0.265	0.516	invnorm_R_immuno_1424	1424	1424	1424	#N/A
0.746	0.354	0.764	0.646	0.845	0.355	0.216	0.479	invnorm_R_immuno_1425	1425	1425	1425	#N/A
0.748	0.374	0.75	0.633	0.833	0.373	0.238	0.495	invnorm_R_immuno_1427	1427	1427	1427	#N/A
0.738	0.394	0.74	0.619	0.826	0.393	0.259	0.512	invnorm_R_immuno_1428	1428	1428	1428	#N/A
0.677	0.429	0.672	0.53	0.778	0.439	0.305	0.555	invnorm_R_immuno_1430	1430	1430	1430	#N/A
0.694	0.425	0.689	0.552	0.789	0.433	0.299	0.55	invnorm_R_immuno_1431	1431	1431	1431	#N/A
0.664	0.385	0.687	0.541	0.792	0.388	0.251	0.509	invnorm_R_immuno_1432	1432	1432	1432	#N/A
0.69	0.385	0.694	0.556	0.794	0.385	0.25	0.505	invnorm_R_immuno_1433	1433	1433	1433	#N/A
0.69	0.386	0.694	0.557	0.794	0.385	0.251	0.505	invnorm_R_immuno_1434	1434	1434	1434	#N/A
0.695	0.382	0.698	0.561	0.798	0.384	0.247	0.506	invnorm_R_immuno_1435	1435	1435	1435	#N/A
0.695	0.379	0.7	0.564	0.798	0.378	0.243	0.499	invnorm_R_immuno_1436	1436	1436	1436	#N/A
0.696	0.387	0.7	0.564	0.798	0.386	0.251	0.506	invnorm_R_immuno_1438	1438	1438	1438	#N/A
0.681	0.371	0.698	0.556	0.799	0.382	0.241	0.506	invnorm_R_immuno_1440	1440	1440	1440	#N/A
0.674	0.442	0.698	0.554	0.799	0.456	0.324	0.57	invnorm_R_immuno_1441	1441	1441	1441	#N/A
0.635	0.347	0.641	0.483	0.758	0.347	0.208	0.472	invnorm_R_immuno_1442	1442	1442	1442	#N/A
0.622	0.471	0.622	0.463	0.742	0.473	0.347	0.582	invnorm_R_immuno_1443	1443	1443	1443	#N/A
0.602	0.473	0.602	0.437	0.727	0.479	0.353	0.589	invnorm_R_immuno_1444	1444	1444	1444	#N/A
0.663	0.38	0.681	0.533	0.787	0.381	0.244	0.502	invnorm_R_immuno_1445	1445	1445	1445	#N/A
0.595	0.471	0.595	0.427	0.722	0.473	0.347	0.582	invnorm_R_immuno_1446	1446	1446	1446	#N/A
0.566	0.465	0.566	0.391	0.701	0.472	0.344	0.582	invnorm_R_immuno_1447	1447	1447	1447	#N/A
0.726	0.44	0.722	0.596	0.813	0.444	0.313	0.558	invnorm_R_immuno_1450	1450	1450	1450	#N/A
0.746	0.454	0.743	0.624	0.828	0.462	0.332	0.574	invnorm_R_immuno_1451	1451	1451	1451	#N/A
0.738	0.382	0.741	0.62	0.827	0.382	0.247	0.502	invnorm_R_immuno_1453	1453	1453	1453	#N/A
[truncated: 37,465 more rows]
